# Supplementary material for: Transcriptome analyses of nine endocrine tissues identifies organism-wide transcript distribution and structure in the Siberian hamster
Source: Sci Rep. 2022 Aug 8;12:13552. doi: 10.1038/s41598-022-16731-0 (PMC9360046; doi:10.1038/s41598-022-16731-0)
Supplement: Supplementary file 1 — Supplementary Table 1. [file 41598_2022_16731_MOESM1_ESM.xlsx]

## Sheet: Transcript expression
Supplemental Table 1 - Tissue transcript expression
Transcript lists ordered by decreasing expression levels (transcript per million; tpm) for Siberian hamster liver, brown adipose tissue, white adipose tissue, testes, ovary, uterus, adrenal, kidney and spleen.
	Liver					Brown adipose tissue					White adipose tissue					Testes					Ovary					Uterus					Adrenal					Kidney					Spleen
	tx_id	gene_id	external_gene_name	tpm		tx_id	gene_id	external_gene_name	tpm		tx_id	gene_id	external_gene_name	tpm		tx_id	gene_id	external_gene_name	tpm		tx_id	gene_id	external_gene_name	tpm		tx_id	gene_id	external_gene_name	tpm		tx_id	gene_id	external_gene_name	tpm		tx_id	gene_id	external_gene_name	tpm		tx_id	gene_id	external_gene_name	tpm
	ENSMUST00000031314	ENSMUSG00000029368	Alb	54094.5		ENSMUST00000187714	ENSMUSG00000100131	Gm28439	37053		ENSMUST00000086236	ENSMUSG00000066809	Gm10180	32861.8		ENSMUST00000086236	ENSMUSG00000066809	Gm10180	20817.8		ENSMUST00000086236	ENSMUSG00000066809	Gm10180	36808.9		ENSMUST00000086236	ENSMUSG00000066809	Gm10180	35653		ENSMUST00000120693	ENSMUSG00000082089	Gm12431	30401.8		ENSMUST00000086236	ENSMUSG00000066809	Gm10180	26226.8		ENSMUST00000142555	ENSMUSG00000069919	Hba-a1	133479
	ENSMUST00000086236	ENSMUSG00000066809	Gm10180	12374.7		ENSMUST00000196188	ENSMUSG00000062908	Acadm	14749.1		ENSMUST00000179668	ENSMUSG00000096842	Gm10736	32861.8		ENSMUST00000179668	ENSMUSG00000096842	Gm10736	20817.8		ENSMUST00000179668	ENSMUSG00000096842	Gm10736	36808.9		ENSMUST00000179668	ENSMUSG00000096842	Gm10736	35653		ENSMUST00000086236	ENSMUSG00000066809	Gm10180	29155.9		ENSMUST00000179668	ENSMUSG00000096842	Gm10736	26226.8		ENSMUST00000131960	ENSMUSG00000052305	Hbb-bs	116464
	ENSMUST00000179668	ENSMUSG00000096842	Gm10736	12374.7		ENSMUST00000086236	ENSMUSG00000066809	Gm10180	14417.6		ENSMUST00000236824	ENSMUSG00000037071	Scd1	22182.2		ENSMUST00000230568	ENSMUSG00000022501	Prm1	11413.7		ENSMUST00000237261	ENSMUSG00000118197	Gm20762	11374		ENSMUST00000237261	ENSMUSG00000118197	Gm20762	11356.1		ENSMUST00000179668	ENSMUSG00000096842	Gm10736	29155.9		ENSMUST00000200175	ENSMUSG00000106660	Gm43472	4300.13		ENSMUST00000086236	ENSMUSG00000066809	Gm10180	25550
	ENSMUST00000045035	ENSMUSG00000040564	Apoc1	11308		ENSMUST00000179668	ENSMUSG00000096842	Gm10736	14417.6		ENSMUST00000029076	ENSMUSG00000027559	Car3	8227.86		ENSMUST00000118611	ENSMUSG00000081552	Gm12328	8063.14		ENSMUST00000191066	ENSMUSG00000099428	Gm28155	9493.78		ENSMUST00000191066	ENSMUSG00000099428	Gm28155	8698.64		ENSMUST00000237261	ENSMUSG00000118197	Gm20762	9293.24		ENSMUST00000191066	ENSMUSG00000099428	Gm28155	4241.88		ENSMUST00000179668	ENSMUSG00000096842	Gm10736	25550
	ENSMUST00000174355	ENSMUSG00000002985	Apoe	11202.9		ENSMUST00000156712	ENSMUSG00000035674	Ndufa3	10932.4		ENSMUST00000236195	ENSMUSG00000024661	Fth1	7527.32		ENSMUST00000027374	ENSMUSG00000026182	Tnp1	8047.18		ENSMUST00000200175	ENSMUSG00000106660	Gm43472	9459.3		ENSMUST00000200175	ENSMUSG00000106660	Gm43472	8588.99		ENSMUST00000191066	ENSMUSG00000099428	Gm28155	7570.13		ENSMUST00000156712	ENSMUSG00000035674	Ndufa3	4219.32		ENSMUST00000112176	ENSMUSG00000049775	Tmsb4x	10323.7
	ENSMUST00000075312	ENSMUSG00000061808	Ttr	9378.95		ENSMUST00000125992	ENSMUSG00000025393	Atp5b	9798.87		ENSMUST00000217116	ENSMUSG00000035202	Lars2	6800.51		ENSMUST00000111388	ENSMUSG00000044285	Ubb-ps	7814.03		ENSMUST00000238938	ENSMUSG00000118552	Rplp2-ps1	5970.97		ENSMUST00000042235	ENSMUSG00000037742	Eef1a1	6507.68		ENSMUST00000200175	ENSMUSG00000106660	Gm43472	7469.46		ENSMUST00000237261	ENSMUSG00000118197	Gm20762	4024.94		ENSMUST00000237261	ENSMUSG00000118197	Gm20762	8102.37
	ENSMUST00000120693	ENSMUSG00000082089	Gm12431	8317.48		ENSMUST00000222890	ENSMUSG00000113066	Gm47217	8765.96		ENSMUST00000238938	ENSMUSG00000118552	Rplp2-ps1	6741		ENSMUST00000177625	ENSMUSG00000008813	Tppp2	7487.22		ENSMUST00000042235	ENSMUSG00000037742	Eef1a1	5945.99		ENSMUST00000112176	ENSMUSG00000049775	Tmsb4x	6221.24		ENSMUST00000236195	ENSMUSG00000024661	Fth1	6020.17		ENSMUST00000160930	ENSMUSG00000064373	Selenop	3995.17		ENSMUST00000191066	ENSMUSG00000099428	Gm28155	7983.95
	ENSMUST00000236824	ENSMUSG00000037071	Scd1	7770.68		ENSMUST00000120499	ENSMUSG00000083582	Gm15393	7611.03		ENSMUST00000237261	ENSMUSG00000118197	Gm20762	6408.16		ENSMUST00000199678	ENSMUSG00000028141	Oaz3	6837.22		ENSMUST00000236195	ENSMUSG00000024661	Fth1	5747.51		ENSMUST00000238938	ENSMUSG00000118552	Rplp2-ps1	5462.81		ENSMUST00000042235	ENSMUSG00000037742	Eef1a1	5424.58		ENSMUST00000023282	ENSMUSG00000022613	Miox	3863.57		ENSMUST00000200175	ENSMUSG00000106660	Gm43472	7813.47
	ENSMUST00000160930	ENSMUSG00000064373	Selenop	6065.24		ENSMUST00000033001	ENSMUSG00000030747	Dgat2	6186.45		ENSMUST00000200175	ENSMUSG00000106660	Gm43472	5298.31		ENSMUST00000203795	ENSMUSG00000107863	Gm44389	4599.49		ENSMUST00000121555	ENSMUSG00000081382	Rpl18-ps1	4177.05		ENSMUST00000118723	ENSMUSG00000081049	Rps24-ps3	4311.81		ENSMUST00000124527	ENSMUSG00000038216	Pnmt	4522.1		ENSMUST00000191830	ENSMUSG00000102442	Gm37103	3826.68		ENSMUST00000238938	ENSMUSG00000118552	Rplp2-ps1	5189.54
	ENSMUST00000236195	ENSMUSG00000024661	Fth1	5678.35		ENSMUST00000117793	ENSMUSG00000082258	Gm15289	6147.76		ENSMUST00000142555	ENSMUSG00000069919	Hba-a1	5217.98		ENSMUST00000167387	ENSMUSG00000004032	Gstm5	4429.37		ENSMUST00000137400	ENSMUSG00000024608	Rps14	3703.92		ENSMUST00000137400	ENSMUSG00000024608	Rps14	3825.58		ENSMUST00000238938	ENSMUSG00000118552	Rplp2-ps1	4510.67		ENSMUST00000236195	ENSMUSG00000024661	Fth1	3810.64		ENSMUST00000236195	ENSMUSG00000024661	Fth1	5118.79
	ENSMUST00000234179	ENSMUSG00000033022	Cdo1	5200.11		ENSMUST00000117788	ENSMUSG00000083887	Gm11930	5952.3		ENSMUST00000191066	ENSMUSG00000099428	Gm28155	5098.14		ENSMUST00000183037	ENSMUSG00000075706	Gpx4	4408.52		ENSMUST00000204182	ENSMUSG00000009281	Rarres2	3692.18		ENSMUST00000153604	ENSMUSG00000084817	Gm5526	3761.84		ENSMUST00000137400	ENSMUSG00000024608	Rps14	3692.92		ENSMUST00000117788	ENSMUSG00000083887	Gm11930	3607.98		ENSMUST00000118723	ENSMUSG00000081049	Rps24-ps3	4379.73
	ENSMUST00000217116	ENSMUSG00000035202	Lars2	4950		ENSMUST00000118431	ENSMUSG00000080977	Gm13772	5946.01		ENSMUST00000131960	ENSMUSG00000052305	Hbb-bs	4762.03		ENSMUST00000122462	ENSMUSG00000082460	Gm13685	4106.28		ENSMUST00000222890	ENSMUSG00000113066	Gm47217	3574.56		ENSMUST00000120001	ENSMUSG00000081791	Gm12190	3462.25		ENSMUST00000120001	ENSMUSG00000081791	Gm12190	3527.1		ENSMUST00000122462	ENSMUSG00000082460	Gm13685	3483.27		ENSMUST00000042235	ENSMUSG00000037742	Eef1a1	3298.69
	ENSMUST00000112335	ENSMUSG00000024990	Rbp4	4839.27		ENSMUST00000238938	ENSMUSG00000118552	Rplp2-ps1	5780.32		ENSMUST00000112176	ENSMUSG00000049775	Tmsb4x	4752.35		ENSMUST00000081966	ENSMUSG00000061923	Odf1	3714.02		ENSMUST00000178774	ENSMUSG00000052146	Rps10	3546.48		ENSMUST00000121555	ENSMUSG00000081382	Rpl18-ps1	3115.45		ENSMUST00000121555	ENSMUSG00000081382	Rpl18-ps1	3109.83		ENSMUST00000187714	ENSMUSG00000100131	Gm28439	3354.51		ENSMUST00000121555	ENSMUSG00000081382	Rpl18-ps1	3025.48
	ENSMUST00000236283	ENSMUSG00000024990	Rbp4	4490.73		ENSMUST00000117988	ENSMUSG00000083832	Gm13771	5614.01		ENSMUST00000025563	ENSMUSG00000024661	Fth1	4456.91		ENSMUST00000037996	ENSMUSG00000038015	Prm2	3710.23		ENSMUST00000025563	ENSMUSG00000024661	Fth1	3388.54		ENSMUST00000217116	ENSMUSG00000035202	Lars2	3028.87		ENSMUST00000134040	ENSMUSG00000060126	Tpt1	3079.32		ENSMUST00000120499	ENSMUSG00000083582	Gm15393	3343.19		ENSMUST00000025563	ENSMUSG00000024661	Fth1	2916.68
	ENSMUST00000025563	ENSMUSG00000024661	Fth1	3512.61		ENSMUST00000217116	ENSMUSG00000035202	Lars2	4491.28		ENSMUST00000198128	ENSMUSG00000001025	S100a6	3912.12		ENSMUST00000124863	ENSMUSG00000087376	Gm15517	3048.82		ENSMUST00000120693	ENSMUSG00000082089	Gm12431	3242.39		ENSMUST00000131622	ENSMUSG00000067818	Myl9	2920.4		ENSMUST00000025563	ENSMUSG00000024661	Fth1	3035.2		ENSMUST00000180210	ENSMUSG00000094530	Gm21399	2975.64		ENSMUST00000207053	ENSMUSG00000109171	Gm5735	2906.66
	ENSMUST00000200175	ENSMUSG00000106660	Gm43472	3492.85		ENSMUST00000023116	ENSMUSG00000022477	Aco2	4079		ENSMUST00000160930	ENSMUSG00000064373	Selenop	3405.44		ENSMUST00000237261	ENSMUSG00000118197	Gm20762	3019.65		ENSMUST00000170122	ENSMUSG00000090733	Rps27	3005.52		ENSMUST00000178774	ENSMUSG00000052146	Rps10	2882.47		ENSMUST00000178774	ENSMUSG00000052146	Rps10	2959.42		ENSMUST00000031788	ENSMUSG00000029776	Hibadh	2842.78		ENSMUST00000037023	ENSMUSG00000034892	Rps29	2902.18
	ENSMUST00000120302	ENSMUSG00000008540	Mgst1	3416		ENSMUST00000034146	ENSMUSG00000031710	Ucp1	4043.66		ENSMUST00000156712	ENSMUSG00000035674	Ndufa3	3215.16		ENSMUST00000165126	ENSMUSG00000090137	Uba52	2873.49		ENSMUST00000118723	ENSMUSG00000081049	Rps24-ps3	2969.76		ENSMUST00000102782	ENSMUSG00000078193	Gm2000	2880.4		ENSMUST00000188539	ENSMUSG00000032323	Cyp11a1	2928.68		ENSMUST00000125992	ENSMUSG00000025393	Atp5b	2829.45		ENSMUST00000137400	ENSMUSG00000024608	Rps14	2738.89
	ENSMUST00000191066	ENSMUSG00000099428	Gm28155	3406.85		ENSMUST00000109087	ENSMUSG00000027523	Gnas	3883.17		ENSMUST00000006523	ENSMUSG00000006360	Crip1	3127.53		ENSMUST00000217116	ENSMUSG00000035202	Lars2	2786.54		ENSMUST00000112176	ENSMUSG00000049775	Tmsb4x	2927.81		ENSMUST00000079733	ENSMUSG00000058064	Gm10036	2861.05		ENSMUST00000118723	ENSMUSG00000081049	Rps24-ps3	2914.83		ENSMUST00000125094	ENSMUSG00000018339	Gpx3	2665.21		ENSMUST00000196997	ENSMUSG00000029580	Actb	2706.25
	ENSMUST00000030041	ENSMUSG00000028356	Ambp	3344.6		ENSMUST00000132376	ENSMUSG00000053898	Ech1	3829.05		ENSMUST00000235407	ENSMUSG00000024661	Fth1	3120.17		ENSMUST00000051297	ENSMUSG00000043050	Tnp2	2622.4		ENSMUST00000120001	ENSMUSG00000081791	Gm12190	2921.36		ENSMUST00000134040	ENSMUSG00000060126	Tpt1	2687.12		ENSMUST00000217116	ENSMUSG00000035202	Lars2	2851.93		ENSMUST00000217116	ENSMUSG00000035202	Lars2	2656.12		ENSMUST00000178774	ENSMUSG00000052146	Rps10	2568.63
	ENSMUST00000191997	ENSMUSG00000063856	Gpx1	3336.14		ENSMUST00000038391	ENSMUSG00000037438	Uqcrh-ps1	3775.47		ENSMUST00000144845	ENSMUSG00000027447	Cst3	3009.33		ENSMUST00000204980	ENSMUSG00000028141	Oaz3	2556.36		ENSMUST00000079733	ENSMUSG00000058064	Gm10036	2920.51		ENSMUST00000170122	ENSMUSG00000090733	Rps27	2623.31		ENSMUST00000109087	ENSMUSG00000027523	Gnas	2731.9		ENSMUST00000042235	ENSMUSG00000037742	Eef1a1	2524.37		ENSMUST00000103410	ENSMUSG00000076609	Igkc	2486.45
	ENSMUST00000120499	ENSMUSG00000083582	Gm15393	3309.76		ENSMUST00000121752	ENSMUSG00000063684	Hadhb-ps	3647.58		ENSMUST00000023593	ENSMUSG00000022878	Adipoq	3001.32		ENSMUST00000137132	ENSMUSG00000051736	Fam229b	2288.52		ENSMUST00000037023	ENSMUSG00000034892	Rps29	2911.91		ENSMUST00000169826	ENSMUSG00000025290	Rps24	2615.04		ENSMUST00000181233	ENSMUSG00000096942	Rps19-ps6	2713.92		ENSMUST00000118903	ENSMUSG00000082368	Gm11225	2522.24		ENSMUST00000102782	ENSMUSG00000078193	Gm2000	2199.22
	ENSMUST00000191830	ENSMUSG00000102442	Gm37103	3291.57		ENSMUST00000234179	ENSMUSG00000033022	Cdo1	3549.12		ENSMUST00000201185	ENSMUSG00000026879	Gsn	2967.92		ENSMUST00000110408	ENSMUSG00000022236	Ropn1l	2210.25		ENSMUST00000210267	ENSMUSG00000109658	Gm45660	2847.81		ENSMUST00000207053	ENSMUSG00000109171	Gm5735	2576.19		ENSMUST00000094050	ENSMUSG00000062410	Hsd3b3	2548.02		ENSMUST00000238938	ENSMUSG00000118552	Rplp2-ps1	2430.39		ENSMUST00000079733	ENSMUSG00000058064	Gm10036	2169.26
	ENSMUST00000222890	ENSMUSG00000113066	Gm47217	2976.48		ENSMUST00000237261	ENSMUSG00000118197	Gm20762	3541.62		ENSMUST00000042235	ENSMUSG00000037742	Eef1a1	2949.75		ENSMUST00000145703	ENSMUSG00000075706	Gpx4	2189.87		ENSMUST00000102782	ENSMUSG00000078193	Gm2000	2839.84		ENSMUST00000037023	ENSMUSG00000034892	Rps29	2519.22		ENSMUST00000156712	ENSMUSG00000035674	Ndufa3	2502.63		ENSMUST00000117988	ENSMUSG00000083832	Gm13771	2421.16		ENSMUST00000217116	ENSMUSG00000035202	Lars2	2141.31
	ENSMUST00000042235	ENSMUSG00000037742	Eef1a1	2897.84		ENSMUST00000236195	ENSMUSG00000024661	Fth1	3500.4		ENSMUST00000237465	ENSMUSG00000024661	Fth1	2717.25		ENSMUST00000048824	ENSMUSG00000042293	Gm5617	2182.65		ENSMUST00000207053	ENSMUSG00000109171	Gm5735	2825.43		ENSMUST00000236195	ENSMUSG00000024661	Fth1	2283.91		ENSMUST00000222877	ENSMUSG00000113520	Gm4257	2487.96		ENSMUST00000025563	ENSMUSG00000024661	Fth1	2372.81		ENSMUST00000120001	ENSMUSG00000081791	Gm12190	2140.93
	ENSMUST00000074898	ENSMUSG00000031722	Hp	2832.08		ENSMUST00000207851	ENSMUSG00000036751	Cox6b1	3468.37		ENSMUST00000033001	ENSMUSG00000030747	Dgat2	2693.98		ENSMUST00000231222	ENSMUSG00000099353	1700031M16Rik	2108.97		ENSMUST00000181233	ENSMUSG00000096942	Rps19-ps6	2647.98		ENSMUST00000121220	ENSMUSG00000082118	Gm13862	2283.41		ENSMUST00000079733	ENSMUSG00000058064	Gm10036	2448.31		ENSMUST00000222890	ENSMUSG00000113066	Gm47217	2368.73		ENSMUST00000008036	ENSMUSG00000007892	Rplp1	2138.22
	ENSMUST00000025549	ENSMUSG00000024646	Cyb5a	2801.23		ENSMUST00000112176	ENSMUSG00000049775	Tmsb4x	3198.67		ENSMUST00000120499	ENSMUSG00000083582	Gm15393	2519.66		ENSMUST00000108707	ENSMUSG00000008348	Ubc	2093.28		ENSMUST00000008036	ENSMUSG00000007892	Rplp1	2480.02		ENSMUST00000196997	ENSMUSG00000029580	Actb	2230.54		ENSMUST00000102782	ENSMUSG00000078193	Gm2000	2386.84		ENSMUST00000027863	ENSMUSG00000026576	Atp1b1	2282.26		ENSMUST00000170122	ENSMUSG00000090733	Rps27	2114.57
	ENSMUST00000112503	ENSMUSG00000032554	Trf	2754.77		ENSMUST00000027153	ENSMUSG00000026003	Acadl	3064.94		ENSMUST00000117788	ENSMUSG00000083887	Gm11930	2518.74		ENSMUST00000215336	ENSMUSG00000001948	Spa17	2010.84		ENSMUST00000140155	ENSMUSG00000060419	Rps16-ps2	2465.63		ENSMUST00000198128	ENSMUSG00000001025	S100a6	2185.18		ENSMUST00000187714	ENSMUSG00000100131	Gm28439	2368.69		ENSMUST00000046746	ENSMUSG00000036256	Igfbp7	2235.16		ENSMUST00000075268	ENSMUSG00000063206	Defa34	1876.23
	ENSMUST00000237261	ENSMUSG00000118197	Gm20762	2643.23		ENSMUST00000191066	ENSMUSG00000099428	Gm28155	3040.62		ENSMUST00000122462	ENSMUSG00000082460	Gm13685	2464.24		ENSMUST00000206965	ENSMUSG00000051113	Fam71e1	2010.45		ENSMUST00000117851	ENSMUSG00000083992	Gm11478	2448.72		ENSMUST00000181233	ENSMUSG00000096942	Rps19-ps6	2082.42		ENSMUST00000210565	ENSMUSG00000031574	Star	2367.16		ENSMUST00000039758	ENSMUSG00000035885	Cox8a	2174.43		ENSMUST00000018437	ENSMUSG00000018293	Pfn1	1863.4
	ENSMUST00000067492	ENSMUSG00000054422	Fabp1	2512.67		ENSMUST00000215933	ENSMUSG00000032330	Cox7a2	2982.14		ENSMUST00000202899	ENSMUSG00000026879	Gsn	2319.15		ENSMUST00000091904	ENSMUSG00000024532	1700034E13Rik	1974.03		ENSMUST00000118980	ENSMUSG00000083661	Gm11473	2371.86		ENSMUST00000118980	ENSMUSG00000083661	Gm11473	2047.37		ENSMUST00000111388	ENSMUSG00000044285	Ubb-ps	2302.25		ENSMUST00000018914	ENSMUSG00000018770	Atp5g3	2134.73		ENSMUST00000117851	ENSMUSG00000083992	Gm11478	1847.41
	ENSMUST00000156712	ENSMUSG00000035674	Ndufa3	2470.4		ENSMUST00000200175	ENSMUSG00000106660	Gm43472	2979.48		ENSMUST00000206958	ENSMUSG00000108772	Gm6063	2288.24		ENSMUST00000206958	ENSMUSG00000108772	Gm6063	1931.47		ENSMUST00000020640	ENSMUSG00000020372	Rack1	2330.67		ENSMUST00000117851	ENSMUSG00000083992	Gm11478	1980.83		ENSMUST00000037023	ENSMUSG00000034892	Rps29	2234.61		ENSMUST00000217864	ENSMUSG00000020051	Pah	2001.77		ENSMUST00000134040	ENSMUSG00000060126	Tpt1	1647.26
	ENSMUST00000224514	ENSMUSG00000037798	Mat1a	2464.62		ENSMUST00000126040	ENSMUSG00000025393	Atp5b	2957.99		ENSMUST00000169505	ENSMUSG00000059201	Lep	2270.41		ENSMUST00000045116	ENSMUSG00000038523	1700003F12Rik	1878.83		ENSMUST00000237465	ENSMUSG00000024661	Fth1	2305.76		ENSMUST00000111388	ENSMUSG00000044285	Ubb-ps	1957		ENSMUST00000207053	ENSMUSG00000109171	Gm5735	2216.19		ENSMUST00000206958	ENSMUSG00000108772	Gm6063	1984.21		ENSMUST00000216813	ENSMUSG00000032518	Rpsa	1637.47
	ENSMUST00000076788	ENSMUSG00000064215	Ifi27	2459.41		ENSMUST00000039758	ENSMUSG00000035885	Cox8a	2765.44		ENSMUST00000171309	ENSMUSG00000022878	Adipoq	2264.48		ENSMUST00000106043	ENSMUSG00000078554	Fam229a	1856.21		ENSMUST00000235407	ENSMUSG00000024661	Fth1	2293.97		ENSMUST00000140155	ENSMUSG00000060419	Rps16-ps2	1950.7		ENSMUST00000008036	ENSMUSG00000007892	Rplp1	2198.6		ENSMUST00000128059	ENSMUSG00000028692	Akr1a1	1903.9		ENSMUST00000140155	ENSMUSG00000060419	Rps16-ps2	1616.18
	ENSMUST00000048486	ENSMUSG00000033860	Fgg	2450.91		ENSMUST00000187098	ENSMUSG00000026260	Ndufa10	2753.76		ENSMUST00000028938	ENSMUSG00000027447	Cst3	2239.83		ENSMUST00000185832	ENSMUSG00000056509	Gm9999	1828.76		ENSMUST00000121321	ENSMUSG00000080885	Rpl10-ps6	2263.69		ENSMUST00000073471	ENSMUSG00000060938	Rpl26	1872.71		ENSMUST00000173970	ENSMUSG00000024365	Cyp21a1	2119.19		ENSMUST00000120295	ENSMUSG00000082393	Gm15028	1867.88		ENSMUST00000215035	ENSMUSG00000110759	Gm6607	1613.73
	ENSMUST00000185915	ENSMUSG00000100774	Gm7329	2325.6		ENSMUST00000133414	ENSMUSG00000059447	Hadhb	2745.95		ENSMUST00000023826	ENSMUSG00000023064	Sncg	2219.43		ENSMUST00000238938	ENSMUSG00000118552	Rplp2-ps1	1810.44		ENSMUST00000217116	ENSMUSG00000035202	Lars2	2257.06		ENSMUST00000008036	ENSMUSG00000007892	Rplp1	1844.9		ENSMUST00000118611	ENSMUSG00000081552	Gm12328	2115.67		ENSMUST00000107684	ENSMUSG00000006057	Atp5g1	1850.98		ENSMUST00000093207	ENSMUSG00000069917	Hba-a2	1609.13
	ENSMUST00000227995	ENSMUSG00000006522	Itih3	2293.9		ENSMUST00000238267	ENSMUSG00000027523	Gnas	2524.65		ENSMUST00000153604	ENSMUSG00000084817	Gm5526	2133.59		ENSMUST00000117356	ENSMUSG00000080921	Rpl38-ps2	1748.52		ENSMUST00000236021	ENSMUSG00000038274	Fau	2215.26		ENSMUST00000216813	ENSMUSG00000032518	Rpsa	1828.32		ENSMUST00000206958	ENSMUSG00000108772	Gm6063	2108.41		ENSMUST00000167817	ENSMUSG00000005125	Ndrg1	1840.41		ENSMUST00000236021	ENSMUSG00000038274	Fau	1605.39
	ENSMUST00000033185	ENSMUSG00000030895	Hpx	2285.55		ENSMUST00000196285	ENSMUSG00000019179	Mdh2	2516.18		ENSMUST00000121555	ENSMUSG00000081382	Rpl18-ps1	2086.63		ENSMUST00000118230	ENSMUSG00000059159	Gm8129	1748.52		ENSMUST00000216813	ENSMUSG00000032518	Rpsa	2209.28		ENSMUST00000117690	ENSMUSG00000061272	Gm14173	1818.31		ENSMUST00000169826	ENSMUSG00000025290	Rps24	2107.72		ENSMUST00000191997	ENSMUSG00000063856	Gpx1	1824.15		ENSMUST00000182000	ENSMUSG00000097987	Gm17786	1601.47
	ENSMUST00000187714	ENSMUSG00000100131	Gm28439	2180.98		ENSMUST00000200250	ENSMUSG00000062908	Acadm	2370.95		ENSMUST00000210405	ENSMUSG00000109706	Fth-ps3	2068.81		ENSMUST00000156712	ENSMUSG00000035674	Ndufa3	1724.97		ENSMUST00000121046	ENSMUSG00000084319	Tpt1-ps3	2183.09		ENSMUST00000165126	ENSMUSG00000090137	Uba52	1811.39		ENSMUST00000118980	ENSMUSG00000083661	Gm11473	2001.78		ENSMUST00000029987	ENSMUSG00000028307	Aldob	1809.66		ENSMUST00000165126	ENSMUSG00000090137	Uba52	1599.99
	ENSMUST00000122462	ENSMUSG00000082460	Gm13685	2149.62		ENSMUST00000214545	ENSMUSG00000111446	Gm6581	2277.4		ENSMUST00000165126	ENSMUSG00000090137	Uba52	2066.3		ENSMUST00000106968	ENSMUSG00000064307	Lrrc51	1679.43		ENSMUST00000197973	ENSMUSG00000105388	Rpl36a-ps2	2159.84		ENSMUST00000182000	ENSMUSG00000097987	Gm17786	1810.2		ENSMUST00000165126	ENSMUSG00000090137	Uba52	1986.48		ENSMUST00000196188	ENSMUSG00000062908	Acadm	1662.22		ENSMUST00000235407	ENSMUSG00000024661	Fth1	1595
	ENSMUST00000029076	ENSMUSG00000027559	Car3	2122.54		ENSMUST00000161746	ENSMUSG00000026489	Coq8a	2237.36		ENSMUST00000133348	ENSMUSG00000030278	Cidec	2019.31		ENSMUST00000182067	ENSMUSG00000061099	Gapdhs	1665.23		ENSMUST00000165126	ENSMUSG00000090137	Uba52	2154.09		ENSMUST00000118611	ENSMUSG00000081552	Gm12328	1774.94		ENSMUST00000121220	ENSMUSG00000082118	Gm13862	1967.19		ENSMUST00000231626	ENSMUSG00000116553	Gm7307	1603.34		ENSMUST00000118217	ENSMUSG00000081159	Gm6023	1575.41
	ENSMUST00000180210	ENSMUSG00000094530	Gm21399	2109.66		ENSMUST00000160900	ENSMUSG00000021577	Sdha	2195.04		ENSMUST00000137400	ENSMUSG00000024608	Rps14	1973.02		ENSMUST00000167431	ENSMUSG00000031553	Adam3	1664.64		ENSMUST00000233842	ENSMUSG00000037805	Rpl10a	2078.72		ENSMUST00000215709	ENSMUSG00000111613	Gm4977	1729.81		ENSMUST00000180255	ENSMUSG00000094344	Gm11942	1880.26		ENSMUST00000016463	ENSMUSG00000016319	Slc25a5	1601.39		ENSMUST00000180255	ENSMUSG00000094344	Gm11942	1574.89
	ENSMUST00000066530	ENSMUSG00000040562	Gstm2	2107.69		ENSMUST00000018718	ENSMUSG00000018574	Acadvl	2175.62		ENSMUST00000125992	ENSMUSG00000025393	Atp5b	1941.02		ENSMUST00000219152	ENSMUSG00000055862	Izumo4	1555.32		ENSMUST00000073471	ENSMUSG00000060938	Rpl26	2077.62		ENSMUST00000206958	ENSMUSG00000108772	Gm6063	1728.47		ENSMUST00000117690	ENSMUSG00000061272	Gm14173	1848.37		ENSMUST00000235407	ENSMUSG00000024661	Fth1	1585.83		ENSMUST00000174662	ENSMUSG00000008668	Rps18	1574.43
	ENSMUST00000029987	ENSMUSG00000028307	Aldob	2093.88		ENSMUST00000216755	ENSMUSG00000032060	Cryab	2168.62		ENSMUST00000216755	ENSMUSG00000032060	Cryab	1930.15		ENSMUST00000043584	ENSMUSG00000036752	Tubb4b	1496.42		ENSMUST00000180255	ENSMUSG00000094344	Gm11942	2069.22		ENSMUST00000174662	ENSMUSG00000008668	Rps18	1721.2		ENSMUST00000170122	ENSMUSG00000090733	Rps27	1823.18		ENSMUST00000118723	ENSMUSG00000081049	Rps24-ps3	1582.6		ENSMUST00000206958	ENSMUSG00000108772	Gm6063	1569.39
	ENSMUST00000194592	ENSMUSG00000026715	Serpinc1	2090.81		ENSMUST00000165126	ENSMUSG00000090137	Uba52	2166.95		ENSMUST00000207053	ENSMUSG00000109171	Gm5735	1896.29		ENSMUST00000018698	ENSMUSG00000018554	Ybx2	1488.97		ENSMUST00000118217	ENSMUSG00000081159	Gm6023	2060.07		ENSMUST00000119876	ENSMUSG00000067344	Rps25-ps1	1688.11		ENSMUST00000073471	ENSMUSG00000060938	Rpl26	1816.93		ENSMUST00000153604	ENSMUSG00000084817	Gm5526	1578.24		ENSMUST00000118980	ENSMUSG00000083661	Gm11473	1548.13
	ENSMUST00000117793	ENSMUSG00000082258	Gm15289	2077.06		ENSMUST00000042235	ENSMUSG00000037742	Eef1a1	2153.3		ENSMUST00000037023	ENSMUSG00000034892	Rps29	1863.3		ENSMUST00000153167	ENSMUSG00000035504	Reep6	1480.17		ENSMUST00000134040	ENSMUSG00000060126	Tpt1	1972.02		ENSMUST00000233842	ENSMUSG00000037805	Rpl10a	1674.83		ENSMUST00000236211	ENSMUSG00000060803	Gstp1	1814.48		ENSMUST00000111388	ENSMUSG00000044285	Ubb-ps	1520.22		ENSMUST00000121046	ENSMUSG00000084319	Tpt1-ps3	1533.34
	ENSMUST00000117788	ENSMUSG00000083887	Gm11930	2007.19		ENSMUST00000208352	ENSMUSG00000036751	Cox6b1	2144.15		ENSMUST00000222890	ENSMUSG00000113066	Gm47217	1862.8		ENSMUST00000219074	ENSMUSG00000020307	Cdc34	1455.72		ENSMUST00000121220	ENSMUSG00000082118	Gm13862	1962.14		ENSMUST00000236021	ENSMUSG00000038274	Fau	1673.44		ENSMUST00000140155	ENSMUSG00000060419	Rps16-ps2	1798.71		ENSMUST00000207851	ENSMUSG00000036751	Cox6b1	1487.4		ENSMUST00000196114	ENSMUSG00000106037	Gm4332	1530.89
	ENSMUST00000049209	ENSMUSG00000035540	Gc	2001.07		ENSMUST00000122462	ENSMUSG00000082460	Gm13685	2142.37		ENSMUST00000039758	ENSMUSG00000035885	Cox8a	1861.59		ENSMUST00000120499	ENSMUSG00000083582	Gm15393	1391.54		ENSMUST00000169826	ENSMUSG00000025290	Rps24	1960.99		ENSMUST00000215035	ENSMUSG00000110759	Gm6607	1669.8		ENSMUST00000236021	ENSMUSG00000038274	Fau	1781.26		ENSMUST00000198128	ENSMUSG00000001025	S100a6	1448.79		ENSMUST00000121321	ENSMUSG00000080885	Rpl10-ps6	1463.34
	ENSMUST00000002846	ENSMUSG00000002769	Gnmt	1948.71		ENSMUST00000022706	ENSMUSG00000022110	Sucla2	2141.91		ENSMUST00000026220	ENSMUSG00000025202	Scd3	1824.52		ENSMUST00000080594	ENSMUSG00000062028	Irgc1	1362.32		ENSMUST00000118611	ENSMUSG00000081552	Gm12328	1953.22		ENSMUST00000121321	ENSMUSG00000080885	Rpl10-ps6	1657.28		ENSMUST00000210267	ENSMUSG00000109658	Gm45660	1702.52		ENSMUST00000168979	ENSMUSG00000005125	Ndrg1	1442.05		ENSMUST00000103387	ENSMUSG00000076586	Igkv8-21	1449.82
	ENSMUST00000140838	ENSMUSG00000064215	Ifi27	1930.21		ENSMUST00000021993	ENSMUSG00000021520	Uqcrb	2059.92		ENSMUST00000118723	ENSMUSG00000081049	Rps24-ps3	1784.45		ENSMUST00000120001	ENSMUSG00000081791	Gm12190	1339.4		ENSMUST00000174662	ENSMUSG00000008668	Rps18	1931.96		ENSMUST00000117356	ENSMUSG00000080921	Rpl38-ps2	1627.61		ENSMUST00000220612	ENSMUSG00000113611	Gm47750	1700.58		ENSMUST00000021719	ENSMUSG00000021290	Atp5mpl	1418.48		ENSMUST00000121220	ENSMUSG00000082118	Gm13862	1435.51
	ENSMUST00000162260	ENSMUSG00000037797	Adh4	1882.22		ENSMUST00000058407	ENSMUSG00000059534	Uqcr10	2024.01		ENSMUST00000102782	ENSMUSG00000078193	Gm2000	1784.22		ENSMUST00000114050	ENSMUSG00000079523	Tmsb10	1328.55		ENSMUST00000156712	ENSMUSG00000035674	Ndufa3	1914.5		ENSMUST00000118230	ENSMUSG00000059159	Gm8129	1627.61		ENSMUST00000029465	ENSMUSG00000027871	Hsd3b1	1699.38		ENSMUST00000098537	ENSMUSG00000074183	Gsta1	1413.99		ENSMUST00000210405	ENSMUSG00000109706	Fth-ps3	1384.28
	ENSMUST00000217864	ENSMUSG00000020051	Pah	1780.09		ENSMUST00000000090	ENSMUSG00000000088	Cox5a	2012.13		ENSMUST00000117283	ENSMUSG00000083429	Gm15198	1756.09		ENSMUST00000149194	ENSMUSG00000018554	Ybx2	1328.14		ENSMUST00000117690	ENSMUSG00000061272	Gm14173	1883.49		ENSMUST00000107914	ENSMUSG00000028464	Tpm2	1625.04		ENSMUST00000117851	ENSMUSG00000083992	Gm11478	1671.17		ENSMUST00000122373	ENSMUSG00000080242	Atp6v0c-ps2	1405.19		ENSMUST00000181233	ENSMUSG00000096942	Rps19-ps6	1383.91
	ENSMUST00000018914	ENSMUSG00000018770	Atp5g3	1743.43		ENSMUST00000025563	ENSMUSG00000024661	Fth1	1949.4		ENSMUST00000178774	ENSMUSG00000052146	Rps10	1733.23		ENSMUST00000137558	ENSMUSG00000026790	Odf2	1313.93		ENSMUST00000182000	ENSMUSG00000097987	Gm17786	1820.11		ENSMUST00000180255	ENSMUSG00000094344	Gm11942	1618.64		ENSMUST00000197505	ENSMUSG00000105035	Gm9682	1655.87		ENSMUST00000237465	ENSMUSG00000024661	Fth1	1393.51		ENSMUST00000118611	ENSMUSG00000081552	Gm12328	1375.17
	ENSMUST00000237465	ENSMUSG00000024661	Fth1	1734.9		ENSMUST00000236824	ENSMUSG00000037071	Scd1	1913.47		ENSMUST00000236211	ENSMUSG00000060803	Gstp1	1701.85		ENSMUST00000040806	ENSMUSG00000038057	Dbil5	1277.41		ENSMUST00000119876	ENSMUSG00000067344	Rps25-ps1	1813.67		ENSMUST00000216035	ENSMUSG00000032085	Tagln	1585.58		ENSMUST00000119876	ENSMUSG00000067344	Rps25-ps1	1654.56		ENSMUST00000036493	ENSMUSG00000033161	Atp1a1	1393		ENSMUST00000111388	ENSMUSG00000044285	Ubb-ps	1369.85
	ENSMUST00000227992	ENSMUSG00000115347	Gm8238	1697.65		ENSMUST00000096014	ENSMUSG00000071528	Atp5md	1879.48		ENSMUST00000187714	ENSMUSG00000100131	Gm28439	1701.37		ENSMUST00000174306	ENSMUSG00000024387	Csnk2b	1276.05		ENSMUST00000126794	ENSMUSG00000030432	Rpl28	1766.02		ENSMUST00000126794	ENSMUSG00000030432	Rpl28	1572.01		ENSMUST00000235407	ENSMUSG00000024661	Fth1	1651.96		ENSMUST00000038391	ENSMUSG00000037438	Uqcrh-ps1	1383.69		ENSMUST00000119876	ENSMUSG00000067344	Rps25-ps1	1346.96
	ENSMUST00000206958	ENSMUSG00000108772	Gm6063	1687.09		ENSMUST00000206196	ENSMUSG00000004610	Etfb	1858.28		ENSMUST00000120001	ENSMUSG00000081791	Gm12190	1694.66		ENSMUST00000111911	ENSMUSG00000030206	Gsg1	1275.91		ENSMUST00000117356	ENSMUSG00000080921	Rpl38-ps2	1721.6		ENSMUST00000210267	ENSMUSG00000109658	Gm45660	1568.39		ENSMUST00000131960	ENSMUSG00000052305	Hbb-bs	1650.19		ENSMUST00000214545	ENSMUSG00000111446	Gm6581	1381.69		ENSMUST00000233842	ENSMUSG00000037805	Rpl10a	1341.83
	ENSMUST00000140092	ENSMUSG00000054545	Ugt1a6a	1676.16		ENSMUST00000029076	ENSMUSG00000027559	Car3	1845.61		ENSMUST00000170122	ENSMUSG00000090733	Rps27	1620.62		ENSMUST00000137400	ENSMUSG00000024608	Rps14	1266.23		ENSMUST00000118230	ENSMUSG00000059159	Gm8129	1721.6		ENSMUST00000118217	ENSMUSG00000081159	Gm6023	1526.18		ENSMUST00000126794	ENSMUSG00000030432	Rpl28	1538.69		ENSMUST00000118611	ENSMUSG00000081552	Gm12328	1353.33		ENSMUST00000237465	ENSMUSG00000024661	Fth1	1326.56
	ENSMUST00000117988	ENSMUSG00000083832	Gm13771	1648.56		ENSMUST00000206286	ENSMUSG00000004610	Etfb	1826.33		ENSMUST00000109087	ENSMUSG00000027523	Gnas	1579.9		ENSMUST00000121555	ENSMUSG00000081382	Rpl18-ps1	1263.09		ENSMUST00000111388	ENSMUSG00000044285	Ubb-ps	1708.88		ENSMUST00000156712	ENSMUSG00000035674	Ndufa3	1519.26		ENSMUST00000117356	ENSMUSG00000080921	Rpl38-ps2	1527.57		ENSMUST00000203795	ENSMUSG00000107863	Gm44389	1346.25		ENSMUST00000117356	ENSMUSG00000080921	Rpl38-ps2	1280.4
	ENSMUST00000098537	ENSMUSG00000074183	Gsta1	1631.96		ENSMUST00000021719	ENSMUSG00000021290	Atp5mpl	1748.96		ENSMUST00000168401	ENSMUSG00000015568	Lpl	1531.03		ENSMUST00000207053	ENSMUSG00000109171	Gm5735	1262.9		ENSMUST00000110894	ENSMUSG00000060126	Tpt1	1705.81		ENSMUST00000236211	ENSMUSG00000060803	Gstp1	1495.39		ENSMUST00000118230	ENSMUSG00000059159	Gm8129	1527.57		ENSMUST00000170122	ENSMUSG00000090733	Rps27	1345.25		ENSMUST00000118230	ENSMUSG00000059159	Gm8129	1280.4
	ENSMUST00000235407	ENSMUSG00000024661	Fth1	1625.05		ENSMUST00000040154	ENSMUSG00000041697	Cox6a1	1746.66		ENSMUST00000079733	ENSMUSG00000058064	Gm10036	1516.04		ENSMUST00000023129	ENSMUSG00000022487	Gtsf1	1239.66		ENSMUST00000118863	ENSMUSG00000053173	Rpl18-ps2	1678.97		ENSMUST00000197973	ENSMUSG00000105388	Rpl36a-ps2	1484.44		ENSMUST00000121321	ENSMUSG00000080885	Rpl10-ps6	1522.39		ENSMUST00000108707	ENSMUSG00000008348	Ubc	1339.31		ENSMUST00000237097	ENSMUSG00000024610	Cd74	1278.23
	ENSMUST00000024988	ENSMUSG00000024164	C3	1596.32		ENSMUST00000131960	ENSMUSG00000052305	Hbb-bs	1714.37		ENSMUST00000141887	ENSMUSG00000060675	Plaat3	1504.44		ENSMUST00000042235	ENSMUSG00000037742	Eef1a1	1234.76		ENSMUST00000125166	ENSMUSG00000020372	Rack1	1650.49		ENSMUST00000170206	ENSMUSG00000092014	Gm4468	1431.35		ENSMUST00000238267	ENSMUSG00000027523	Gnas	1519.62		ENSMUST00000121555	ENSMUSG00000081382	Rpl18-ps1	1333.62		ENSMUST00000118863	ENSMUSG00000053173	Rpl18-ps2	1247.55
	ENSMUST00000153628	ENSMUSG00000017344	Vtn	1589.19		ENSMUST00000145341	ENSMUSG00000002010	Idh3g	1707.32		ENSMUST00000210267	ENSMUSG00000109658	Gm45660	1484.52		ENSMUST00000037023	ENSMUSG00000034892	Rps29	1234.26		ENSMUST00000170206	ENSMUSG00000092014	Gm4468	1646.23		ENSMUST00000121046	ENSMUSG00000084319	Tpt1-ps3	1429.45		ENSMUST00000121046	ENSMUSG00000084319	Tpt1-ps3	1513.73		ENSMUST00000207053	ENSMUSG00000109171	Gm5735	1297.16		ENSMUST00000103381	ENSMUSG00000076580	Igkv8-27	1242.52
	ENSMUST00000238938	ENSMUSG00000118552	Rplp2-ps1	1561.08		ENSMUST00000196946	ENSMUSG00000025745	Hadha	1677.15		ENSMUST00000008036	ENSMUSG00000007892	Rplp1	1477.22		ENSMUST00000148562	ENSMUSG00000022832	Ropn1	1211.92		ENSMUST00000210405	ENSMUSG00000109706	Fth-ps3	1627.66		ENSMUST00000196114	ENSMUSG00000106037	Gm4332	1429.08		ENSMUST00000203795	ENSMUSG00000107863	Gm44389	1513.12		ENSMUST00000225540	ENSMUSG00000021939	Ctsb	1292.06		ENSMUST00000117283	ENSMUSG00000083429	Gm15198	1239.48
	ENSMUST00000095450	ENSMUSG00000071178	Serpina1b	1539.26		ENSMUST00000041053	ENSMUSG00000036880	Acaa2	1660.23		ENSMUST00000216813	ENSMUSG00000032518	Rpsa	1468.75		ENSMUST00000040440	ENSMUSG00000036438	Calm2	1206.29		ENSMUST00000178260	ENSMUSG00000093963	Gm21909	1627.18		ENSMUST00000071523	ENSMUSG00000086583	Gm15500	1398.52		ENSMUST00000174662	ENSMUSG00000008668	Rps18	1442.41		ENSMUST00000037023	ENSMUSG00000034892	Rps29	1270.26		ENSMUST00000156712	ENSMUSG00000035674	Ndufa3	1235.37
	ENSMUST00000120174	ENSMUSG00000047905	Gm8566	1537.78		ENSMUST00000034276	ENSMUSG00000031818	Cox4i1	1652.05		ENSMUST00000178257	ENSMUSG00000030546	Plin1	1430.16		ENSMUST00000050373	ENSMUSG00000047654	Tssk6	1204.1		ENSMUST00000153604	ENSMUSG00000084817	Gm5526	1604.03		ENSMUST00000081840	ENSMUSG00000057841	Rpl32	1395.68		ENSMUST00000215709	ENSMUSG00000111613	Gm4977	1421.46		ENSMUST00000137400	ENSMUSG00000024608	Rps14	1225.45		ENSMUST00000170206	ENSMUSG00000092014	Gm4468	1217.36
	ENSMUST00000209253	ENSMUSG00000025479	Cyp2e1	1530.43		ENSMUST00000128073	ENSMUSG00000025428	Atp5a1	1632.97		ENSMUST00000181233	ENSMUSG00000096942	Rps19-ps6	1403.92		ENSMUST00000176613	ENSMUSG00000032594	Ip6k1	1182.45		ENSMUST00000117897	ENSMUSG00000082008	Gm12390	1577.7		ENSMUST00000020640	ENSMUSG00000020372	Rack1	1371.59		ENSMUST00000142555	ENSMUSG00000069919	Hba-a1	1413.63		ENSMUST00000151129	ENSMUSG00000028691	Prdx1	1219.32		ENSMUST00000119773	ENSMUSG00000082481	Rps12-ps19	1211.76
	ENSMUST00000163955	ENSMUSG00000021794	Glud1	1487.25		ENSMUST00000141236	ENSMUSG00000059447	Hadhb	1626.26		ENSMUST00000121046	ENSMUSG00000084319	Tpt1-ps3	1393.31		ENSMUST00000038782	ENSMUSG00000040629	Mael	1182.44		ENSMUST00000215709	ENSMUSG00000111613	Gm4977	1542.75		ENSMUST00000034966	ENSMUSG00000032399	Rpl4	1343.54		ENSMUST00000197973	ENSMUSG00000105388	Rpl36a-ps2	1404.92		ENSMUST00000117793	ENSMUSG00000082258	Gm15289	1215.98		ENSMUST00000069960	ENSMUSG00000056071	S100a9	1208.17
	ENSMUST00000106687	ENSMUSG00000004035	Gstm7	1486.05		ENSMUST00000153604	ENSMUSG00000084817	Gm5526	1544.68		ENSMUST00000106348	ENSMUSG00000030695	Aldoa	1387.46		ENSMUST00000237779	ENSMUSG00000117978	Gm50286	1164.04		ENSMUST00000206958	ENSMUSG00000108772	Gm6063	1537.57		ENSMUST00000189923	ENSMUSG00000100662	Gm19029	1304.42		ENSMUST00000118863	ENSMUSG00000053173	Rpl18-ps2	1376.17		ENSMUST00000165126	ENSMUSG00000090137	Uba52	1175.98		ENSMUST00000196209	ENSMUSG00000032496	Ltf	1203.3
	ENSMUST00000125992	ENSMUSG00000025393	Atp5b	1483.05		ENSMUST00000193235	ENSMUSG00000061518	Cox5b	1529.98		ENSMUST00000118611	ENSMUSG00000081552	Gm12328	1384.28		ENSMUST00000019649	ENSMUSG00000019505	Ubb	1139.18		ENSMUST00000196114	ENSMUSG00000106037	Gm4332	1534		ENSMUST00000221103	ENSMUSG00000114058	Gm46317	1301.63		ENSMUST00000125992	ENSMUSG00000025393	Atp5b	1372.1		ENSMUST00000178774	ENSMUSG00000052146	Rps10	1175.62		ENSMUST00000073471	ENSMUSG00000060938	Rpl26	1197.99
	ENSMUST00000194455	ENSMUSG00000026715	Serpinc1	1408.86		ENSMUST00000178257	ENSMUSG00000030546	Plin1	1517.5		ENSMUST00000205429	ENSMUSG00000108663	Gm33080	1343.71		ENSMUST00000236195	ENSMUSG00000024661	Fth1	1075.66		ENSMUST00000215035	ENSMUSG00000110759	Gm6607	1516.94		ENSMUST00000026901	ENSMUSG00000046721	Rpl14-ps1	1298.21		ENSMUST00000118217	ENSMUSG00000081159	Gm6023	1343.88		ENSMUST00000216813	ENSMUSG00000032518	Rpsa	1166.02		ENSMUST00000208532	ENSMUSG00000030744	Rps3	1187.77
	ENSMUST00000082424	ENSMUSG00000064373	Selenop	1389.25		ENSMUST00000010007	ENSMUSG00000009863	Sdhb	1507.45		ENSMUST00000148248	ENSMUSG00000026728	Vim	1334.14		ENSMUST00000201768	ENSMUSG00000106831	Ube2n-ps1	1071.87		ENSMUST00000132957	ENSMUSG00000086115	Gm15733	1464.53		ENSMUST00000018437	ENSMUSG00000018293	Pfn1	1272.47		ENSMUST00000182000	ENSMUSG00000097987	Gm17786	1315.73		ENSMUST00000082424	ENSMUSG00000064373	Selenop	1154.16		ENSMUST00000122082	ENSMUSG00000081499	Gm12517	1156.69
	ENSMUST00000209978	ENSMUSG00000025481	Urah	1387.57		ENSMUST00000235308	ENSMUSG00000118052	Gm50432	1465.09		ENSMUST00000183037	ENSMUSG00000075706	Gpx4	1330.33		ENSMUST00000132787	ENSMUSG00000031452	1700029H14Rik	1071.09		ENSMUST00000022692	ENSMUSG00000022097	Sftpc	1461.2		ENSMUST00000238147	ENSMUSG00000035783	Acta2	1270.86		ENSMUST00000133567	ENSMUSG00000045573	Penk	1297.83		ENSMUST00000120001	ENSMUSG00000081791	Gm12190	1145.96		ENSMUST00000117690	ENSMUSG00000061272	Gm14173	1128.37
	ENSMUST00000226019	ENSMUSG00000024981	Acsl5	1370.22		ENSMUST00000169665	ENSMUSG00000025509	Pnpla2	1428.65		ENSMUST00000134040	ENSMUSG00000060126	Tpt1	1324.58		ENSMUST00000120584	ENSMUSG00000078183	Gm15610	1070.78		ENSMUST00000034966	ENSMUSG00000032399	Rpl4	1442.11		ENSMUST00000101199	ENSMUSG00000069188	Gm13192	1257.78		ENSMUST00000046746	ENSMUSG00000036256	Igfbp7	1281.73		ENSMUST00000134040	ENSMUSG00000060126	Tpt1	1134.7		ENSMUST00000150997	ENSMUSG00000058715	Fcer1g	1127.27
	ENSMUST00000210531	ENSMUSG00000030895	Hpx	1364.13		ENSMUST00000130904	ENSMUSG00000030869	Ndufab1	1409.54		ENSMUST00000117988	ENSMUSG00000083832	Gm13771	1281.92		ENSMUST00000140763	ENSMUSG00000087181	Gm13570	1069.94		ENSMUST00000081840	ENSMUSG00000057841	Rpl32	1438.21		ENSMUST00000052615	ENSMUSG00000045799	Gm9800	1239.78		ENSMUST00000120499	ENSMUSG00000083582	Gm15393	1273.15		ENSMUST00000118431	ENSMUSG00000080977	Gm13772	1133.85		ENSMUST00000153604	ENSMUSG00000084817	Gm5526	1123.76
	ENSMUST00000000049	ENSMUSG00000000049	Apoh	1283.43		ENSMUST00000117527	ENSMUSG00000084830	Gm14539	1403.26		ENSMUST00000229159	ENSMUSG00000068220	Lgals1	1276.53		ENSMUST00000117788	ENSMUSG00000083887	Gm11930	1064.07		ENSMUST00000004554	ENSMUSG00000012848	Rps5	1427.38		ENSMUST00000103191	ENSMUSG00000028936	Rpl22	1229.06		ENSMUST00000196997	ENSMUSG00000029580	Actb	1269.44		ENSMUST00000126146	ENSMUSG00000028692	Akr1a1	1132.06		ENSMUST00000197973	ENSMUSG00000105388	Rpl36a-ps2	1117.76
	ENSMUST00000224337	ENSMUSG00000024981	Acsl5	1282.64		ENSMUST00000026495	ENSMUSG00000025428	Atp5a1	1397.42		ENSMUST00000226585	ENSMUSG00000050335	Lgals3	1271.03		ENSMUST00000137417	ENSMUSG00000015090	Ptgds	1061.07		ENSMUST00000208532	ENSMUSG00000030744	Rps3	1423.82		ENSMUST00000119619	ENSMUSG00000081526	Gm7219	1225.61		ENSMUST00000230632	ENSMUSG00000116182	Gm33666	1260.02		ENSMUST00000128073	ENSMUSG00000025428	Atp5a1	1122.15		ENSMUST00000110894	ENSMUSG00000060126	Tpt1	1117.46
	ENSMUST00000031633	ENSMUSG00000038656	Cyp3a16	1274.15		ENSMUST00000119984	ENSMUSG00000081661	Gm14450	1385		ENSMUST00000196997	ENSMUSG00000029580	Actb	1262.85		ENSMUST00000173557	ENSMUSG00000019370	Calm3	1060.41		ENSMUST00000026901	ENSMUSG00000046721	Rpl14-ps1	1413.7		ENSMUST00000033683	ENSMUSG00000031320	Rps4x	1224.14		ENSMUST00000216813	ENSMUSG00000032518	Rpsa	1250.2		ENSMUST00000121676	ENSMUSG00000025934	Gsta3	1112.13		ENSMUST00000126794	ENSMUSG00000030432	Rpl28	1087.28
	ENSMUST00000200276	ENSMUSG00000105872	Gm9515	1261.51		ENSMUST00000139277	ENSMUSG00000022956	Atp5o	1383.04		ENSMUST00000236021	ENSMUSG00000038274	Fau	1257.29		ENSMUST00000146999	ENSMUSG00000043866	Taf10	1047.62		ENSMUST00000032342	ENSMUSG00000030218	Mgp	1380.77		ENSMUST00000178657	ENSMUSG00000094326	Gm10045	1208.24		ENSMUST00000170206	ENSMUSG00000092014	Gm4468	1245.1		ENSMUST00000030455	ENSMUSG00000028692	Akr1a1	1111.61		ENSMUST00000020640	ENSMUSG00000020372	Rack1	1082.92
	ENSMUST00000120295	ENSMUSG00000082393	Gm15028	1232.84		ENSMUST00000145572	ENSMUSG00000037152	Ndufc1	1369.26		ENSMUST00000180255	ENSMUSG00000094344	Gm11942	1227.66		ENSMUST00000153604	ENSMUSG00000084817	Gm5526	1042.9		ENSMUST00000196997	ENSMUSG00000029580	Actb	1378.78		ENSMUST00000117283	ENSMUSG00000083429	Gm15198	1190.61		ENSMUST00000120275	ENSMUSG00000083880	Hspe1-ps6	1239.07		ENSMUST00000222877	ENSMUSG00000113520	Gm4257	1087.65		ENSMUST00000081840	ENSMUSG00000057841	Rpl32	1082.55
	ENSMUST00000108707	ENSMUSG00000008348	Ubc	1232.11		ENSMUST00000129070	ENSMUSG00000002010	Idh3g	1365.3		ENSMUST00000108707	ENSMUSG00000008348	Ubc	1209.88		ENSMUST00000113762	ENSMUSG00000026790	Odf2	1030.26		ENSMUST00000117788	ENSMUSG00000083887	Gm11930	1367.05		ENSMUST00000118928	ENSMUSG00000082536	Gm13456	1185.78		ENSMUST00000210405	ENSMUSG00000109706	Fth-ps3	1233.62		ENSMUST00000109087	ENSMUSG00000027523	Gnas	1073.71		ENSMUST00000187406	ENSMUSG00000025993	Slc40a1	1080.16
	ENSMUST00000020024	ENSMUSG00000019874	Fabp7	1224.9		ENSMUST00000070532	ENSMUSG00000028773	Fabp3	1340.96		ENSMUST00000111388	ENSMUSG00000044285	Ubb-ps	1205.56		ENSMUST00000080449	ENSMUSG00000059970	Hspa2	1030.05		ENSMUST00000119619	ENSMUSG00000081526	Gm7219	1365.04		ENSMUST00000118863	ENSMUSG00000053173	Rpl18-ps2	1175.02		ENSMUST00000119822	ENSMUSG00000081992	Gm13408	1230.42		ENSMUST00000193486	ENSMUSG00000104360	Mif-ps1	1055.45		ENSMUST00000114050	ENSMUSG00000079523	Tmsb10	1076.81
	ENSMUST00000118723	ENSMUSG00000081049	Rps24-ps3	1220.5		ENSMUST00000125337	ENSMUSG00000025465	Echs1	1339.04		ENSMUST00000117356	ENSMUSG00000080921	Rpl38-ps2	1204.09		ENSMUST00000204956	ENSMUSG00000030161	Gabarapl1	1007.78		ENSMUST00000122082	ENSMUSG00000081499	Gm12517	1346.54		ENSMUST00000025563	ENSMUSG00000024661	Fth1	1173.29		ENSMUST00000101199	ENSMUSG00000069188	Gm13192	1209.16		ENSMUST00000156145	ENSMUSG00000028691	Prdx1	1052.6		ENSMUST00000004554	ENSMUSG00000012848	Rps5	1064.08
	ENSMUST00000048246	ENSMUSG00000033831	Fgb	1217.34		ENSMUST00000023593	ENSMUSG00000022878	Adipoq	1332.03		ENSMUST00000118230	ENSMUSG00000059159	Gm8129	1204.09		ENSMUST00000099475	ENSMUSG00000074884	Serf2	986.354		ENSMUST00000004072	ENSMUSG00000003970	Rpl8	1328		ENSMUST00000004072	ENSMUSG00000003970	Rpl8	1169.68		ENSMUST00000081840	ENSMUSG00000057841	Rpl32	1195.89		ENSMUST00000102782	ENSMUSG00000078193	Gm2000	1051.92		ENSMUST00000172822	ENSMUSG00000092240	Gm4246	1059.72
	ENSMUST00000039758	ENSMUSG00000035885	Cox8a	1210.91		ENSMUST00000153186	ENSMUSG00000032314	Etfa	1328.11		ENSMUST00000193675	ENSMUSG00000026728	Vim	1196.44		ENSMUST00000200175	ENSMUSG00000106660	Gm43472	983.591		ENSMUST00000228241	ENSMUSG00000115254	Gm49140	1321.65		ENSMUST00000218127	ENSMUSG00000090841	Myl6	1161.13		ENSMUST00000034966	ENSMUSG00000032399	Rpl4	1186.81		ENSMUST00000183037	ENSMUSG00000075706	Gpx4	1049.38		ENSMUST00000210267	ENSMUSG00000109658	Gm45660	1051.54
	ENSMUST00000204291	ENSMUSG00000030359	Pzp	1197.3		ENSMUST00000037023	ENSMUSG00000034892	Rps29	1315.86		ENSMUST00000031843	ENSMUSG00000029819	Npy	1177.42		ENSMUST00000115751	ENSMUSG00000050089	Akap4	961.94		ENSMUST00000117283	ENSMUSG00000083429	Gm15198	1321.49		ENSMUST00000203795	ENSMUSG00000107863	Gm44389	1160.1		ENSMUST00000108707	ENSMUSG00000008348	Ubc	1175.28		ENSMUST00000204956	ENSMUSG00000030161	Gabarapl1	1035.68		ENSMUST00000117897	ENSMUSG00000082008	Gm12390	1038.21
	ENSMUST00000121046	ENSMUSG00000084319	Tpt1-ps3	1186.71		ENSMUST00000203632	ENSMUSG00000052738	Suclg1	1310.99		ENSMUST00000099475	ENSMUSG00000074884	Serf2	1166.81		ENSMUST00000162747	ENSMUSG00000022525	Plaat1	954.628		ENSMUST00000124641	ENSMUSG00000072692	Rpl37rt	1296.24		ENSMUST00000208532	ENSMUSG00000030744	Rps3	1154.43		ENSMUST00000119619	ENSMUSG00000081526	Gm7219	1160.85		ENSMUST00000121046	ENSMUSG00000084319	Tpt1-ps3	1031.79		ENSMUST00000026901	ENSMUSG00000046721	Rpl14-ps1	1037.12
	ENSMUST00000212918	ENSMUSG00000031722	Hp	1185.34		ENSMUST00000219435	ENSMUSG00000049422	Chchd10	1310.13		ENSMUST00000139476	ENSMUSG00000026473	Glul	1149.88		ENSMUST00000191066	ENSMUSG00000099428	Gm28155	934.527		ENSMUST00000221577	ENSMUSG00000113568	Gm46369	1282.08		ENSMUST00000124641	ENSMUSG00000072692	Rpl37rt	1145.05		ENSMUST00000044094	ENSMUSG00000038092	Hsd3b5	1157.13		ENSMUST00000149290	ENSMUSG00000015806	Qdpr	1021.87		ENSMUST00000191997	ENSMUSG00000063856	Gpx1	1011.82
	ENSMUST00000133383	ENSMUSG00000000049	Apoh	1184.98		ENSMUST00000229013	ENSMUSG00000022551	Cyc1	1290.17		ENSMUST00000203795	ENSMUSG00000107863	Gm44389	1146.16		ENSMUST00000001809	ENSMUSG00000022283	Pabpc1	926.38		ENSMUST00000033683	ENSMUSG00000031320	Rps4x	1269.78		ENSMUST00000117897	ENSMUSG00000082008	Gm12390	1140.81		ENSMUST00000112176	ENSMUSG00000049775	Tmsb4x	1125.57		ENSMUST00000020241	ENSMUSG00000020051	Pah	1019.01		ENSMUST00000034966	ENSMUSG00000032399	Rpl4	1009
	ENSMUST00000224899	ENSMUSG00000039197	Adk	1181.91		ENSMUST00000121555	ENSMUSG00000081382	Rpl18-ps1	1244.48		ENSMUST00000118431	ENSMUSG00000080977	Gm13772	1145.44		ENSMUST00000029944	ENSMUSG00000028277	Ube2j1	922.812		ENSMUST00000221103	ENSMUSG00000114058	Gm46317	1247.76		ENSMUST00000119773	ENSMUSG00000082481	Rps12-ps19	1140.31		ENSMUST00000117283	ENSMUSG00000083429	Gm15198	1120.06		ENSMUST00000210405	ENSMUSG00000109706	Fth-ps3	1012.58		ENSMUST00000144845	ENSMUSG00000027447	Cst3	1007.04
	ENSMUST00000084342	ENSMUSG00000063929	Cyp4a32	1165.05		ENSMUST00000207053	ENSMUSG00000109171	Gm5735	1243.24		ENSMUST00000102482	ENSMUSG00000043770	Gm12481	1144.78		ENSMUST00000233386	ENSMUSG00000049760	Micos13	916.697		ENSMUST00000119773	ENSMUSG00000082481	Rps12-ps19	1244.54		ENSMUST00000039631	ENSMUSG00000035783	Acta2	1130.31		ENSMUST00000153604	ENSMUSG00000084817	Gm5526	1111.41		ENSMUST00000196997	ENSMUSG00000029580	Actb	1012.2		ENSMUST00000228241	ENSMUSG00000115254	Gm49140	949.96
	ENSMUST00000134040	ENSMUSG00000060126	Tpt1	1151.11		ENSMUST00000204714	ENSMUSG00000029632	Ndufa4	1237.78		ENSMUST00000018914	ENSMUSG00000018770	Atp5g3	1112.51		ENSMUST00000055374	ENSMUSG00000045521	Tssk2	913.292		ENSMUST00000096020	ENSMUSG00000071532	Gm10335	1243.61		ENSMUST00000113687	ENSMUSG00000032366	Tpm1	1124		ENSMUST00000040440	ENSMUSG00000036438	Calm2	1108.16		ENSMUST00000096014	ENSMUSG00000071528	Atp5md	1007.93		ENSMUST00000221577	ENSMUSG00000113568	Gm46369	943.538
	ENSMUST00000167399	ENSMUSG00000022871	Fetub	1146.59		ENSMUST00000101554	ENSMUSG00000020456	Ogdh	1211.52		ENSMUST00000140155	ENSMUSG00000060419	Rps16-ps2	1100.67		ENSMUST00000204612	ENSMUSG00000030007	Cct7	871.201		ENSMUST00000099431	ENSMUSG00000063556	Gm10132	1243.61		ENSMUST00000125166	ENSMUSG00000020372	Rack1	1118.36		ENSMUST00000204280	ENSMUSG00000107450	Gm2522	1104.08		ENSMUST00000079733	ENSMUSG00000058064	Gm10036	998.806		ENSMUST00000117788	ENSMUSG00000083887	Gm11930	938.65
	ENSMUST00000141033	ENSMUSG00000028712	Cyp4a31	1141.95		ENSMUST00000102782	ENSMUSG00000078193	Gm2000	1208.77		ENSMUST00000117851	ENSMUSG00000083992	Gm11478	1099.19		ENSMUST00000189380	ENSMUSG00000100615	Gm5511	867.453		ENSMUST00000183748	ENSMUSG00000066478	Gm5745	1224.32		ENSMUST00000122082	ENSMUSG00000081499	Gm12517	1114.29		ENSMUST00000233842	ENSMUSG00000037805	Rpl10a	1094.72		ENSMUST00000208352	ENSMUSG00000036751	Cox6b1	992.505		ENSMUST00000124641	ENSMUSG00000072692	Rpl37rt	936.411
	ENSMUST00000154713	ENSMUSG00000029445	Hpd	1139.44		ENSMUST00000142555	ENSMUSG00000069919	Hba-a1	1198.54		ENSMUST00000046746	ENSMUSG00000036256	Igfbp7	1098.11		ENSMUST00000126628	ENSMUSG00000048416	Mlf1	860.313		ENSMUST00000203795	ENSMUSG00000107863	Gm44389	1208.19		ENSMUST00000117788	ENSMUSG00000083887	Gm11930	1112.4		ENSMUST00000117788	ENSMUSG00000083887	Gm11930	1092.64		ENSMUST00000127699	ENSMUSG00000015656	Hspa8	977.976		ENSMUST00000006523	ENSMUSG00000006360	Crip1	935.892
	ENSMUST00000028610	ENSMUSG00000027187	Cat	1120.76		ENSMUST00000185466	ENSMUSG00000026260	Ndufa10	1188.61		ENSMUST00000121220	ENSMUSG00000082118	Gm13862	1085.03		ENSMUST00000050864	ENSMUSG00000050058	Prm3	856.471		ENSMUST00000125457	ENSMUSG00000001864	Aif1l	1192.33		ENSMUST00000228241	ENSMUSG00000115254	Gm49140	1108.26		ENSMUST00000124641	ENSMUSG00000072692	Rpl37rt	1087.99		ENSMUST00000205429	ENSMUSG00000108663	Gm33080	973.241		ENSMUST00000004072	ENSMUSG00000003970	Rpl8	932.837
	ENSMUST00000140026	ENSMUSG00000031725	Ces1f	1119.94		ENSMUST00000237465	ENSMUSG00000024661	Fth1	1175.32		ENSMUST00000223014	ENSMUSG00000113826	Gm48577	1079.41		ENSMUST00000030581	ENSMUSG00000028789	Azin2	848.436		ENSMUST00000103191	ENSMUSG00000028936	Rpl22	1187.73		ENSMUST00000226609	ENSMUSG00000115486	Gm49017	1100.91		ENSMUST00000026901	ENSMUSG00000046721	Rpl14-ps1	1087.22		ENSMUST00000236211	ENSMUSG00000060803	Gstp1	966.286		ENSMUST00000174751	ENSMUSG00000036594	H2-Aa	928.24
	ENSMUST00000165126	ENSMUSG00000090137	Uba52	1111.14		ENSMUST00000137400	ENSMUSG00000024608	Rps14	1173.81		ENSMUST00000207851	ENSMUSG00000036751	Cox6b1	1077.6		ENSMUST00000102482	ENSMUSG00000043770	Gm12481	845.569		ENSMUST00000182051	ENSMUSG00000098201	Gm26983	1185.26		ENSMUST00000109087	ENSMUSG00000027523	Gnas	1095.46		ENSMUST00000110894	ENSMUSG00000060126	Tpt1	1081.93		ENSMUST00000020504	ENSMUSG00000020267	Hint1	951.962		ENSMUST00000059080	ENSMUSG00000039001	Rps21	921.458
	ENSMUST00000123792	ENSMUSG00000028603	Scp2	1107.5		ENSMUST00000117283	ENSMUSG00000083429	Gm15198	1173.04		ENSMUST00000120302	ENSMUSG00000008540	Mgst1	1076.64		ENSMUST00000145104	ENSMUSG00000020737	Jpt1	837.691		ENSMUST00000125005	ENSMUSG00000043716	Rpl7	1178.12		ENSMUST00000146927	ENSMUSG00000006333	Rps9	1090.06		ENSMUST00000117988	ENSMUSG00000083832	Gm13771	1079.68		ENSMUST00000117527	ENSMUSG00000084830	Gm14539	934.195		ENSMUST00000052615	ENSMUSG00000045799	Gm9800	919.571
	ENSMUST00000043170	ENSMUSG00000038218	Gm9765	1095.25		ENSMUST00000123704	ENSMUSG00000030884	Uqcrc2	1166.93		ENSMUST00000118980	ENSMUSG00000083661	Gm11473	1066.46		ENSMUST00000215933	ENSMUSG00000032330	Cox7a2	825.254		ENSMUST00000160930	ENSMUSG00000064373	Selenop	1156.93		ENSMUST00000187714	ENSMUSG00000100131	Gm28439	1082.03		ENSMUST00000180210	ENSMUSG00000094530	Gm21399	1074.55		ENSMUST00000126040	ENSMUSG00000025393	Atp5b	927.739		ENSMUST00000103191	ENSMUSG00000028936	Rpl22	912.901
	ENSMUST00000033001	ENSMUSG00000030747	Dgat2	1092.05		ENSMUST00000206958	ENSMUSG00000108772	Gm6063	1164.2		ENSMUST00000170612	ENSMUSG00000041959	S100a10	1061.15		ENSMUST00000115750	ENSMUSG00000050089	Akap4	815.655		ENSMUST00000071523	ENSMUSG00000086583	Gm15500	1148.06		ENSMUST00000110894	ENSMUSG00000060126	Tpt1	1073.48		ENSMUST00000071523	ENSMUSG00000086583	Gm15500	1068.69		ENSMUST00000040154	ENSMUSG00000041697	Cox6a1	926.829		ENSMUST00000112715	ENSMUSG00000025270	Alas2	907.936
	ENSMUST00000210405	ENSMUSG00000109706	Fth-ps3	1091.63		ENSMUST00000058906	ENSMUSG00000049422	Chchd10	1162.59		ENSMUST00000133514	ENSMUSG00000030695	Aldoa	1059.85		ENSMUST00000181171	ENSMUSG00000074620	Gm10731	814.801		ENSMUST00000118928	ENSMUSG00000082536	Gm13456	1132.91		ENSMUST00000004554	ENSMUSG00000012848	Rps5	1046.94		ENSMUST00000041591	ENSMUSG00000022425	Enpp2	1068.5		ENSMUST00000235308	ENSMUSG00000118052	Gm50432	925.909		ENSMUST00000119619	ENSMUSG00000081526	Gm7219	903.92
	ENSMUST00000103142	ENSMUSG00000027605	Acss2	1085.24		ENSMUST00000118723	ENSMUSG00000081049	Rps24-ps3	1160.35		ENSMUST00000038391	ENSMUSG00000037438	Uqcrh-ps1	1057.43		ENSMUST00000205385	ENSMUSG00000062028	Irgc1	808.432		ENSMUST00000143451	ENSMUSG00000052192	Gm5963	1128.05		ENSMUST00000192290	ENSMUSG00000103729	Gm37098	1035.47		ENSMUST00000178657	ENSMUSG00000094326	Gm10045	1054.62		ENSMUST00000139476	ENSMUSG00000026473	Glul	925.246		ENSMUST00000146927	ENSMUSG00000006333	Rps9	903.287
	ENSMUST00000004232	ENSMUSG00000074207	Adh1	1085.21		ENSMUST00000079733	ENSMUSG00000058064	Gm10036	1159.92		ENSMUST00000126794	ENSMUSG00000030432	Rpl28	1044.37		ENSMUST00000178774	ENSMUSG00000052146	Rps10	793.224		ENSMUST00000189923	ENSMUSG00000100662	Gm19029	1125.09		ENSMUST00000059080	ENSMUSG00000039001	Rps21	1033.28		ENSMUST00000033683	ENSMUSG00000031320	Rps4x	1048.78		ENSMUST00000026495	ENSMUSG00000025428	Atp5a1	920.702		ENSMUST00000221103	ENSMUSG00000114058	Gm46317	899.211
	ENSMUST00000196188	ENSMUSG00000062908	Acadm	1083.11		ENSMUST00000216813	ENSMUSG00000032518	Rpsa	1159.73		ENSMUST00000234179	ENSMUSG00000033022	Cdo1	1034.06		ENSMUST00000211501	ENSMUSG00000019139	Isyna1	785.925		ENSMUST00000125992	ENSMUSG00000025393	Atp5b	1107.98		ENSMUST00000145299	ENSMUSG00000067818	Myl9	1031.99		ENSMUST00000215035	ENSMUSG00000110759	Gm6607	1046.01		ENSMUST00000139459	ENSMUSG00000006345	Ggt1	912.548		ENSMUST00000071523	ENSMUSG00000086583	Gm15500	886.006
	ENSMUST00000129946	ENSMUSG00000033427	Upb1	1073.4		ENSMUST00000216380	ENSMUSG00000038717	Atp5l	1153.01		ENSMUST00000180210	ENSMUSG00000094530	Gm21399	1029.29		ENSMUST00000222915	ENSMUSG00000056508	1700001K19Rik	778.469		ENSMUST00000187714	ENSMUSG00000100131	Gm28439	1100.01		ENSMUST00000229159	ENSMUSG00000068220	Lgals1	1030.64		ENSMUST00000038391	ENSMUSG00000037438	Uqcrh-ps1	1042.1		ENSMUST00000008036	ENSMUSG00000007892	Rplp1	912.247		ENSMUST00000096020	ENSMUSG00000071532	Gm10335	884.786
	ENSMUST00000133841	ENSMUSG00000052974	Cyp2f2	1045.15		ENSMUST00000106348	ENSMUSG00000030695	Aldoa	1150.7		ENSMUST00000169826	ENSMUSG00000025290	Rps24	1024.9		ENSMUST00000196799	ENSMUSG00000028141	Oaz3	775.536		ENSMUST00000120499	ENSMUSG00000083582	Gm15393	1092.6		ENSMUST00000128581	ENSMUSG00000098274	Rpl24	1026.49		ENSMUST00000122462	ENSMUSG00000082460	Gm13685	1041.69		ENSMUST00000215933	ENSMUSG00000032330	Cox7a2	909.045		ENSMUST00000099431	ENSMUSG00000063556	Gm10132	884.786
	ENSMUST00000034003	ENSMUSG00000031594	Fgl1	1032.17		ENSMUST00000183037	ENSMUSG00000075706	Gpx4	1148.12		ENSMUST00000191830	ENSMUSG00000102442	Gm37103	1024.44		ENSMUST00000119972	ENSMUSG00000081984	Dnajb3	764.488		ENSMUST00000236211	ENSMUSG00000060803	Gstp1	1092.39		ENSMUST00000120499	ENSMUSG00000083582	Gm15393	1026.21		ENSMUST00000189923	ENSMUSG00000100662	Gm19029	1033.01		ENSMUST00000110894	ENSMUSG00000060126	Tpt1	900.145		ENSMUST00000081026	ENSMUSG00000060743	H3f3a	873.349
	ENSMUST00000031741	ENSMUSG00000029727	Cyp3a13	1029.99		ENSMUST00000173684	ENSMUSG00000092261	Gm20519	1142.49		ENSMUST00000215933	ENSMUSG00000032330	Cox7a2	1016.59		ENSMUST00000079733	ENSMUSG00000058064	Gm10036	763.294		ENSMUST00000038391	ENSMUSG00000037438	Uqcrh-ps1	1092.14		ENSMUST00000096020	ENSMUSG00000071532	Gm10335	1025.63		ENSMUST00000217815	ENSMUSG00000112908	Gm7392	1012.66		ENSMUST00000082430	ENSMUSG00000018339	Gpx3	893.571		ENSMUST00000203795	ENSMUSG00000107863	Gm44389	868.358
	ENSMUST00000237859	ENSMUSG00000038274	Fau	1025.33		ENSMUST00000024909	ENSMUSG00000024099	Ndufv2	1111.25		ENSMUST00000196114	ENSMUSG00000106037	Gm4332	1007.93		ENSMUST00000174779	ENSMUSG00000024387	Csnk2b	760.265		ENSMUST00000188539	ENSMUSG00000032323	Cyp11a1	1082.76		ENSMUST00000099431	ENSMUSG00000063556	Gm10132	1025.63		ENSMUST00000221103	ENSMUSG00000114058	Gm46317	1008.74		ENSMUST00000010007	ENSMUSG00000009863	Sdhb	885.452		ENSMUST00000182051	ENSMUSG00000098201	Gm26983	866.066
	ENSMUST00000118611	ENSMUSG00000081552	Gm12328	1022.98		ENSMUST00000168401	ENSMUSG00000015568	Lpl	1108.14		ENSMUST00000121321	ENSMUSG00000080885	Rpl10-ps6	1004.83		ENSMUST00000021698	ENSMUSG00000021270	Hsp90aa1	760.026		ENSMUST00000192290	ENSMUSG00000103729	Gm37098	1071.59		ENSMUST00000074205	ENSMUSG00000063875	Rps6-ps1	1023.13		ENSMUST00000118223	ENSMUSG00000084277	Gm11702	1003.16		ENSMUST00000025549	ENSMUSG00000024646	Cyb5a	877.486		ENSMUST00000237779	ENSMUSG00000117978	Gm50286	862.42
	ENSMUST00000017488	ENSMUSG00000017344	Vtn	1017.57		ENSMUST00000026743	ENSMUSG00000025651	Uqcrc1	1097.05		ENSMUST00000182000	ENSMUSG00000097987	Gm17786	1004.73		ENSMUST00000127737	ENSMUSG00000028639	Ybx1	752.898		ENSMUST00000178657	ENSMUSG00000094326	Gm10045	1066.71		ENSMUST00000045897	ENSMUSG00000026238	Ptma	1019.12		ENSMUST00000140823	ENSMUSG00000021123	Rdh12	999.218		ENSMUST00000117356	ENSMUSG00000080921	Rpl38-ps2	877.107		ENSMUST00000192290	ENSMUSG00000103729	Gm37098	854.798
	ENSMUST00000118431	ENSMUSG00000080977	Gm13772	1013.56		ENSMUST00000187290	ENSMUSG00000085998	AW822252	1092.11		ENSMUST00000110894	ENSMUSG00000060126	Tpt1	1003.21		ENSMUST00000139988	ENSMUSG00000026969	Fam166a	752.694		ENSMUST00000146927	ENSMUSG00000006333	Rps9	1040.88		ENSMUST00000133355	ENSMUSG00000028464	Tpm2	1017.42		ENSMUST00000020640	ENSMUSG00000020372	Rack1	992.641		ENSMUST00000118230	ENSMUSG00000059159	Gm8129	877.107		ENSMUST00000065243	ENSMUSG00000053038	Gm6180	850.353
	ENSMUST00000023707	ENSMUSG00000022982	Sod1	994.691		ENSMUST00000128787	ENSMUSG00000037916	Ndufv1	1090		ENSMUST00000117690	ENSMUSG00000061272	Gm14173	1001.66		ENSMUST00000060997	ENSMUSG00000044434	Gm9791	748.843		ENSMUST00000059080	ENSMUSG00000039001	Rps21	1031.81		ENSMUST00000119822	ENSMUSG00000081992	Gm13408	1015.5		ENSMUST00000028826	ENSMUSG00000027350	Chgb	988.609		ENSMUST00000057167	ENSMUSG00000021490	Slc34a1	872.353		ENSMUST00000033683	ENSMUSG00000031320	Rps4x	850.217
	ENSMUST00000131960	ENSMUSG00000052305	Hbb-bs	989.198		ENSMUST00000109021	ENSMUSG00000044894	Uqcrq	1085.18		ENSMUST00000073471	ENSMUSG00000060938	Rpl26	1000.05		ENSMUST00000127421	ENSMUSG00000017119	Nbr1	735.971		ENSMUST00000074205	ENSMUSG00000063875	Rps6-ps1	1027.84		ENSMUST00000102844	ENSMUSG00000020460	Rps27a	1011.58		ENSMUST00000004072	ENSMUSG00000003970	Rpl8	986.726		ENSMUST00000000090	ENSMUSG00000000088	Cox5a	869.014		ENSMUST00000218296	ENSMUSG00000112808	Gm4739	842.856
	ENSMUST00000135379	ENSMUSG00000028603	Scp2	988.612		ENSMUST00000118998	ENSMUSG00000080893	Ndufa12-ps	1063.09		ENSMUST00000233842	ENSMUSG00000037805	Rpl10a	986.469		ENSMUST00000008036	ENSMUSG00000007892	Rplp1	731.304		ENSMUST00000217815	ENSMUSG00000112908	Gm7392	1005.93		ENSMUST00000006523	ENSMUSG00000006360	Crip1	992.639		ENSMUST00000117793	ENSMUSG00000082258	Gm15289	983.049		ENSMUST00000120484	ENSMUSG00000039710	Slc7a12	867.569		ENSMUST00000132957	ENSMUSG00000086115	Gm15733	818.939
	ENSMUST00000109960	ENSMUSG00000079014	Serpina3i	977.516		ENSMUST00000210405	ENSMUSG00000109706	Fth-ps3	1048.54		ENSMUST00000119619	ENSMUSG00000081526	Gm7219	983.016		ENSMUST00000161698	ENSMUSG00000090136	Gm10177	723.054		ENSMUST00000214685	ENSMUSG00000018593	Sparc	976.195		ENSMUST00000214781	ENSMUSG00000111764	Gm47616	977.807		ENSMUST00000102844	ENSMUSG00000020460	Rps27a	961.224		ENSMUST00000131960	ENSMUSG00000052305	Hbb-bs	865.744		ENSMUST00000236211	ENSMUSG00000060803	Gstp1	810.15
	ENSMUST00000197235	ENSMUSG00000041220	Elovl6	971.582		ENSMUST00000064151	ENSMUSG00000025509	Pnpla2	1047.85		ENSMUST00000215035	ENSMUSG00000110759	Gm6607	980.096		ENSMUST00000032309	ENSMUSG00000030189	Ybx3	721.542		ENSMUST00000237779	ENSMUSG00000117978	Gm50286	963.228		ENSMUST00000125005	ENSMUSG00000043716	Rpl7	964.89		ENSMUST00000127148	ENSMUSG00000037936	Scarb1	949.021		ENSMUST00000188689	ENSMUSG00000074846	Gm10774	862.056		ENSMUST00000125166	ENSMUSG00000020372	Rack1	806.621
	ENSMUST00000193152	ENSMUSG00000103295	Scp2-ps1	965.491		ENSMUST00000121046	ENSMUSG00000084319	Tpt1-ps3	1043.65		ENSMUST00000119876	ENSMUSG00000067344	Rps25-ps1	979.582		ENSMUST00000112413	ENSMUSG00000072770	Acrbp	721.02		ENSMUST00000172445	ENSMUSG00000071303	Rps8-ps1	957.128		ENSMUST00000182051	ENSMUSG00000098201	Gm26983	959.182		ENSMUST00000187290	ENSMUSG00000085998	AW822252	945.807		ENSMUST00000139277	ENSMUSG00000022956	Atp5o	861.612		ENSMUST00000183748	ENSMUSG00000066478	Gm5745	800.218
	ENSMUST00000203795	ENSMUSG00000107863	Gm44389	964.437		ENSMUST00000042834	ENSMUSG00000038462	Uqcrfs1	1041.07		ENSMUST00000202990	ENSMUSG00000026879	Gsn	978.209		ENSMUST00000143879	ENSMUSG00000034401	Spata6	716.04		ENSMUST00000102844	ENSMUSG00000020460	Rps27a	950.471		ENSMUST00000217261	ENSMUSG00000111337	Gm6885	932.725		ENSMUST00000018914	ENSMUSG00000018770	Atp5g3	944.51		ENSMUST00000142555	ENSMUSG00000069919	Hba-a1	858.03		ENSMUST00000215709	ENSMUSG00000111613	Gm4977	799.776
	ENSMUST00000038391	ENSMUSG00000037438	Uqcrh-ps1	942.287		ENSMUST00000229159	ENSMUSG00000068220	Lgals1	1039.33		ENSMUST00000118217	ENSMUSG00000081159	Gm6023	963.79		ENSMUST00000128046	ENSMUSG00000018570	2810408A11Rik	713.122		ENSMUST00000230961	ENSMUSG00000116414	Gm4432	944.23		ENSMUST00000106215	ENSMUSG00000062825	Actg1	931.116		ENSMUST00000223014	ENSMUSG00000113826	Gm48577	944.436		ENSMUST00000209338	ENSMUSG00000057228	Aadat	856.7		ENSMUST00000143451	ENSMUSG00000052192	Gm5963	797.724
	ENSMUST00000003100	ENSMUSG00000052974	Cyp2f2	927.727		ENSMUST00000163280	ENSMUSG00000021417	Eci2	1028.5		ENSMUST00000066401	ENSMUSG00000007891	Ctsd	937.999		ENSMUST00000121087	ENSMUSG00000081113	Gm7308	712.729		ENSMUST00000141219	ENSMUSG00000047675	Rps8	938.988		ENSMUST00000132957	ENSMUSG00000086115	Gm15733	925.884		ENSMUST00000208532	ENSMUSG00000030744	Rps3	941.113		ENSMUST00000223014	ENSMUSG00000113826	Gm48577	855.401		ENSMUST00000232621	ENSMUSG00000116845	Gm46546	792.854
	ENSMUST00000219666	ENSMUSG00000112191	Gm31931	925.809		ENSMUST00000134040	ENSMUSG00000060126	Tpt1	1022.12		ENSMUST00000134907	ENSMUSG00000032231	Anxa2	930.376		ENSMUST00000199854	ENSMUSG00000037062	Sh3glb1	711.773		ENSMUST00000023269	ENSMUSG00000098274	Rpl24	937.004		ENSMUST00000187999	ENSMUSG00000100441	Gm7266	920.011		ENSMUST00000198128	ENSMUSG00000001025	S100a6	936.148		ENSMUST00000034276	ENSMUSG00000031818	Cox4i1	847.399		ENSMUST00000028938	ENSMUSG00000027447	Cst3	792.446
	ENSMUST00000207851	ENSMUSG00000036751	Cox6b1	921.593		ENSMUST00000118057	ENSMUSG00000081100	Gm14630	1019.49		ENSMUST00000096020	ENSMUSG00000071532	Gm10335	923.717		ENSMUST00000183748	ENSMUSG00000066478	Gm5745	707.532		ENSMUST00000059980	ENSMUSG00000046330	Rpl37a	936.768		ENSMUST00000221577	ENSMUSG00000113568	Gm46369	917.569		ENSMUST00000096020	ENSMUSG00000071532	Gm10335	932.847		ENSMUST00000166537	ENSMUSG00000036309	Skp1	838.705		ENSMUST00000102844	ENSMUSG00000020460	Rps27a	792.318
	ENSMUST00000023832	ENSMUSG00000023070	Rgn	921.397		ENSMUST00000178774	ENSMUSG00000052146	Rps10	1019.42		ENSMUST00000099431	ENSMUSG00000063556	Gm10132	923.717		ENSMUST00000171541	ENSMUSG00000003153	Slc2a3	703.001		ENSMUST00000191830	ENSMUSG00000102442	Gm37103	935.116		ENSMUST00000114050	ENSMUSG00000079523	Tmsb10	916.309		ENSMUST00000099431	ENSMUSG00000063556	Gm10132	932.847		ENSMUST00000058407	ENSMUSG00000059534	Uqcr10	830.061		ENSMUST00000116114	ENSMUSG00000079998	Gm12947	790.397
	ENSMUST00000111335	ENSMUSG00000027249	F2	919.616		ENSMUST00000181233	ENSMUSG00000096942	Rps19-ps6	1018.51		ENSMUST00000021719	ENSMUSG00000021290	Atp5mpl	910.983		ENSMUST00000176718	ENSMUSG00000067377	Tspan6	700.114		ENSMUST00000214781	ENSMUSG00000111764	Gm47616	932.273		ENSMUST00000204280	ENSMUSG00000107450	Gm2522	903.506		ENSMUST00000121087	ENSMUSG00000081113	Gm7308	932.721		ENSMUST00000117851	ENSMUSG00000083992	Gm11478	824.406		ENSMUST00000128586	ENSMUSG00000085917	Gm15899	788.662
	ENSMUST00000047286	ENSMUSG00000037798	Mat1a	916.2		ENSMUST00000123488	ENSMUSG00000050608	Micos10	1014.55		ENSMUST00000191997	ENSMUSG00000063856	Gpx1	909.361		ENSMUST00000119389	ENSMUSG00000084328	Gm14046	697.626		ENSMUST00000226609	ENSMUSG00000115486	Gm49017	925.111		ENSMUST00000117988	ENSMUSG00000083832	Gm13771	858.423		ENSMUST00000229159	ENSMUSG00000068220	Lgals1	929.498		ENSMUST00000041053	ENSMUSG00000036880	Acaa2	823.193		ENSMUST00000141602	ENSMUSG00000029622	Arpc1b	788.251
	ENSMUST00000111641	ENSMUSG00000023224	Serping1	915.519		ENSMUST00000146129	ENSMUSG00000018574	Acadvl	1013.63		ENSMUST00000141602	ENSMUSG00000029622	Arpc1b	901.032		ENSMUST00000117926	ENSMUSG00000082578	Gm13527	692.666		ENSMUST00000109087	ENSMUSG00000027523	Gnas	895.169		ENSMUST00000205555	ENSMUSG00000108401	Rpl19-ps10	849.394		ENSMUST00000117897	ENSMUSG00000082008	Gm12390	929.478		ENSMUST00000193235	ENSMUSG00000061518	Cox5b	820.406		ENSMUST00000045897	ENSMUSG00000026238	Ptma	784.622
	ENSMUST00000216813	ENSMUSG00000032518	Rpsa	899.02		ENSMUST00000139342	ENSMUSG00000032314	Etfa	1012.81		ENSMUST00000188689	ENSMUSG00000074846	Gm10774	892.116		ENSMUST00000188400	ENSMUSG00000100814	Gm28669	690.998		ENSMUST00000108707	ENSMUSG00000008348	Ubc	893.135		ENSMUST00000118223	ENSMUSG00000084277	Gm11702	848.969		ENSMUST00000103191	ENSMUSG00000028936	Rpl22	929.095		ENSMUST00000236021	ENSMUSG00000038274	Fau	815.356		ENSMUST00000125005	ENSMUSG00000043716	Rpl7	775.789
	ENSMUST00000058906	ENSMUSG00000049422	Chchd10	890.905		ENSMUST00000108707	ENSMUSG00000008348	Ubc	1012.27		ENSMUST00000217261	ENSMUSG00000111337	Gm6885	871.254		ENSMUST00000117045	ENSMUSG00000082691	Dynlt1-ps1	684.397		ENSMUST00000119822	ENSMUSG00000081992	Gm13408	884.065		ENSMUST00000194441	ENSMUSG00000102193	Gm7299	844.102		ENSMUST00000004554	ENSMUSG00000012848	Rps5	925.563		ENSMUST00000210864	ENSMUSG00000050708	Ftl1	809.767		ENSMUST00000188252	ENSMUSG00000025993	Slc40a1	761.963
	ENSMUST00000207053	ENSMUSG00000109171	Gm5735	890.566		ENSMUST00000120001	ENSMUSG00000081791	Gm12190	995.146		ENSMUST00000018437	ENSMUSG00000018293	Pfn1	867.489		ENSMUST00000139716	ENSMUSG00000023456	Tpi1	683.87		ENSMUST00000052615	ENSMUSG00000045799	Gm9800	883.391		ENSMUST00000034590	ENSMUSG00000032085	Tagln	828.263		ENSMUST00000118928	ENSMUSG00000082536	Gm13456	920.488		ENSMUST00000154598	ENSMUSG00000027199	Gatm	787.304		ENSMUST00000178657	ENSMUSG00000094326	Gm10045	750.121
	ENSMUST00000087638	ENSMUSG00000053279	Aldh1a1	882.136		ENSMUST00000052761	ENSMUSG00000002010	Idh3g	993.871		ENSMUST00000070124	ENSMUSG00000071516	H2ac13	854.217		ENSMUST00000135063	ENSMUSG00000063524	Eno1	681.584		ENSMUST00000232621	ENSMUSG00000116845	Gm46546	878.884		ENSMUST00000232621	ENSMUSG00000116845	Gm46546	827.067		ENSMUST00000041301	ENSMUSG00000038216	Pnmt	905.475		ENSMUST00000197505	ENSMUSG00000105035	Gm9682	767.161		ENSMUST00000180210	ENSMUSG00000094530	Gm21399	749.756
	ENSMUST00000150013	ENSMUSG00000069805	Fbp1	878.505		ENSMUST00000109084	ENSMUSG00000027523	Gnas	987.305		ENSMUST00000170206	ENSMUSG00000092014	Gm4468	847.082		ENSMUST00000182173	ENSMUSG00000051811	Cox6b2	676.513		ENSMUST00000122462	ENSMUSG00000082460	Gm13685	878.083		ENSMUST00000059980	ENSMUSG00000046330	Rpl37a	812.376		ENSMUST00000219435	ENSMUSG00000049422	Chchd10	903.394		ENSMUST00000125302	ENSMUSG00000020321	Mdh1	741.98		ENSMUST00000161698	ENSMUSG00000090136	Gm10177	746.195
	ENSMUST00000121133	ENSMUSG00000028186	Uox	872.96		ENSMUST00000117356	ENSMUSG00000080921	Rpl38-ps2	984.778		ENSMUST00000117527	ENSMUSG00000084830	Gm14539	845.567		ENSMUST00000119876	ENSMUSG00000067344	Rps25-ps1	675.573		ENSMUST00000120385	ENSMUSG00000081520	Gm16200	873.748		ENSMUST00000235315	ENSMUSG00000117962	Gm6402	795.524		ENSMUST00000196114	ENSMUSG00000106037	Gm4332	897.817		ENSMUST00000112176	ENSMUSG00000049775	Tmsb4x	740.077		ENSMUST00000230961	ENSMUSG00000116414	Gm4432	739.849
	ENSMUST00000219435	ENSMUSG00000049422	Chchd10	866.762		ENSMUST00000118230	ENSMUSG00000059159	Gm8129	984.778		ENSMUST00000114050	ENSMUSG00000079523	Tmsb10	837.98		ENSMUST00000031145	ENSMUSG00000029235	Pdcl2	672.255		ENSMUST00000018914	ENSMUSG00000018770	Atp5g3	852.421		ENSMUST00000023269	ENSMUSG00000098274	Rpl24	793.286		ENSMUST00000124582	ENSMUSG00000037936	Scarb1	880.861		ENSMUST00000106215	ENSMUSG00000062825	Actg1	738.816		ENSMUST00000214781	ENSMUSG00000111764	Gm47616	727.644
	ENSMUST00000037023	ENSMUSG00000034892	Rps29	866.361		ENSMUST00000221594	ENSMUSG00000021577	Sdha	979.255		ENSMUST00000161698	ENSMUSG00000090136	Gm10177	836.537		ENSMUST00000117690	ENSMUSG00000061272	Gm14173	671.54		ENSMUST00000037330	ENSMUSG00000032968	Inha	849.094		ENSMUST00000034947	ENSMUSG00000032383	Ppib	788.901		ENSMUST00000119773	ENSMUSG00000082481	Rps12-ps19	876.141		ENSMUST00000179620	ENSMUSG00000035242	Oaz1	736.024		ENSMUST00000046285	ENSMUSG00000036887	C1qa	721.278
	ENSMUST00000148340	ENSMUSG00000056973	Ces1d	864.134		ENSMUST00000119379	ENSMUSG00000002416	Ndufb2	977.612		ENSMUST00000179620	ENSMUSG00000035242	Oaz1	825.221		ENSMUST00000196114	ENSMUSG00000106037	Gm4332	668.498		ENSMUST00000194441	ENSMUSG00000102193	Gm7299	844.801		ENSMUST00000237779	ENSMUSG00000117978	Gm50286	787.789		ENSMUST00000128581	ENSMUSG00000098274	Rpl24	864.381		ENSMUST00000180255	ENSMUSG00000094344	Gm11942	731.39		ENSMUST00000118102	ENSMUSG00000082755	Gm8692	713.653
	ENSMUST00000128059	ENSMUSG00000028692	Akr1a1	863.988		ENSMUST00000077309	ENSMUSG00000061992	Gm4953	966.218		ENSMUST00000122373	ENSMUSG00000080242	Atp6v0c-ps2	818.283		ENSMUST00000025563	ENSMUSG00000024661	Fth1	667.69		ENSMUST00000018437	ENSMUSG00000018293	Pfn1	838.105		ENSMUST00000230961	ENSMUSG00000116414	Gm4432	785.268		ENSMUST00000120584	ENSMUSG00000078183	Gm15610	862.9		ENSMUST00000144978	ENSMUSG00000020321	Mdh1	730.323		ENSMUST00000204280	ENSMUSG00000107450	Gm2522	707.223
	ENSMUST00000168184	ENSMUSG00000038209	Itln1	862.185		ENSMUST00000118223	ENSMUSG00000084277	Gm11702	961.421		ENSMUST00000235308	ENSMUSG00000118052	Gm50432	814.62		ENSMUST00000223014	ENSMUSG00000113826	Gm48577	664.066		ENSMUST00000238045	ENSMUSG00000117898	Gm8986	834.306		ENSMUST00000180210	ENSMUSG00000094530	Gm21399	777.629		ENSMUST00000228241	ENSMUSG00000115254	Gm49140	860.92		ENSMUST00000210765	ENSMUSG00000031485	Plpbp	728.481		ENSMUST00000120499	ENSMUSG00000083582	Gm15393	699.243
	ENSMUST00000020241	ENSMUSG00000020051	Pah	856.029		ENSMUST00000181795	ENSMUSG00000031818	Cox4i1	958.84		ENSMUST00000115454	ENSMUSG00000007655	Cav1	806.874		ENSMUST00000212877	ENSMUSG00000031776	Arl2bp	662.063		ENSMUST00000204280	ENSMUSG00000107450	Gm2522	829.689		ENSMUST00000185687	ENSMUSG00000026043	Col3a1	775.118		ENSMUST00000226609	ENSMUSG00000115486	Gm49017	854.93		ENSMUST00000175755	ENSMUSG00000005980	Dnase1	727.947		ENSMUST00000210784	ENSMUSG00000109795	Gm45522	694.542
	ENSMUST00000111898	ENSMUSG00000029597	Sds	855.566		ENSMUST00000056085	ENSMUSG00000046934	Csl	953.284		ENSMUST00000221103	ENSMUSG00000114058	Gm46317	794.17		ENSMUST00000009036	ENSMUSG00000008892	Vdac3	660.855		ENSMUST00000117988	ENSMUSG00000083832	Gm13771	826.189		ENSMUST00000218652	ENSMUSG00000112643	Gm19688	761.411		ENSMUST00000206355	ENSMUSG00000108525	Gm7443	852.372		ENSMUST00000226477	ENSMUSG00000115544	Gm49281	726.077		ENSMUST00000120584	ENSMUSG00000078183	Gm15610	694.042
	ENSMUST00000140772	ENSMUSG00000017493	Igfbp4	854.974		ENSMUST00000205429	ENSMUSG00000108663	Gm33080	949.056		ENSMUST00000169665	ENSMUSG00000025509	Pnpla2	791.501		ENSMUST00000053575	ENSMUSG00000049124	Gm8186	656.866		ENSMUST00000029722	ENSMUSG00000028081	Rps3a1	824.88		ENSMUST00000038391	ENSMUSG00000037438	Uqcrh-ps1	759.1		ENSMUST00000059080	ENSMUSG00000039001	Rps21	838.187		ENSMUST00000024944	ENSMUSG00000024131	Slc3a1	723.245		ENSMUST00000103426	ENSMUSG00000076617	Ighm	689.851
	ENSMUST00000137400	ENSMUSG00000024608	Rps14	853.725		ENSMUST00000235407	ENSMUSG00000024661	Fth1	940.082		ENSMUST00000119389	ENSMUSG00000084328	Gm14046	791.049		ENSMUST00000215035	ENSMUSG00000110759	Gm6607	656.561		ENSMUST00000187999	ENSMUSG00000100441	Gm7266	818.238		ENSMUST00000108707	ENSMUSG00000008348	Ubc	740.238		ENSMUST00000074205	ENSMUSG00000063875	Rps6-ps1	817.375		ENSMUST00000140498	ENSMUSG00000057933	Gsta2	718.597		ENSMUST00000046384	ENSMUSG00000036905	C1qb	683.942
	ENSMUST00000112176	ENSMUSG00000049775	Tmsb4x	847.686		ENSMUST00000204182	ENSMUSG00000009281	Rarres2	931.636		ENSMUST00000058407	ENSMUSG00000059534	Uqcr10	781.531		ENSMUST00000196997	ENSMUSG00000029580	Actb	655.939		ENSMUST00000121411	ENSMUSG00000081926	Gm15536	818.012		ENSMUST00000046746	ENSMUSG00000036256	Igfbp7	729.102		ENSMUST00000125457	ENSMUSG00000001864	Aif1l	816.944		ENSMUST00000121220	ENSMUSG00000082118	Gm13862	714.664		ENSMUST00000119544	ENSMUSG00000081176	H3f3a-ps2	678.603
	ENSMUST00000111388	ENSMUSG00000044285	Ubb-ps	841.072		ENSMUST00000026843	ENSMUSG00000025745	Hadha	911.315		ENSMUST00000174662	ENSMUSG00000008668	Rps18	778.698		ENSMUST00000023530	ENSMUSG00000022832	Ropn1	654.24		ENSMUST00000188689	ENSMUSG00000074846	Gm10774	812.563		ENSMUST00000223014	ENSMUSG00000113826	Gm48577	725.655		ENSMUST00000026012	ENSMUSG00000003555	Cyp17a1	804.142		ENSMUST00000119876	ENSMUSG00000067344	Rps25-ps1	712.191		ENSMUST00000134042	ENSMUSG00000036322	H2-Ea	674.41
	ENSMUST00000102782	ENSMUSG00000078193	Gm2000	839.99		ENSMUST00000117631	ENSMUSG00000082123	Gm16149	904.148		ENSMUST00000183748	ENSMUSG00000066478	Gm5745	768.724		ENSMUST00000121220	ENSMUSG00000082118	Gm13862	640.12		ENSMUST00000020504	ENSMUSG00000020267	Hint1	810.838		ENSMUST00000116596	ENSMUSG00000023092	Fhl1	716.262		ENSMUST00000205555	ENSMUSG00000108401	Rpl19-ps10	803.235		ENSMUST00000223494	ENSMUSG00000021477	Ctsl	708.699		ENSMUST00000119822	ENSMUSG00000081992	Gm13408	672.92
	ENSMUST00000151129	ENSMUSG00000028691	Prdx1	835.31		ENSMUST00000107384	ENSMUSG00000030541	Idh2	903.712		ENSMUST00000225540	ENSMUSG00000021939	Ctsb	763.547		ENSMUST00000120232	ENSMUSG00000004070	Hmox2	639.963		ENSMUST00000205555	ENSMUSG00000108401	Rpl19-ps10	810.422		ENSMUST00000120435	ENSMUSG00000081975	Gm12482	715.643		ENSMUST00000194441	ENSMUSG00000102193	Gm7299	794.023		ENSMUST00000073471	ENSMUSG00000060938	Rpl26	704.575		ENSMUST00000074205	ENSMUSG00000063875	Rps6-ps1	672.169
	ENSMUST00000216380	ENSMUSG00000038717	Atp5l	830.194		ENSMUST00000119529	ENSMUSG00000080831	Gm12529	902.83		ENSMUST00000082424	ENSMUSG00000064373	Selenop	759.658		ENSMUST00000089430	ENSMUSG00000068240	Gm11808	638.169		ENSMUST00000223014	ENSMUSG00000113826	Gm48577	809.992		ENSMUST00000120385	ENSMUSG00000081520	Gm16200	714.262		ENSMUST00000179620	ENSMUSG00000035242	Oaz1	793.377		ENSMUST00000212676	ENSMUSG00000031827	Cotl1	699.757		ENSMUST00000171419	ENSMUSG00000029580	Actb	664.814
	ENSMUST00000202921	ENSMUSG00000029102	Hgfac	826.287		ENSMUST00000194047	ENSMUSG00000025651	Uqcrc1	896.971		ENSMUST00000228637	ENSMUSG00000022108	Itm2b	758.95		ENSMUST00000049385	ENSMUSG00000035530	Eif1	634.684		ENSMUST00000128581	ENSMUSG00000098274	Rpl24	809.237		ENSMUST00000120360	ENSMUSG00000084416	Rpl10a-ps1	713.149		ENSMUST00000214781	ENSMUSG00000111764	Gm47616	791.785		ENSMUST00000126794	ENSMUSG00000030432	Rpl28	694.788		ENSMUST00000029722	ENSMUSG00000028081	Rps3a1	662.143
	ENSMUST00000107684	ENSMUSG00000006057	Atp5g1	820.156		ENSMUST00000025404	ENSMUSG00000024526	Cidea	896.863		ENSMUST00000212703	ENSMUSG00000031708	Tecr	758.64		ENSMUST00000033585	ENSMUSG00000031233	Pgk2	634.446		ENSMUST00000218019	ENSMUSG00000112625	Gm2628	808.515		ENSMUST00000125992	ENSMUSG00000025393	Atp5b	712.604		ENSMUST00000177651	ENSMUSG00000063730	Hsd3b2	791.563		ENSMUST00000119984	ENSMUSG00000081661	Gm14450	693.398		ENSMUST00000238045	ENSMUSG00000117898	Gm8986	645.971
	ENSMUST00000079733	ENSMUSG00000058064	Gm10036	819.393		ENSMUST00000169826	ENSMUSG00000025290	Rps24	889.572		ENSMUST00000107330	ENSMUSG00000105518	Gm42674	756.909		ENSMUST00000206669	ENSMUSG00000060860	Ube2s	633.93		ENSMUST00000034947	ENSMUSG00000032383	Ppib	808.122		ENSMUST00000183748	ENSMUSG00000066478	Gm5745	710.46		ENSMUST00000187999	ENSMUSG00000100441	Gm7266	789.617		ENSMUST00000160635	ENSMUSG00000023010	Tmbim6	693.303		ENSMUST00000207851	ENSMUSG00000036751	Cox6b1	645.701
	ENSMUST00000166036	ENSMUSG00000039653	Baat	809.035		ENSMUST00000133514	ENSMUSG00000030695	Aldoa	887.314		ENSMUST00000214545	ENSMUSG00000111446	Gm6581	754.332		ENSMUST00000212096	ENSMUSG00000031622	Sin3b	629.647		ENSMUST00000116114	ENSMUSG00000079998	Gm12947	790.716		ENSMUST00000213607	ENSMUSG00000001349	Cnn1	701.975		ENSMUST00000166537	ENSMUSG00000036309	Skp1	785.515		ENSMUST00000140092	ENSMUSG00000054545	Ugt1a6a	690.239		ENSMUST00000039758	ENSMUSG00000035885	Cox8a	641.897
	ENSMUST00000231626	ENSMUSG00000116553	Gm7307	807.838		ENSMUST00000026841	ENSMUSG00000059447	Hadhb	884.417		ENSMUST00000167387	ENSMUSG00000004032	Gstm5	749.034		ENSMUST00000219666	ENSMUSG00000112191	Gm31931	626.437		ENSMUST00000045897	ENSMUSG00000026238	Ptma	786.807		ENSMUST00000122462	ENSMUSG00000082460	Gm13685	699.145		ENSMUST00000020504	ENSMUSG00000020267	Hint1	782.368		ENSMUST00000139716	ENSMUSG00000023456	Tpi1	684.812		ENSMUST00000121928	ENSMUSG00000084160	Gm13345	640.467
	ENSMUST00000021719	ENSMUSG00000021290	Atp5mpl	801.58		ENSMUST00000132588	ENSMUSG00000023089	Ndufa5	876.868		ENSMUST00000215709	ENSMUSG00000111613	Gm4977	747.972		ENSMUST00000059657	ENSMUSG00000050553	Gk2	622.849		ENSMUST00000046746	ENSMUSG00000036256	Igfbp7	776.022		ENSMUST00000230413	ENSMUSG00000116122	Gm49537	697.347		ENSMUST00000120696	ENSMUSG00000082554	Gm15806	778.909		ENSMUST00000118980	ENSMUSG00000083661	Gm11473	681.882		ENSMUST00000223014	ENSMUSG00000113826	Gm48577	639.693
	ENSMUST00000165641	ENSMUSG00000005547	Cyp2a5	800.754		ENSMUST00000020372	ENSMUSG00000020163	Uqcr11	873.662		ENSMUST00000208352	ENSMUSG00000036751	Cox6b1	739.153		ENSMUST00000095080	ENSMUSG00000070980	Actl7b	621.109		ENSMUST00000218652	ENSMUSG00000112643	Gm19688	771.072		ENSMUST00000124933	ENSMUSG00000059430	Actg2	696.695		ENSMUST00000115051	ENSMUSG00000061758	Akr1b10	774.487		ENSMUST00000217531	ENSMUSG00000023262	Acy1	681.4		ENSMUST00000117988	ENSMUSG00000083832	Gm13771	637.97
	ENSMUST00000020504	ENSMUSG00000020267	Hint1	792.218		ENSMUST00000120992	ENSMUSG00000027809	Etfdh	873.415		ENSMUST00000026901	ENSMUSG00000046721	Rpl14-ps1	738.861		ENSMUST00000118723	ENSMUSG00000081049	Rps24-ps3	620.851		ENSMUST00000006523	ENSMUSG00000006360	Crip1	759.46		ENSMUST00000224030	ENSMUSG00000021546	Hnrnpk	690.994		ENSMUST00000125166	ENSMUSG00000020372	Rack1	772.546		ENSMUST00000216380	ENSMUSG00000038717	Atp5l	680.438		ENSMUST00000100497	ENSMUSG00000029580	Actb	634.631
	ENSMUST00000110894	ENSMUSG00000060126	Tpt1	782.654		ENSMUST00000171309	ENSMUSG00000022878	Adipoq	871.21		ENSMUST00000162194	ENSMUSG00000023019	Gpd1	731.517		ENSMUST00000127300	ENSMUSG00000001175	Calm1	619.034		ENSMUST00000118102	ENSMUSG00000082755	Gm8692	755.901		ENSMUST00000065243	ENSMUSG00000053038	Gm6180	689.383		ENSMUST00000230961	ENSMUSG00000116414	Gm4432	766.791		ENSMUST00000166420	ENSMUSG00000005125	Ndrg1	679.581		ENSMUST00000101199	ENSMUSG00000069188	Gm13192	634.342
	ENSMUST00000217261	ENSMUSG00000111337	Gm6885	781.063		ENSMUST00000223921	ENSMUSG00000041028	Ghitm	869.028		ENSMUST00000128059	ENSMUSG00000028692	Akr1a1	724.621		ENSMUST00000100171	ENSMUSG00000026864	Hspa5	616.202		ENSMUST00000179620	ENSMUSG00000035242	Oaz1	743.792		ENSMUST00000150592	ENSMUSG00000028464	Tpm2	685.859		ENSMUST00000122082	ENSMUSG00000081499	Gm12517	764.295		ENSMUST00000099475	ENSMUSG00000074884	Serf2	676.054		ENSMUST00000179620	ENSMUSG00000035242	Oaz1	628.022
	ENSMUST00000181150	ENSMUSG00000030122	Ptms	778.764		ENSMUST00000034866	ENSMUSG00000032314	Etfa	857.058		ENSMUST00000081840	ENSMUSG00000057841	Rpl32	724.542		ENSMUST00000132957	ENSMUSG00000086115	Gm15733	612.076		ENSMUST00000117793	ENSMUSG00000082258	Gm15289	739.533		ENSMUST00000116114	ENSMUSG00000079998	Gm12947	685.517		ENSMUST00000205429	ENSMUSG00000108663	Gm33080	761.181		ENSMUST00000066401	ENSMUSG00000007891	Ctsd	675.977		ENSMUST00000189923	ENSMUSG00000100662	Gm19029	627.102
	ENSMUST00000223014	ENSMUSG00000113826	Gm48577	776.369		ENSMUST00000117851	ENSMUSG00000083992	Gm11478	844.744		ENSMUST00000118863	ENSMUSG00000053173	Rpl18-ps2	721.671		ENSMUST00000232994	ENSMUSG00000117202	Gm9349	604.414		ENSMUST00000040440	ENSMUSG00000036438	Calm2	727.295		ENSMUST00000143451	ENSMUSG00000052192	Gm5963	683.153		ENSMUST00000120435	ENSMUSG00000081975	Gm12482	759.711		ENSMUST00000125457	ENSMUSG00000001864	Aif1l	675.893		ENSMUST00000172445	ENSMUSG00000071303	Rps8-ps1	626.123
	ENSMUST00000199369	ENSMUSG00000029455	Aldh2	771.443		ENSMUST00000120479	ENSMUSG00000084048	Gm12042	843.905		ENSMUST00000041331	ENSMUSG00000037071	Scd1	721.159		ENSMUST00000044987	ENSMUSG00000040456	H2ap	604.358		ENSMUST00000101199	ENSMUSG00000069188	Gm13192	721.155		ENSMUST00000206919	ENSMUSG00000108609	Gm7424	681.85		ENSMUST00000207851	ENSMUSG00000036751	Cox6b1	757.941		ENSMUST00000120584	ENSMUSG00000078183	Gm15610	673.829		ENSMUST00000141219	ENSMUSG00000047675	Rps8	622.165
	ENSMUST00000132376	ENSMUSG00000053898	Ech1	765.394		ENSMUST00000229537	ENSMUSG00000022450	Ndufa6	842.786		ENSMUST00000040154	ENSMUSG00000041697	Cox6a1	715.631		ENSMUST00000134870	ENSMUSG00000022812	Gsk3b	602.552		ENSMUST00000020909	ENSMUSG00000020585	Laptm4a	717.903		ENSMUST00000222228	ENSMUSG00000061477	Rps7	674.626		ENSMUST00000146927	ENSMUSG00000006333	Rps9	756.348		ENSMUST00000237859	ENSMUSG00000038274	Fau	672.556		ENSMUST00000120385	ENSMUSG00000081520	Gm16200	618.324
	ENSMUST00000073339	ENSMUSG00000006373	Pgrmc1	761.559		ENSMUST00000099475	ENSMUSG00000074884	Serf2	841.855		ENSMUST00000058906	ENSMUSG00000049422	Chchd10	714.349		ENSMUST00000210741	ENSMUSG00000030792	Dkkl1	602.445		ENSMUST00000119090	ENSMUSG00000082144	Gm12788	715.177		ENSMUST00000018914	ENSMUSG00000018770	Atp5g3	669.709		ENSMUST00000059980	ENSMUSG00000046330	Rpl37a	754.517		ENSMUST00000140155	ENSMUSG00000060419	Rps16-ps2	671.379		ENSMUST00000023269	ENSMUSG00000098274	Rpl24	613.152
	ENSMUST00000016463	ENSMUSG00000016319	Slc25a5	760.061		ENSMUST00000133348	ENSMUSG00000030278	Cidec	813.865		ENSMUST00000122082	ENSMUSG00000081499	Gm12517	709.719		ENSMUST00000081840	ENSMUSG00000057841	Rpl32	599.494		ENSMUST00000235315	ENSMUSG00000117962	Gm6402	712.886		ENSMUST00000218019	ENSMUSG00000112625	Gm2628	669.189		ENSMUST00000081026	ENSMUSG00000060743	H3f3a	753.306		ENSMUST00000197887	ENSMUSG00000105143	Gm8069	665.004		ENSMUST00000001809	ENSMUSG00000022283	Pabpc1	609.602
	ENSMUST00000126203	ENSMUSG00000090124	Ugt1a7c	758.168		ENSMUST00000210267	ENSMUSG00000109658	Gm45660	812.959		ENSMUST00000004554	ENSMUSG00000012848	Rps5	706.484		ENSMUST00000095794	ENSMUSG00000071359	Tbpl1	598.741		ENSMUST00000230413	ENSMUSG00000116122	Gm49537	708.048		ENSMUST00000120584	ENSMUSG00000078183	Gm15610	667.8		ENSMUST00000123488	ENSMUSG00000050608	Micos10	753.059		ENSMUST00000077354	ENSMUSG00000066513	Klk1b4	661.038		ENSMUST00000106215	ENSMUSG00000062825	Actg1	607.618
	ENSMUST00000200541	ENSMUSG00000029455	Aldh2	757.964		ENSMUST00000118980	ENSMUSG00000083661	Gm11473	804.294		ENSMUST00000219435	ENSMUSG00000049422	Chchd10	704.288		ENSMUST00000054146	ENSMUSG00000044444	Pfn3	593.501		ENSMUST00000188356	ENSMUSG00000090817	Gm4450	707.886		ENSMUST00000219134	ENSMUSG00000112204	Gm47553	656.129		ENSMUST00000091117	ENSMUSG00000069008	Gm5537	749.409		ENSMUST00000189119	ENSMUSG00000100819	Gm2693	659.509		ENSMUST00000088040	ENSMUSG00000067608	Pcna-ps2	607.481
	ENSMUST00000153604	ENSMUSG00000084817	Gm5526	750.318		ENSMUST00000078222	ENSMUSG00000000308	Ckmt1	803.515		ENSMUST00000132376	ENSMUSG00000053898	Ech1	701.809		ENSMUST00000207719	ENSMUSG00000059891	Tsks	590.809		ENSMUST00000118786	ENSMUSG00000083097	Gm14494	707.241		ENSMUST00000210784	ENSMUSG00000109795	Gm45522	655.003		ENSMUST00000116595	ENSMUSG00000036309	Skp1	749.18		ENSMUST00000116595	ENSMUSG00000036309	Skp1	657.921		ENSMUST00000066401	ENSMUSG00000007891	Ctsd	600.335
	ENSMUST00000215709	ENSMUSG00000111613	Gm4977	746.053		ENSMUST00000196997	ENSMUSG00000029580	Actb	800.824		ENSMUST00000217776	ENSMUSG00000090841	Myl6	696.632		ENSMUST00000001599	ENSMUSG00000001558	Klhl10	588.532		ENSMUST00000210554	ENSMUSG00000109851	Gm39288	705.163		ENSMUST00000160930	ENSMUSG00000064373	Selenop	644.15		ENSMUST00000141602	ENSMUSG00000029622	Arpc1b	742.555		ENSMUST00000150013	ENSMUSG00000069805	Fbp1	654.34		ENSMUST00000092163	ENSMUSG00000069516	Lyz2	599.207
	ENSMUST00000206030	ENSMUSG00000036570	Fxyd1	732.69		ENSMUST00000075738	ENSMUSG00000036751	Cox6b1	795.517		ENSMUST00000187248	ENSMUSG00000099444	Gm29240	687.483		ENSMUST00000206816	ENSMUSG00000097075	Cdiptos	588.369		ENSMUST00000222228	ENSMUSG00000061477	Rps7	703.529		ENSMUST00000172445	ENSMUSG00000071303	Rps8-ps1	642.715		ENSMUST00000125005	ENSMUSG00000043716	Rpl7	735.891		ENSMUST00000233842	ENSMUSG00000037805	Rpl10a	654.131		ENSMUST00000128581	ENSMUSG00000098274	Rpl24	599.148
	ENSMUST00000159159	ENSMUSG00000074207	Adh1	730.126		ENSMUST00000008036	ENSMUSG00000007892	Rplp1	792.782		ENSMUST00000139716	ENSMUSG00000023456	Tpi1	687.323		ENSMUST00000237233	ENSMUSG00000117793	Gm5693	586.788		ENSMUST00000155584	ENSMUSG00000067274	Rplp0	701.586		ENSMUST00000155584	ENSMUSG00000067274	Rplp0	636.561		ENSMUST00000161698	ENSMUSG00000090136	Gm10177	734.003		ENSMUST00000196285	ENSMUSG00000019179	Mdh2	651.744		ENSMUST00000038391	ENSMUSG00000037438	Uqcrh-ps1	596.418
	ENSMUST00000196997	ENSMUSG00000029580	Actb	723.609		ENSMUST00000168099	ENSMUSG00000025968	Ndufs1	792.058		ENSMUST00000118223	ENSMUSG00000084277	Gm11702	686.19		ENSMUST00000118223	ENSMUSG00000084277	Gm11702	581.658		ENSMUST00000072779	ENSMUSG00000061848	Gm5805	701.173		ENSMUST00000029722	ENSMUSG00000028081	Rps3a1	634.291		ENSMUST00000027123	ENSMUSG00000025980	Hspd1	728.443		ENSMUST00000118217	ENSMUSG00000081159	Gm6023	650.519		ENSMUST00000094365	ENSMUSG00000027556	Car1	593.294
	ENSMUST00000189968	ENSMUSG00000032418	Me1	718.604		ENSMUST00000016463	ENSMUSG00000016319	Slc25a5	787.714		ENSMUST00000173402	ENSMUSG00000092265	Gm5682	683.594		ENSMUST00000003912	ENSMUSG00000003814	Calr	581.146		ENSMUST00000218693	ENSMUSG00000112708	Gm8255	697.478		ENSMUST00000207851	ENSMUSG00000036751	Cox6b1	632.661		ENSMUST00000182051	ENSMUSG00000098201	Gm26983	728.191		ENSMUST00000215709	ENSMUSG00000111613	Gm4977	650.203		ENSMUST00000125992	ENSMUSG00000025393	Atp5b	593.005
	ENSMUST00000127387	ENSMUSG00000022037	Clu	716.913		ENSMUST00000003079	ENSMUSG00000002997	Prkar2b	786.418		ENSMUST00000129811	ENSMUSG00000016024	Lbp	681.722		ENSMUST00000125992	ENSMUSG00000025393	Atp5b	578.978		ENSMUST00000120435	ENSMUSG00000081975	Gm12482	695.462		ENSMUST00000217815	ENSMUSG00000112908	Gm7392	629.62		ENSMUST00000027425	ENSMUSG00000026223	Itm2c	721.672		ENSMUST00000118998	ENSMUSG00000080893	Ndufa12-ps	647.942		ENSMUST00000187999	ENSMUSG00000100441	Gm7266	589.34
	ENSMUST00000142555	ENSMUSG00000069919	Hba-a1	715.788		ENSMUST00000102482	ENSMUSG00000043770	Gm12481	775.248		ENSMUST00000192532	ENSMUSG00000073406	H2-Bl	676.714		ENSMUST00000129960	ENSMUSG00000026790	Odf2	578.38		ENSMUST00000117131	ENSMUSG00000084131	Rpl3-ps2	681.157		ENSMUST00000218713	ENSMUSG00000090841	Myl6	628.721		ENSMUST00000220348	ENSMUSG00000054452	Tle5	713.732		ENSMUST00000106348	ENSMUSG00000030695	Aldoa	646.149		ENSMUST00000092231	ENSMUSG00000069540	Gm4925	588.024
	ENSMUST00000189345	ENSMUSG00000049339	Retreg2	715.185		ENSMUST00000120302	ENSMUSG00000008540	Mgst1	749.747		ENSMUST00000231626	ENSMUSG00000116553	Gm7307	674.863		ENSMUST00000034916	ENSMUSG00000046440	Gm5564	576.669		ENSMUST00000229183	ENSMUSG00000003970	Rpl8	679.197		ENSMUST00000216872	ENSMUSG00000001349	Cnn1	621.78		ENSMUST00000193486	ENSMUSG00000104360	Mif-ps1	709.743		ENSMUST00000121321	ENSMUSG00000080885	Rpl10-ps6	642.49		ENSMUST00000155584	ENSMUSG00000067274	Rplp0	586.753
	ENSMUST00000214545	ENSMUSG00000111446	Gm6581	713.702		ENSMUST00000203795	ENSMUSG00000107863	Gm44389	748.621		ENSMUST00000124641	ENSMUSG00000072692	Rpl37rt	673.533		ENSMUST00000146083	ENSMUSG00000059810	Rgs3	575.347		ENSMUST00000207851	ENSMUSG00000036751	Cox6b1	678.427		ENSMUST00000171419	ENSMUSG00000029580	Actb	620.543		ENSMUST00000132957	ENSMUSG00000086115	Gm15733	707.32		ENSMUST00000138927	ENSMUSG00000022186	Oxct1	641.128		ENSMUST00000116560	ENSMUSG00000056201	Cfl1	586.61
	ENSMUST00000029630	ENSMUSG00000028001	Fga	713.519		ENSMUST00000073080	ENSMUSG00000058927	Gm10053	742.595		ENSMUST00000120584	ENSMUSG00000078183	Gm15610	668.901		ENSMUST00000159876	ENSMUSG00000026226	Spata3	574.53		ENSMUST00000029465	ENSMUSG00000027871	Hsd3b1	677.776		ENSMUST00000190943	ENSMUSG00000026043	Col3a1	616.625		ENSMUST00000235315	ENSMUSG00000117962	Gm6402	701.643		ENSMUST00000117690	ENSMUSG00000061272	Gm14173	640.887		ENSMUST00000144327	ENSMUSG00000027556	Car1	586.114
	ENSMUST00000156145	ENSMUSG00000028691	Prdx1	709.548		ENSMUST00000162194	ENSMUSG00000023019	Gpd1	741.643		ENSMUST00000119984	ENSMUSG00000081661	Gm14450	666.262		ENSMUST00000118863	ENSMUSG00000053173	Rpl18-ps2	574.358		ENSMUST00000180422	ENSMUSG00000097906	Gm9625	672.403		ENSMUST00000028938	ENSMUSG00000027447	Cst3	610.62		ENSMUST00000192290	ENSMUSG00000103729	Gm37098	697.31		ENSMUST00000004774	ENSMUSG00000004655	Aqp1	640.542		ENSMUST00000174561	ENSMUSG00000037894	H2az1	584.144
	ENSMUST00000177159	ENSMUSG00000002588	Pon1	707.699		ENSMUST00000225035	ENSMUSG00000021764	Ndufs4	737.329		ENSMUST00000197973	ENSMUSG00000105388	Rpl36a-ps2	665.658		ENSMUST00000034473	ENSMUSG00000031991	Spata19	573.241		ENSMUST00000119541	ENSMUSG00000066543	Rpl17-ps9	669.647		ENSMUST00000221154	ENSMUSG00000114003	Gm9616	605.348		ENSMUST00000106348	ENSMUSG00000030695	Aldoa	696.194		ENSMUST00000223954	ENSMUSG00000021490	Slc34a1	631.846		ENSMUST00000151221	ENSMUSG00000033685	Ucp2	578.09
	ENSMUST00000151089	ENSMUSG00000028011	Tdo2	698.657		ENSMUST00000022062	ENSMUSG00000021577	Sdha	736.682		ENSMUST00000033683	ENSMUSG00000031320	Rps4x	661.234		ENSMUST00000184619	ENSMUSG00000028139	Riiad1	573.154		ENSMUST00000187303	ENSMUSG00000101597	Gm5621	659.312		ENSMUST00000119947	ENSMUSG00000083405	Gm15725	600.494		ENSMUST00000188356	ENSMUSG00000090817	Gm4450	695.133		ENSMUST00000204714	ENSMUSG00000029632	Ndufa4	630.072		ENSMUST00000018914	ENSMUSG00000018770	Atp5g3	575.627
	ENSMUST00000178774	ENSMUSG00000052146	Rps10	684.659		ENSMUST00000081560	ENSMUSG00000058076	Sdhc	734.518		ENSMUST00000145703	ENSMUSG00000075706	Gpx4	660.763		ENSMUST00000180255	ENSMUSG00000094344	Gm11942	572.758		ENSMUST00000219435	ENSMUSG00000049422	Chchd10	656.209		ENSMUST00000128586	ENSMUSG00000085917	Gm15899	595.216		ENSMUST00000221577	ENSMUSG00000113568	Gm46369	687.762		ENSMUST00000160900	ENSMUSG00000021577	Sdha	629.491		ENSMUST00000118928	ENSMUSG00000082536	Gm13456	563.208
	ENSMUST00000227528	ENSMUSG00000115574	Gm49245	684.314		ENSMUST00000140155	ENSMUSG00000060419	Rps16-ps2	733.525		ENSMUST00000125094	ENSMUSG00000018339	Gpx3	652.332		ENSMUST00000189704	ENSMUSG00000100937	Nscme3l	570.714		ENSMUST00000114050	ENSMUSG00000079523	Tmsb10	652.493		ENSMUST00000032342	ENSMUSG00000030218	Mgp	592.225		ENSMUST00000058906	ENSMUSG00000049422	Chchd10	678.555		ENSMUST00000018437	ENSMUSG00000018293	Pfn1	629.417		ENSMUST00000077577	ENSMUSG00000023004	Tuba1b	561.463
	ENSMUST00000231872	ENSMUSG00000060459	Kng2	683.448		ENSMUST00000180255	ENSMUSG00000094344	Gm11942	732.264		ENSMUST00000096014	ENSMUSG00000071528	Atp5md	648.981		ENSMUST00000232732	ENSMUSG00000002768	Mea1	565.163		ENSMUST00000081026	ENSMUSG00000060743	H3f3a	648.82		ENSMUST00000119090	ENSMUSG00000082144	Gm12788	590.756		ENSMUST00000018437	ENSMUSG00000018293	Pfn1	673.394		ENSMUST00000132376	ENSMUSG00000053898	Ech1	629.18		ENSMUST00000059980	ENSMUSG00000046330	Rpl37a	559.871
	ENSMUST00000154357	ENSMUSG00000033688	1300017J02Rik	682.924		ENSMUST00000239288	ENSMUSG00000027406	Idh3b	724.887		ENSMUST00000227454	ENSMUSG00000022108	Itm2b	647.691		ENSMUST00000233430	ENSMUSG00000002768	Mea1	564.302		ENSMUST00000180210	ENSMUSG00000094530	Gm21399	646.102		ENSMUST00000118664	ENSMUSG00000082260	Gm7429	590.103		ENSMUST00000039758	ENSMUSG00000035885	Cox8a	673.23		ENSMUST00000138412	ENSMUSG00000018585	Atox1	626.468		ENSMUST00000218019	ENSMUSG00000112625	Gm2628	558.389
	ENSMUST00000121555	ENSMUSG00000081382	Rpl18-ps1	679.735		ENSMUST00000138101	ENSMUSG00000019179	Mdh2	722.156		ENSMUST00000119773	ENSMUSG00000082481	Rps12-ps19	646.561		ENSMUST00000228327	ENSMUSG00000022270	Retreg1	564.201		ENSMUST00000211725	ENSMUSG00000003429	Rps11	645.313		ENSMUST00000072779	ENSMUSG00000061848	Gm5805	589.517		ENSMUST00000183748	ENSMUSG00000066478	Gm5745	669.585		ENSMUST00000188288	ENSMUSG00000101330	Gm10193	624.718		ENSMUST00000194441	ENSMUSG00000102193	Gm7299	552.881
	ENSMUST00000128073	ENSMUSG00000025428	Atp5a1	675.666		ENSMUST00000171504	ENSMUSG00000091831	Gm4707	721.717		ENSMUST00000182051	ENSMUSG00000098201	Gm26983	639.204		ENSMUST00000223507	ENSMUSG00000113754	Gm47401	557.87		ENSMUST00000224030	ENSMUSG00000021546	Hnrnpk	638.673		ENSMUST00000119552	ENSMUSG00000080802	Gm13804	587.361		ENSMUST00000023269	ENSMUSG00000098274	Rpl24	668.023		ENSMUST00000119389	ENSMUSG00000084328	Gm14046	623.939		ENSMUST00000205555	ENSMUSG00000108401	Rpl19-ps10	552.013
	ENSMUST00000149106	ENSMUSG00000028603	Scp2	674.714		ENSMUST00000152059	ENSMUSG00000005510	Ndufs3	719.504		ENSMUST00000204182	ENSMUSG00000009281	Rarres2	635.478		ENSMUST00000087445	ENSMUSG00000067338	Tuba3b	556.734		ENSMUST00000136893	ENSMUSG00000024205	Rpl36-ps2	633.505		ENSMUST00000161698	ENSMUSG00000090136	Gm10177	586.519		ENSMUST00000118786	ENSMUSG00000083097	Gm14494	667.893		ENSMUST00000130904	ENSMUSG00000030869	Ndufab1	619.432		ENSMUST00000173116	ENSMUSG00000030707	Coro1a	547.06
	ENSMUST00000124978	ENSMUSG00000029597	Sds	659.521		ENSMUST00000208857	ENSMUSG00000108874	Gm9711	718.598		ENSMUST00000126040	ENSMUSG00000025393	Atp5b	634.487		ENSMUST00000121654	ENSMUSG00000080969	Taf9-ps	552.878		ENSMUST00000161698	ENSMUSG00000090136	Gm10177	629.042		ENSMUST00000210554	ENSMUSG00000109851	Gm39288	586.456		ENSMUST00000235227	ENSMUSG00000005873	Reep5	667.77		ENSMUST00000173684	ENSMUSG00000092261	Gm20519	618.302		ENSMUST00000222228	ENSMUSG00000061477	Rps7	547.002
	ENSMUST00000116005	ENSMUSG00000079889	Gm11951	658.869		ENSMUST00000209253	ENSMUSG00000025479	Cyp2e1	716.488		ENSMUST00000103191	ENSMUSG00000028936	Rpl22	631.517		ENSMUST00000127347	ENSMUSG00000022451	Twf1	549.606		ENSMUST00000119552	ENSMUSG00000080802	Gm13804	625.17		ENSMUST00000206355	ENSMUSG00000108525	Gm7443	584.606		ENSMUST00000029722	ENSMUSG00000028081	Rps3a1	666.375		ENSMUST00000102840	ENSMUSG00000076441	Ass1	615.608		ENSMUST00000122462	ENSMUSG00000082460	Gm13685	544.409
	ENSMUST00000048947	ENSMUSG00000035031	C8a	657.05		ENSMUST00000115454	ENSMUSG00000007655	Cav1	703.361		ENSMUST00000117897	ENSMUSG00000082008	Gm12390	631.505		ENSMUST00000219814	ENSMUSG00000003345	Csnk1g2	548.986		ENSMUST00000147121	ENSMUSG00000012405	Rpl15	619.04		ENSMUST00000100497	ENSMUSG00000029580	Actb	583.323		ENSMUST00000075242	ENSMUSG00000073676	Hspe1	662.865		ENSMUST00000145402	ENSMUSG00000023861	Mpc1	614.255		ENSMUST00000235315	ENSMUSG00000117962	Gm6402	544.143
	ENSMUST00000120479	ENSMUSG00000084048	Gm12042	654.435		ENSMUST00000220612	ENSMUSG00000113611	Gm47750	700.875		ENSMUST00000210784	ENSMUSG00000109795	Gm45522	625.272		ENSMUST00000182000	ENSMUSG00000097987	Gm17786	547.508		ENSMUST00000206919	ENSMUSG00000108609	Gm7424	618.923		ENSMUST00000001809	ENSMUSG00000022283	Pabpc1	582.439		ENSMUST00000238053	ENSMUSG00000118285	Gm46618	646.848		ENSMUST00000026901	ENSMUSG00000046721	Rpl14-ps1	611.426		ENSMUST00000134214	ENSMUSG00000116358	Gm49450	540.419
	ENSMUST00000210267	ENSMUSG00000109658	Gm45660	653.991		ENSMUST00000119447	ENSMUSG00000044751	Atp5pb-ps	700.289		ENSMUST00000059080	ENSMUSG00000039001	Rps21	624.851		ENSMUST00000239007	ENSMUSG00000049154	Fam183b	543.091		ENSMUST00000120360	ENSMUSG00000084416	Rpl10a-ps1	618.77		ENSMUST00000092231	ENSMUSG00000069540	Gm4925	578.449		ENSMUST00000191830	ENSMUSG00000102442	Gm37103	634.731		ENSMUST00000033824	ENSMUSG00000031447	Lamp1	608.2		ENSMUST00000135498	ENSMUSG00000024835	Coro1b	539.448
	ENSMUST00000100171	ENSMUSG00000026864	Hspa5	649.328		ENSMUST00000064740	ENSMUSG00000052738	Suclg1	698.683		ENSMUST00000117793	ENSMUSG00000082258	Gm15289	622.152		ENSMUST00000153524	ENSMUSG00000001175	Calm1	541.05		ENSMUST00000196234	ENSMUSG00000104984	Gm5982	618.614		ENSMUST00000148248	ENSMUSG00000026728	Vim	577.304		ENSMUST00000219134	ENSMUSG00000112204	Gm47553	634.29		ENSMUST00000218149	ENSMUSG00000020219	Timm13	608.053		ENSMUST00000199313	ENSMUSG00000032496	Ltf	535.864
	ENSMUST00000058407	ENSMUSG00000059534	Uqcr10	640.625		ENSMUST00000214136	ENSMUSG00000032279	Idh3a	695.878		ENSMUST00000208532	ENSMUSG00000030744	Rps3	613.78		ENSMUST00000170122	ENSMUSG00000090733	Rps27	540.06		ENSMUST00000118664	ENSMUSG00000082260	Gm7429	618.238		ENSMUST00000087883	ENSMUSG00000026043	Col3a1	576.773		ENSMUST00000173844	ENSMUSG00000067288	Rps28	631.143		ENSMUST00000145513	ENSMUSG00000018459	Slc13a3	607.295		ENSMUST00000092620	ENSMUSG00000069682	Gm10275	532.927
	ENSMUST00000174291	ENSMUSG00000030688	Stard10	638.269		ENSMUST00000148248	ENSMUSG00000026728	Vim	692.179		ENSMUST00000162356	ENSMUSG00000021957	Tkt	613.203		ENSMUST00000044051	ENSMUSG00000039016	Timm8b	536.581		ENSMUST00000092620	ENSMUSG00000069682	Gm10275	617.629		ENSMUST00000218693	ENSMUSG00000112708	Gm8255	573.227		ENSMUST00000092523	ENSMUSG00000074547	Rps8-ps4	627.95		ENSMUST00000128586	ENSMUSG00000085917	Gm15899	606.78		ENSMUST00000217815	ENSMUSG00000112908	Gm7392	529.278
	ENSMUST00000138921	ENSMUSG00000028186	Uox	637.838		ENSMUST00000121778	ENSMUSG00000027673	Ndufb5	691.286		ENSMUST00000140026	ENSMUSG00000031725	Ces1f	610.43		ENSMUST00000022459	ENSMUSG00000021902	Phf7	534.601		ENSMUST00000211243	ENSMUSG00000110313	Gm45420	615.68		ENSMUST00000180422	ENSMUSG00000097906	Gm9625	571.347		ENSMUST00000128586	ENSMUSG00000085917	Gm15899	625.175		ENSMUST00000228637	ENSMUSG00000022108	Itm2b	605.654		ENSMUST00000218652	ENSMUSG00000112643	Gm19688	528.199
	ENSMUST00000137279	ENSMUSG00000021207	Akr1c21	637.077		ENSMUST00000073471	ENSMUSG00000060938	Rpl26	684.474		ENSMUST00000227992	ENSMUSG00000115347	Gm8238	606.99		ENSMUST00000174561	ENSMUSG00000037894	H2az1	533.77		ENSMUST00000120584	ENSMUSG00000078183	Gm15610	612.622		ENSMUST00000118102	ENSMUSG00000082755	Gm8692	570.855		ENSMUST00000232621	ENSMUSG00000116845	Gm46546	624.657		ENSMUST00000179201	ENSMUSG00000023175	Bsg	603.552		ENSMUST00000180422	ENSMUSG00000097906	Gm9625	525.279
	ENSMUST00000204000	ENSMUSG00000042770	Hebp1	636.864		ENSMUST00000180210	ENSMUSG00000094530	Gm21399	683.591		ENSMUST00000206196	ENSMUSG00000004610	Etfb	601.485		ENSMUST00000112182	ENSMUSG00000059237	Ppp1r2-ps4	533.722		ENSMUST00000214545	ENSMUSG00000111446	Gm6581	612.299		ENSMUST00000179620	ENSMUSG00000035242	Oaz1	570.369		ENSMUST00000025223	ENSMUSG00000024365	Cyp21a1	623.286		ENSMUST00000187098	ENSMUSG00000026260	Ndufa10	599.13		ENSMUST00000119389	ENSMUSG00000084328	Gm14046	524.035
	ENSMUST00000096014	ENSMUSG00000071528	Atp5md	636.623		ENSMUST00000121220	ENSMUSG00000082118	Gm13862	675.731		ENSMUST00000120787	ENSMUSG00000083019	Gm6222	595.786		ENSMUST00000028340	ENSMUSG00000026963	Tmem210	531.845		ENSMUST00000017548	ENSMUSG00000017404	Rpl19	610.233		ENSMUST00000040440	ENSMUSG00000036438	Calm2	569.778		ENSMUST00000118431	ENSMUSG00000080977	Gm13772	623.253		ENSMUST00000232994	ENSMUSG00000117202	Gm9349	598.749		ENSMUST00000169826	ENSMUSG00000025290	Rps24	523.613
	ENSMUST00000197887	ENSMUSG00000105143	Gm8069	634.012		ENSMUST00000202979	ENSMUSG00000106900	Gm2040	669.928		ENSMUST00000020640	ENSMUSG00000020372	Rack1	595.26		ENSMUST00000020504	ENSMUSG00000020267	Hint1	530.444		ENSMUST00000092231	ENSMUSG00000069540	Gm4925	608.244		ENSMUST00000161051	ENSMUSG00000005610	Eif4g2	568.698		ENSMUST00000132034	ENSMUSG00000038803	Ost4	620.475		ENSMUST00000125005	ENSMUSG00000043716	Rpl7	596.026		ENSMUST00000218693	ENSMUSG00000112708	Gm8255	522.399
	ENSMUST00000121321	ENSMUSG00000080885	Rpl10-ps6	629.421		ENSMUST00000004729	ENSMUSG00000004610	Etfb	663.534		ENSMUST00000065243	ENSMUSG00000053038	Gm6180	594.088		ENSMUST00000052211	ENSMUSG00000044526	Znrf4	527.294		ENSMUST00000106215	ENSMUSG00000062825	Actg1	607.301		ENSMUST00000081026	ENSMUSG00000060743	H3f3a	567.284		ENSMUST00000145572	ENSMUSG00000037152	Ndufc1	620.141		ENSMUST00000228593	ENSMUSG00000068417	Pnp2	594.224		ENSMUST00000117636	ENSMUSG00000080825	Gm14892	521.618
	ENSMUST00000111168	ENSMUSG00000027187	Cat	629.106		ENSMUST00000164924	ENSMUSG00000025509	Pnpla2	661.618		ENSMUST00000221577	ENSMUSG00000113568	Gm46369	591.54		ENSMUST00000143236	ENSMUSG00000037012	Hk1	523.176		ENSMUST00000222443	ENSMUSG00000113249	Gm33312	596.631		ENSMUST00000141219	ENSMUSG00000047675	Rps8	566.325		ENSMUST00000120385	ENSMUSG00000081520	Gm16200	620.082		ENSMUST00000238267	ENSMUSG00000027523	Gnas	594.051		ENSMUST00000119090	ENSMUSG00000082144	Gm12788	521.517
	ENSMUST00000117356	ENSMUSG00000080921	Rpl38-ps2	628.877		ENSMUST00000118176	ENSMUSG00000082715	Gm11633	661.308		ENSMUST00000023269	ENSMUSG00000098274	Rpl24	587.416		ENSMUST00000189345	ENSMUSG00000049339	Retreg2	522.902		ENSMUST00000025549	ENSMUSG00000024646	Cyb5a	594.958		ENSMUST00000119230	ENSMUSG00000083346	Gm8260	565.042		ENSMUST00000122373	ENSMUSG00000080242	Atp6v0c-ps2	619.372		ENSMUST00000034947	ENSMUSG00000032383	Ppib	591.036		ENSMUST00000210554	ENSMUSG00000109851	Gm39288	519.364
	ENSMUST00000118230	ENSMUSG00000059159	Gm8129	628.877		ENSMUST00000170122	ENSMUSG00000090733	Rps27	661.058		ENSMUST00000204714	ENSMUSG00000029632	Ndufa4	587.082		ENSMUST00000197694	ENSMUSG00000027680	Fxr1	522.558		ENSMUST00000117927	ENSMUSG00000081378	Rps13-ps4	593.745		ENSMUST00000217340	ENSMUSG00000069682	Gm10275	558.765		ENSMUST00000207448	ENSMUSG00000037706	Cd81	617.764		ENSMUST00000028624	ENSMUSG00000027199	Gatm	589.852		ENSMUST00000211725	ENSMUSG00000003429	Rps11	517.933
	ENSMUST00000220348	ENSMUSG00000054452	Tle5	628.355		ENSMUST00000223014	ENSMUSG00000113826	Gm48577	659.939		ENSMUST00000132034	ENSMUSG00000038803	Ost4	585.991		ENSMUST00000119491	ENSMUSG00000081249	Gm11517	521.586		ENSMUST00000217261	ENSMUSG00000111337	Gm6885	588.645		ENSMUST00000144845	ENSMUSG00000027447	Cst3	558.733		ENSMUST00000119544	ENSMUSG00000081176	H3f3a-ps2	610.093		ENSMUST00000102482	ENSMUSG00000043770	Gm12481	589.478		ENSMUST00000142878	ENSMUSG00000024835	Coro1b	516.172
	ENSMUST00000120787	ENSMUSG00000083019	Gm6222	624.602		ENSMUST00000236211	ENSMUSG00000060803	Gstp1	658.724		ENSMUST00000179201	ENSMUSG00000023175	Bsg	585.704		ENSMUST00000051629	ENSMUSG00000073554	Gm6960	521.477		ENSMUST00000127148	ENSMUSG00000037936	Scarb1	586.707		ENSMUST00000141904	ENSMUSG00000059430	Actg2	556.333		ENSMUST00000065243	ENSMUSG00000053038	Gm6180	607.352		ENSMUST00000220612	ENSMUSG00000113611	Gm47750	589.014		ENSMUST00000229183	ENSMUSG00000003970	Rpl8	514.931
	ENSMUST00000026220	ENSMUSG00000025202	Scd3	624.204		ENSMUST00000129706	ENSMUSG00000037916	Ndufv1	658.309		ENSMUST00000146927	ENSMUSG00000006333	Rps9	584.313		ENSMUST00000127398	ENSMUSG00000062995	Ica1	520.1		ENSMUST00000198128	ENSMUSG00000001025	S100a6	586.672		ENSMUST00000214685	ENSMUSG00000018593	Sparc	553.789		ENSMUST00000218652	ENSMUSG00000112643	Gm19688	607.308		ENSMUST00000021993	ENSMUSG00000021520	Uqcrb	585.613		ENSMUST00000120360	ENSMUSG00000084416	Rpl10a-ps1	509.681
	ENSMUST00000205429	ENSMUSG00000108663	Gm33080	623.352		ENSMUST00000118217	ENSMUSG00000081159	Gm6023	656.328		ENSMUST00000004072	ENSMUSG00000003970	Rpl8	583.276		ENSMUST00000170206	ENSMUSG00000092014	Gm4468	518.341		ENSMUST00000137329	ENSMUSG00000012848	Rps5	585.382		ENSMUST00000201185	ENSMUSG00000026879	Gsn	550.364		ENSMUST00000173631	ENSMUSG00000005354	Txn2	606.606		ENSMUST00000001713	ENSMUSG00000001663	Gstt1	584.167		ENSMUST00000072779	ENSMUSG00000061848	Gm5805	506.729
	ENSMUST00000188356	ENSMUSG00000090817	Gm4450	620.917		ENSMUST00000125542	ENSMUSG00000030541	Idh2	650.752		ENSMUST00000034966	ENSMUSG00000032399	Rpl4	581.619		ENSMUST00000234536	ENSMUSG00000024317	Rnf138	515.046		ENSMUST00000094050	ENSMUSG00000062410	Hsd3b3	583.908		ENSMUST00000092620	ENSMUSG00000069682	Gm10275	550.283		ENSMUST00000188689	ENSMUSG00000074846	Gm10774	604.427		ENSMUST00000217776	ENSMUSG00000090841	Myl6	582.658		ENSMUST00000224030	ENSMUSG00000021546	Hnrnpk	505.901
	ENSMUST00000235937	ENSMUSG00000024665	Fads2	617.684		ENSMUST00000179620	ENSMUSG00000035242	Oaz1	649.527		ENSMUST00000174377	ENSMUSG00000068877	Selenbp2	574.182		ENSMUST00000066530	ENSMUSG00000040562	Gstm2	515.041		ENSMUST00000039758	ENSMUSG00000035885	Cox8a	578.97		ENSMUST00000229183	ENSMUSG00000003970	Rpl8	549.685		ENSMUST00000180036	ENSMUSG00000035242	Oaz1	601.233		ENSMUST00000133514	ENSMUSG00000030695	Aldoa	580.07		ENSMUST00000212676	ENSMUSG00000031827	Cotl1	504.171
	ENSMUST00000027675	ENSMUSG00000026417	Pigr	612.195		ENSMUST00000023826	ENSMUSG00000023064	Sncg	649.227		ENSMUST00000189923	ENSMUSG00000100662	Gm19029	573.797		ENSMUST00000000090	ENSMUSG00000000088	Cox5a	514.155		ENSMUST00000166915	ENSMUSG00000090553	Snrpe	577.213		ENSMUST00000207448	ENSMUSG00000037706	Cd81	546.853		ENSMUST00000229976	ENSMUSG00000116041	Gm20369	598.44		ENSMUST00000226729	ENSMUSG00000115325	Gm48979	577.39		ENSMUST00000108357	ENSMUSG00000040466	Blvrb	502.947
	ENSMUST00000187627	ENSMUSG00000026193	Fn1	607.317		ENSMUST00000114897	ENSMUSG00000025781	Atp5c1	645.412		ENSMUST00000222877	ENSMUSG00000113520	Gm4257	570.973		ENSMUST00000149834	ENSMUSG00000034401	Spata6	512.539		ENSMUST00000206355	ENSMUSG00000108525	Gm7443	573.157		ENSMUST00000117131	ENSMUSG00000084131	Rpl3-ps2	543.423		ENSMUST00000236168	ENSMUSG00000040385	Ppp1ca	596.583		ENSMUST00000145572	ENSMUSG00000037152	Ndufc1	576.898		ENSMUST00000103428	ENSMUSG00000076619	Ighj3	499.293
	ENSMUST00000026289	ENSMUSG00000025260	Hsd17b10	605.504		ENSMUST00000025217	ENSMUSG00000024359	Hspa9	644.399		ENSMUST00000034276	ENSMUSG00000031818	Cox4i1	568.322		ENSMUST00000130436	ENSMUSG00000018677	Slc25a39	512.04		ENSMUST00000151832	ENSMUSG00000038393	Txnip	572.988		ENSMUST00000211243	ENSMUSG00000110313	Gm45420	542.219		ENSMUST00000107684	ENSMUSG00000006057	Atp5g1	594.985		ENSMUST00000135063	ENSMUSG00000063524	Eno1	575.067		ENSMUST00000223203	ENSMUSG00000113308	Gm48445	499.246
	ENSMUST00000034947	ENSMUSG00000032383	Ppib	602.946		ENSMUST00000237306	ENSMUSG00000036880	Acaa2	643.521		ENSMUST00000220348	ENSMUSG00000054452	Tle5	566.84		ENSMUST00000214394	ENSMUSG00000013822	Elof1	511.57		ENSMUST00000221154	ENSMUSG00000114003	Gm9616	566.418		ENSMUST00000210405	ENSMUSG00000109706	Fth-ps3	536.937		ENSMUST00000070375	ENSMUSG00000045573	Penk	594.904		ENSMUST00000209095	ENSMUSG00000030963	Umod	574.312		ENSMUST00000217776	ENSMUSG00000090841	Myl6	496.705
	ENSMUST00000173270	ENSMUSG00000030688	Stard10	601.687		ENSMUST00000006523	ENSMUSG00000006360	Crip1	643.324		ENSMUST00000166537	ENSMUSG00000036309	Skp1	562.995		ENSMUST00000174013	ENSMUSG00000017119	Nbr1	511.244		ENSMUST00000219134	ENSMUSG00000112204	Gm47553	562.842		ENSMUST00000137329	ENSMUSG00000012848	Rps5	532.718		ENSMUST00000226232	ENSMUSG00000022892	App	594.321		ENSMUST00000182000	ENSMUSG00000097987	Gm17786	573.285		ENSMUST00000034947	ENSMUSG00000032383	Ppib	495.766
	ENSMUST00000145402	ENSMUSG00000023861	Mpc1	600.317		ENSMUST00000119619	ENSMUSG00000081526	Gm7219	641.268		ENSMUST00000229976	ENSMUSG00000116041	Gm20369	560.366		ENSMUST00000239090	ENSMUSG00000022773	Ypel1	510.728		ENSMUST00000021719	ENSMUSG00000021290	Atp5mpl	558.214		ENSMUST00000238053	ENSMUSG00000118285	Gm46618	531.711		ENSMUST00000037941	ENSMUSG00000037706	Cd81	593.941		ENSMUST00000161900	ENSMUSG00000063931	Pepd	571.369		ENSMUST00000214967	ENSMUSG00000032126	Hmbs	495.587
	ENSMUST00000120001	ENSMUSG00000081791	Gm12190	596.767		ENSMUST00000119876	ENSMUSG00000067344	Rps25-ps1	640.91		ENSMUST00000180036	ENSMUSG00000035242	Oaz1	558.946		ENSMUST00000121018	ENSMUSG00000024430	Cabyr	509.206		ENSMUST00000003912	ENSMUSG00000003814	Calr	552.948		ENSMUST00000187303	ENSMUSG00000101597	Gm5621	529.868		ENSMUST00000183037	ENSMUSG00000075706	Gpx4	591.71		ENSMUST00000226232	ENSMUSG00000022892	App	571.04		ENSMUST00000120435	ENSMUSG00000081975	Gm12482	491.923
	ENSMUST00000215933	ENSMUSG00000032330	Cox7a2	596.399		ENSMUST00000183748	ENSMUSG00000066478	Gm5745	640.901		ENSMUST00000117802	ENSMUSG00000083676	Gm11367	557.713		ENSMUST00000173456	ENSMUSG00000021771	Vdac2	507.496		ENSMUST00000229976	ENSMUSG00000116041	Gm20369	551.625		ENSMUST00000039758	ENSMUSG00000035885	Cox8a	528.606		ENSMUST00000020909	ENSMUSG00000020585	Laptm4a	589.499		ENSMUST00000181150	ENSMUSG00000030122	Ptms	567.4		ENSMUST00000204000	ENSMUSG00000042770	Hebp1	487.935
	ENSMUST00000206196	ENSMUSG00000004610	Etfb	592.244		ENSMUST00000160667	ENSMUSG00000021577	Sdha	639.687		ENSMUST00000116596	ENSMUSG00000023092	Fhl1	556.593		ENSMUST00000034620	ENSMUSG00000032110	Acrv1	506.397		ENSMUST00000127699	ENSMUSG00000015656	Hspa8	548.81		ENSMUST00000113705	ENSMUSG00000032366	Tpm1	527.436		ENSMUST00000116114	ENSMUSG00000079998	Gm12947	586.15		ENSMUST00000229976	ENSMUSG00000116041	Gm20369	564.621		ENSMUST00000121411	ENSMUSG00000081926	Gm15536	487.898
	ENSMUST00000160635	ENSMUSG00000023010	Tmbim6	592.195		ENSMUST00000110251	ENSMUSG00000021417	Eci2	639.379		ENSMUST00000172767	ENSMUSG00000079557	Marchf2	554.301		ENSMUST00000127371	ENSMUSG00000020435	Osbp2	504.753		ENSMUST00000125094	ENSMUSG00000018339	Gpx3	545.423		ENSMUST00000020909	ENSMUSG00000020585	Laptm4a	527.043		ENSMUST00000100171	ENSMUSG00000026864	Hspa5	584.888		ENSMUST00000031053	ENSMUSG00000029162	Khk	557.286		ENSMUST00000053575	ENSMUSG00000049124	Gm8186	476.801
	ENSMUST00000117527	ENSMUSG00000084830	Gm14539	591.663		ENSMUST00000188689	ENSMUSG00000074846	Gm10774	639.052		ENSMUST00000125005	ENSMUSG00000043716	Rpl7	550.931		ENSMUST00000126794	ENSMUSG00000030432	Rpl28	502.949		ENSMUST00000205429	ENSMUSG00000108663	Gm33080	544.413		ENSMUST00000173844	ENSMUSG00000067288	Rps28	526.938		ENSMUST00000160930	ENSMUSG00000064373	Selenop	584.26		ENSMUST00000040440	ENSMUSG00000036438	Calm2	556.672		ENSMUST00000108707	ENSMUSG00000008348	Ubc	476.354
	ENSMUST00000125337	ENSMUSG00000025465	Echs1	589.713		ENSMUST00000193152	ENSMUSG00000103295	Scp2-ps1	637.648		ENSMUST00000123488	ENSMUSG00000050608	Micos10	549.536		ENSMUST00000214434	ENSMUSG00000110960	Supt4b	500.553		ENSMUST00000131622	ENSMUSG00000067818	Myl9	543.8		ENSMUST00000181150	ENSMUSG00000030122	Ptms	522.535		ENSMUST00000061242	ENSMUSG00000048076	Arf1	584		ENSMUST00000120693	ENSMUSG00000082089	Gm12431	556.546		ENSMUST00000206919	ENSMUSG00000108609	Gm7424	475.981
	ENSMUST00000122373	ENSMUSG00000080242	Atp6v0c-ps2	588.877		ENSMUST00000110894	ENSMUSG00000060126	Tpt1	635.667		ENSMUST00000106215	ENSMUSG00000062825	Actg1	544.487		ENSMUST00000101199	ENSMUSG00000069188	Gm13192	499.617		ENSMUST00000144845	ENSMUSG00000027447	Cst3	542.878		ENSMUST00000026565	ENSMUSG00000025492	Ifitm3	521.319		ENSMUST00000058407	ENSMUSG00000059534	Uqcr10	582.079		ENSMUST00000120787	ENSMUSG00000083019	Gm6222	556.242		ENSMUST00000117927	ENSMUSG00000081378	Rps13-ps4	475.374
	ENSMUST00000071250	ENSMUSG00000021069	Pygl	587.83		ENSMUST00000108108	ENSMUSG00000071014	Ndufb6	633.773		ENSMUST00000205747	ENSMUSG00000030546	Plin1	541.709		ENSMUST00000125310	ENSMUSG00000020867	Spata20	498.217		ENSMUST00000207849	ENSMUSG00000070436	Serpinh1	541.881		ENSMUST00000119541	ENSMUSG00000066543	Rpl17-ps9	520.183		ENSMUST00000155584	ENSMUSG00000067274	Rplp0	581.187		ENSMUST00000180036	ENSMUSG00000035242	Oaz1	553.189		ENSMUST00000235610	ENSMUSG00000117761	Gm50428	475.255
	ENSMUST00000042290	ENSMUSG00000037254	Itih2	585.817		ENSMUST00000164155	ENSMUSG00000021416	Eci3	631.87		ENSMUST00000020504	ENSMUSG00000020267	Hint1	539.848		ENSMUST00000126623	ENSMUSG00000059540	Tcea2	496.406		ENSMUST00000171120	ENSMUSG00000091086	Rpl6l	537.972		ENSMUST00000171120	ENSMUSG00000091086	Rpl6l	519.442		ENSMUST00000128059	ENSMUSG00000028692	Akr1a1	578.703		ENSMUST00000109021	ENSMUSG00000044894	Uqcrq	552.341		ENSMUST00000207662	ENSMUSG00000109467	Gm30646	473.357
	ENSMUST00000178743	ENSMUSG00000096105	Bhmt-ps1	582.832		ENSMUST00000120787	ENSMUSG00000083019	Gm6222	630.654		ENSMUST00000212690	ENSMUSG00000058019	Ces5a	539.153		ENSMUST00000041705	ENSMUSG00000020867	Spata20	496.241		ENSMUST00000229159	ENSMUSG00000068220	Lgals1	535.634		ENSMUST00000024739	ENSMUSG00000023944	Hsp90ab1	517.75		ENSMUST00000224030	ENSMUSG00000021546	Hnrnpk	578.197		ENSMUST00000170206	ENSMUSG00000092014	Gm4468	550.397		ENSMUST00000230413	ENSMUSG00000116122	Gm49537	471.363
	ENSMUST00000109021	ENSMUSG00000044894	Uqcrq	581.957		ENSMUST00000219666	ENSMUSG00000112191	Gm31931	609.324		ENSMUST00000232621	ENSMUSG00000116845	Gm46546	536.4		ENSMUST00000053830	ENSMUSG00000048686	Hmgb4	495.854		ENSMUST00000053575	ENSMUSG00000049124	Gm8186	533.95		ENSMUST00000191830	ENSMUSG00000102442	Gm37103	517.246		ENSMUST00000099475	ENSMUSG00000074884	Serf2	572.834		ENSMUST00000020640	ENSMUSG00000020372	Rack1	550.004		ENSMUST00000203838	ENSMUSG00000107751	Gm6749	466.631
	ENSMUST00000204956	ENSMUSG00000030161	Gabarapl1	581.031		ENSMUST00000161698	ENSMUSG00000090136	Gm10177	597.195		ENSMUST00000034947	ENSMUSG00000032383	Ppib	535.908		ENSMUST00000103191	ENSMUSG00000028936	Rpl22	492.268		ENSMUST00000065243	ENSMUSG00000053038	Gm6180	533.779		ENSMUST00000092523	ENSMUSG00000074547	Rps8-ps4	515.906		ENSMUST00000214545	ENSMUSG00000111446	Gm6581	565.013		ENSMUST00000075068	ENSMUSG00000063931	Pepd	547.709		ENSMUST00000160930	ENSMUSG00000064373	Selenop	466.093
	ENSMUST00000138081	ENSMUSG00000020629	Adi1	574.985		ENSMUST00000117690	ENSMUSG00000061272	Gm14173	595.749		ENSMUST00000102844	ENSMUSG00000020460	Rps27a	535.754		ENSMUST00000117840	ENSMUSG00000081681	Gm14868	490.814		ENSMUST00000119389	ENSMUSG00000084328	Gm14046	532.565		ENSMUST00000053575	ENSMUSG00000049124	Gm8186	514.866		ENSMUST00000196285	ENSMUSG00000019179	Mdh2	564.864		ENSMUST00000170810	ENSMUSG00000061904	Slc25a3	545.993		ENSMUST00000226609	ENSMUSG00000115486	Gm49017	464.681
	ENSMUST00000169895	ENSMUSG00000021876	Rnase4	574.557		ENSMUST00000218624	ENSMUSG00000020664	Dld	594.631		ENSMUST00000074205	ENSMUSG00000063875	Rps6-ps1	534.667		ENSMUST00000196446	ENSMUSG00000078578	Ube2d3	489.667		ENSMUST00000146065	ENSMUSG00000085300	Gm16345	532.257		ENSMUST00000188689	ENSMUSG00000074846	Gm10774	514.689		ENSMUST00000072779	ENSMUSG00000061848	Gm5805	560.946		ENSMUST00000117802	ENSMUSG00000083676	Gm11367	545.686		ENSMUST00000193396	ENSMUSG00000103953	Gm29718	464.598
	ENSMUST00000167049	ENSMUSG00000066363	Serpina3f	574.36		ENSMUST00000143451	ENSMUSG00000052192	Gm5963	590.363		ENSMUST00000196188	ENSMUSG00000062908	Acadm	533.66		ENSMUST00000021251	ENSMUSG00000020878	Lrrc46	488.669		ENSMUST00000149143	ENSMUSG00000046364	Rpl27a	531.644		ENSMUST00000155707	ENSMUSG00000017466	Timp2	513.141		ENSMUST00000015719	ENSMUSG00000015575	Atp6v0e	559.852		ENSMUST00000015545	ENSMUSG00000015401	Cltrn	539.891		ENSMUST00000099475	ENSMUSG00000074884	Serf2	463.604
	ENSMUST00000000090	ENSMUSG00000000088	Cox5a	574.277		ENSMUST00000139716	ENSMUSG00000023456	Tpi1	589.312		ENSMUST00000206286	ENSMUSG00000004610	Etfb	533.06		ENSMUST00000141851	ENSMUSG00000001794	Capns1	488.458		ENSMUST00000180036	ENSMUSG00000035242	Oaz1	531.441		ENSMUST00000122422	ENSMUSG00000081094	Rpl19-ps11	511.632		ENSMUST00000139476	ENSMUSG00000026473	Glul	559.658		ENSMUST00000118786	ENSMUSG00000083097	Gm14494	538.827		ENSMUST00000228970	ENSMUSG00000115916	Gm8702	462.518
	ENSMUST00000159297	ENSMUSG00000079197	Psme2	573.174		ENSMUST00000194469	ENSMUSG00000025651	Uqcrc1	587.076		ENSMUST00000071523	ENSMUSG00000086583	Gm15500	532.202		ENSMUST00000022692	ENSMUSG00000022097	Sftpc	488.189		ENSMUST00000124582	ENSMUSG00000037936	Scarb1	530.616		ENSMUST00000074072	ENSMUSG00000069117	Rps18-ps6	510.166		ENSMUST00000013304	ENSMUSG00000013160	Atp6v0d1	559.099		ENSMUST00000123686	ENSMUSG00000024048	Myl12a	538.238		ENSMUST00000117802	ENSMUSG00000083676	Gm11367	462.307
	ENSMUST00000022616	ENSMUSG00000022037	Clu	572.431		ENSMUST00000205747	ENSMUSG00000030546	Plin1	585.597		ENSMUST00000026576	ENSMUSG00000025503	Taldo1	531.112		ENSMUST00000121046	ENSMUSG00000084319	Tpt1-ps3	487.407		ENSMUST00000210784	ENSMUSG00000109795	Gm45522	528.63		ENSMUST00000121411	ENSMUSG00000081926	Gm15536	509.801		ENSMUST00000218019	ENSMUSG00000112625	Gm2628	558.972		ENSMUST00000081840	ENSMUSG00000057841	Rpl32	537.965		ENSMUST00000167721	ENSMUSG00000029580	Actb	462.162
	ENSMUST00000026495	ENSMUSG00000025428	Atp5a1	571.999		ENSMUST00000172822	ENSMUSG00000092240	Gm4246	584.027		ENSMUST00000021993	ENSMUSG00000021520	Uqcrb	530.67		ENSMUST00000236414	ENSMUSG00000037058	Paip2	486.493		ENSMUST00000179126	ENSMUSG00000096258	Rps16-ps3	528.159		ENSMUST00000061242	ENSMUSG00000048076	Arf1	506.717		ENSMUST00000067664	ENSMUSG00000020849	Ywhae	556.462		ENSMUST00000176546	ENSMUSG00000036138	Acaa1a	536.982		ENSMUST00000167610	ENSMUSG00000024610	Cd74	457.253
	ENSMUST00000130723	ENSMUSG00000046027	Stard5	569.037		ENSMUST00000126794	ENSMUSG00000030432	Rpl28	578.059		ENSMUST00000132957	ENSMUSG00000086115	Gm15733	529.162		ENSMUST00000180500	ENSMUSG00000057132	Rpgrip1	485.943		ENSMUST00000001809	ENSMUSG00000022283	Pabpc1	519.523		ENSMUST00000003912	ENSMUSG00000003814	Calr	505.971		ENSMUST00000210784	ENSMUSG00000109795	Gm45522	548.054		ENSMUST00000173091	ENSMUSG00000024953	Prdx5	536.971		ENSMUST00000235501	ENSMUSG00000060586	H2-Eb1	457.101
	ENSMUST00000119984	ENSMUSG00000081661	Gm14450	566.66		ENSMUST00000153374	ENSMUSG00000029545	Acads	576.46		ENSMUST00000204280	ENSMUSG00000107450	Gm2522	521.935		ENSMUST00000119227	ENSMUSG00000024208	Uqcc2	483.631		ENSMUST00000074072	ENSMUSG00000069117	Rps18-ps6	515.478		ENSMUST00000081649	ENSMUSG00000060591	Ifitm2	505.275		ENSMUST00000237779	ENSMUSG00000117978	Gm50286	547.702		ENSMUST00000154992	ENSMUSG00000085939	Cd63-ps	534.393		ENSMUST00000102482	ENSMUSG00000043770	Gm12481	455.638
	ENSMUST00000074051	ENSMUSG00000079015	Serpina1c	565.526		ENSMUST00000058999	ENSMUSG00000044515	Gm8385	574.982		ENSMUST00000118928	ENSMUSG00000082536	Gm13456	520.798		ENSMUST00000117527	ENSMUSG00000084830	Gm14539	482.546		ENSMUST00000155898	ENSMUSG00000027566	Psma7	515.286		ENSMUST00000076788	ENSMUSG00000064215	Ifi27	504.348		ENSMUST00000119389	ENSMUSG00000084328	Gm14046	545.28		ENSMUST00000220348	ENSMUSG00000054452	Tle5	534.386		ENSMUST00000222443	ENSMUSG00000113249	Gm33312	448.301
	ENSMUST00000066540	ENSMUSG00000029597	Sds	564.961		ENSMUST00000170206	ENSMUSG00000092014	Gm4468	572.538		ENSMUST00000172822	ENSMUSG00000092240	Gm4246	520.682		ENSMUST00000033086	ENSMUSG00000030815	Phkg2	482.109		ENSMUST00000236168	ENSMUSG00000040385	Ppp1ca	514.635		ENSMUST00000235407	ENSMUSG00000024661	Fth1	501.912		ENSMUST00000187303	ENSMUSG00000101597	Gm5621	539.197		ENSMUST00000034966	ENSMUSG00000032399	Rpl4	533.303		ENSMUST00000108613	ENSMUSG00000078812	Eif5a	445.951
	ENSMUST00000018437	ENSMUSG00000018293	Pfn1	564.79		ENSMUST00000081840	ENSMUSG00000057841	Rpl32	571.03		ENSMUST00000128581	ENSMUSG00000098274	Rpl24	520.488		ENSMUST00000044355	ENSMUSG00000041571	Selenow	482.023		ENSMUST00000190216	ENSMUSG00000101301	Gm29214	511.52		ENSMUST00000205429	ENSMUSG00000108663	Gm33080	500.972		ENSMUST00000221154	ENSMUSG00000114003	Gm9616	538.733		ENSMUST00000208532	ENSMUSG00000030744	Rps3	531.136		ENSMUST00000236168	ENSMUSG00000040385	Ppp1ca	445.132
	ENSMUST00000172822	ENSMUSG00000092240	Gm4246	561.403		ENSMUST00000109313	ENSMUSG00000078937	Cpt1b	569.178		ENSMUST00000214685	ENSMUSG00000018593	Sparc	519.024		ENSMUST00000125005	ENSMUSG00000043716	Rpl7	481.813		ENSMUST00000185806	ENSMUSG00000101795	Gm5835	510.944		ENSMUST00000116560	ENSMUSG00000056201	Cfl1	498.154		ENSMUST00000096014	ENSMUSG00000071528	Atp5md	536.24		ENSMUST00000067664	ENSMUSG00000020849	Ywhae	530.209		ENSMUST00000017548	ENSMUSG00000017404	Rpl19	442.295
	ENSMUST00000206286	ENSMUSG00000004610	Etfb	560.946		ENSMUST00000193675	ENSMUSG00000026728	Vim	566.949		ENSMUST00000135789	ENSMUSG00000071866	Ppia	517.959		ENSMUST00000239472	ENSMUSG00000118653		481.73		ENSMUST00000120378	ENSMUSG00000082171	Rpl27-ps2	506.978		ENSMUST00000165717	ENSMUSG00000001289	Pfdn5	495.607		ENSMUST00000034947	ENSMUSG00000032383	Ppib	534.331		ENSMUST00000066530	ENSMUSG00000040562	Gstm2	526.874		ENSMUST00000173103	ENSMUSG00000073421	H2-Ab1	440.425
	ENSMUST00000148512	ENSMUSG00000000301	Pemt	559.599		ENSMUST00000204956	ENSMUSG00000030161	Gabarapl1	562.524		ENSMUST00000193235	ENSMUSG00000061518	Cox5b	517.583		ENSMUST00000208475	ENSMUSG00000059891	Tsks	481.314		ENSMUST00000100171	ENSMUSG00000026864	Hspa5	505.835		ENSMUST00000222443	ENSMUSG00000113249	Gm33312	493.404		ENSMUST00000162293	ENSMUSG00000030098	Grip2	531.378		ENSMUST00000119619	ENSMUSG00000081526	Gm7219	525.918		ENSMUST00000027137	ENSMUSG00000025993	Slc40a1	436.26
	ENSMUST00000189923	ENSMUSG00000100662	Gm19029	556.745		ENSMUST00000139476	ENSMUSG00000026473	Glul	558.603		ENSMUST00000121239	ENSMUSG00000075312	Gm13597	515.028		ENSMUST00000117802	ENSMUSG00000083676	Gm11367	480.688		ENSMUST00000118446	ENSMUSG00000082978	Rpsa-ps11	505.771		ENSMUST00000185806	ENSMUSG00000101795	Gm5835	492.826		ENSMUST00000222890	ENSMUSG00000113066	Gm47217	531.049		ENSMUST00000155898	ENSMUSG00000027566	Psma7	525.437		ENSMUST00000187303	ENSMUSG00000101597	Gm5621	430.916
	ENSMUST00000049910	ENSMUSG00000031173	Otc	555.969		ENSMUST00000121321	ENSMUSG00000080885	Rpl10-ps6	558.596		ENSMUST00000064151	ENSMUSG00000025509	Pnpla2	514.558		ENSMUST00000139980	ENSMUSG00000020737	Jpt1	480.467		ENSMUST00000118223	ENSMUSG00000084277	Gm11702	503.995		ENSMUST00000127699	ENSMUSG00000015656	Hspa8	492.083		ENSMUST00000128073	ENSMUSG00000025428	Atp5a1	529.923		ENSMUST00000023225	ENSMUSG00000022564	Grina	523.806		ENSMUST00000137329	ENSMUSG00000012848	Rps5	429.588
	ENSMUST00000237861	ENSMUSG00000010663	Fads1	554.471		ENSMUST00000161300	ENSMUSG00000026489	Coq8a	554.809		ENSMUST00000020909	ENSMUSG00000020585	Laptm4a	513.376		ENSMUST00000128810	ENSMUSG00000028411	Aptx	480.462		ENSMUST00000141602	ENSMUSG00000029622	Arpc1b	503.572		ENSMUST00000121298	ENSMUSG00000083792	Rpl12-ps2	490.067		ENSMUST00000212498	ENSMUSG00000001472	Tcf25	526.968		ENSMUST00000161698	ENSMUSG00000090136	Gm10177	521.694		ENSMUST00000191830	ENSMUSG00000102442	Gm37103	426.417
	ENSMUST00000030455	ENSMUSG00000028692	Akr1a1	554.353		ENSMUST00000229292	ENSMUSG00000022551	Cyc1	554.719		ENSMUST00000218444	ENSMUSG00000050953	Gja1	513.369		ENSMUST00000079644	ENSMUSG00000028639	Ybx1	480.404		ENSMUST00000119544	ENSMUSG00000081176	H3f3a-ps2	499.882		ENSMUST00000116005	ENSMUSG00000079889	Gm11951	489.283		ENSMUST00000120360	ENSMUSG00000084416	Rpl10a-ps1	525.68		ENSMUST00000204182	ENSMUSG00000009281	Rarres2	520.639		ENSMUST00000117131	ENSMUSG00000084131	Rpl3-ps2	424.406
	ENSMUST00000136612	ENSMUSG00000030861	Acadsb	552.75		ENSMUST00000160930	ENSMUSG00000064373	Selenop	554.374		ENSMUST00000120174	ENSMUSG00000047905	Gm8566	509.447		ENSMUST00000106998	ENSMUSG00000001829	Clpb	480.25		ENSMUST00000066401	ENSMUSG00000007891	Ctsd	499.417		ENSMUST00000118446	ENSMUSG00000082978	Rpsa-ps11	489.157		ENSMUST00000217340	ENSMUSG00000069682	Gm10275	524.65		ENSMUST00000107384	ENSMUSG00000030541	Idh2	519.799		ENSMUST00000217340	ENSMUSG00000069682	Gm10275	424.317
	ENSMUST00000119389	ENSMUSG00000084328	Gm14046	552.038		ENSMUST00000140248	ENSMUSG00000005510	Ndufs3	551.538		ENSMUST00000128073	ENSMUSG00000025428	Atp5a1	505.423		ENSMUST00000034276	ENSMUSG00000031818	Cox4i1	475.769		ENSMUST00000099475	ENSMUSG00000074884	Serf2	499.28		ENSMUST00000214545	ENSMUSG00000111446	Gm6581	488.634		ENSMUST00000127699	ENSMUSG00000015656	Hspa8	524.414		ENSMUST00000118863	ENSMUSG00000053173	Rpl18-ps2	515.586		ENSMUST00000196234	ENSMUSG00000104984	Gm5982	422.648
	ENSMUST00000138919	ENSMUSG00000038366	Lasp1	551.977		ENSMUST00000221577	ENSMUSG00000113568	Gm46369	551.504		ENSMUST00000228241	ENSMUSG00000115254	Gm49140	504.295		ENSMUST00000084986	ENSMUSG00000042797	Aqp11	475.549		ENSMUST00000117559	ENSMUSG00000081394	Gm13215	493.945		ENSMUST00000175769	ENSMUSG00000028249	Sdcbp	485.29		ENSMUST00000223507	ENSMUSG00000113754	Gm47401	524.115		ENSMUST00000108108	ENSMUSG00000071014	Ndufb6	515.1		ENSMUST00000148553	ENSMUSG00000025967	Eef1b2	421.981
	ENSMUST00000179620	ENSMUSG00000035242	Oaz1	549.644		ENSMUST00000137619	ENSMUSG00000039640	Mrpl12	549.614		ENSMUST00000139277	ENSMUSG00000022956	Atp5o	499.655		ENSMUST00000145368	ENSMUSG00000028745	Capzb	475.481		ENSMUST00000092878	ENSMUSG00000074340	Ovgp1	492.906		ENSMUST00000222890	ENSMUSG00000113066	Gm47217	480.554		ENSMUST00000133514	ENSMUSG00000030695	Aldoa	524.064		ENSMUST00000155186	ENSMUSG00000006345	Ggt1	514.607		ENSMUST00000207748	ENSMUSG00000033685	Ucp2	421.79
	ENSMUST00000022322	ENSMUSG00000021794	Glud1	548.692		ENSMUST00000013737	ENSMUSG00000013593	Ndufs2	549.365		ENSMUST00000155707	ENSMUSG00000017466	Timp2	498.282		ENSMUST00000166537	ENSMUSG00000036309	Skp1	473.531		ENSMUST00000080982	ENSMUSG00000058607	Rpl31-ps20	490.48		ENSMUST00000166537	ENSMUSG00000036309	Skp1	478.856		ENSMUST00000020710	ENSMUSG00000020432	Tcn2	523.138		ENSMUST00000135789	ENSMUSG00000071866	Ppia	514.27		ENSMUST00000119230	ENSMUSG00000083346	Gm8260	420.992
	ENSMUST00000034904	ENSMUSG00000032349	Elovl5	544.319		ENSMUST00000028286	ENSMUSG00000026922	Agpat2	547.164		ENSMUST00000052615	ENSMUSG00000045799	Gm9800	498.178		ENSMUST00000221103	ENSMUSG00000114058	Gm46317	473.386		ENSMUST00000089430	ENSMUSG00000068240	Gm11808	488.716		ENSMUST00000229976	ENSMUSG00000116041	Gm20369	478.161		ENSMUST00000117802	ENSMUSG00000083676	Gm11367	518.766		ENSMUST00000020673	ENSMUSG00000020402	Vdac1	512.438		ENSMUST00000235992	ENSMUSG00000118264	Rps15-ps3	419.285
	ENSMUST00000170122	ENSMUSG00000090733	Rps27	542.43		ENSMUST00000033176	ENSMUSG00000030884	Uqcrc2	545.757		ENSMUST00000178657	ENSMUSG00000094326	Gm10045	497.832		ENSMUST00000207161	ENSMUSG00000100153	Ppp1ccb	471.795		ENSMUST00000077354	ENSMUSG00000066513	Klk1b4	488.379		ENSMUST00000037941	ENSMUSG00000037706	Cd81	476.64		ENSMUST00000117527	ENSMUSG00000084830	Gm14539	518.297		ENSMUST00000061242	ENSMUSG00000048076	Arf1	511.028		ENSMUST00000127699	ENSMUSG00000015656	Hspa8	417.713
	ENSMUST00000161746	ENSMUSG00000026489	Coq8a	541.585		ENSMUST00000179201	ENSMUSG00000023175	Bsg	544.104		ENSMUST00000170810	ENSMUSG00000061904	Slc25a3	495.752		ENSMUST00000088610	ENSMUSG00000067847	Romo1	471.435		ENSMUST00000166537	ENSMUSG00000036309	Skp1	483.881		ENSMUST00000119389	ENSMUSG00000084328	Gm14046	475.842		ENSMUST00000206919	ENSMUSG00000108609	Gm7424	516.9		ENSMUST00000123488	ENSMUSG00000050608	Micos10	510.253		ENSMUST00000171120	ENSMUSG00000091086	Rpl6l	417.486
	ENSMUST00000208352	ENSMUSG00000036751	Cox6b1	538.318		ENSMUST00000141602	ENSMUSG00000029622	Arpc1b	543.343		ENSMUST00000232994	ENSMUSG00000117202	Gm9349	495.648		ENSMUST00000015236	ENSMUSG00000015092	Edf1	468.671		ENSMUST00000236824	ENSMUSG00000037071	Scd1	481.71		ENSMUST00000185704	ENSMUSG00000099433	Gm28344	474.859		ENSMUST00000119090	ENSMUSG00000082144	Gm12788	516.65		ENSMUST00000131289	ENSMUSG00000039682	Lap3	509.197		ENSMUST00000119541	ENSMUSG00000066543	Rpl17-ps9	416.264
	ENSMUST00000021506	ENSMUSG00000021091	Serpina3n	537.816		ENSMUST00000170379	ENSMUSG00000057580	Cox7c-ps1	540.898		ENSMUST00000155898	ENSMUSG00000027566	Psma7	495.625		ENSMUST00000209751	ENSMUSG00000019139	Isyna1	467.477		ENSMUST00000128059	ENSMUSG00000028692	Akr1a1	481.627		ENSMUST00000020504	ENSMUSG00000020267	Hint1	473.815		ENSMUST00000211243	ENSMUSG00000110313	Gm45420	516.473		ENSMUST00000183748	ENSMUSG00000066478	Gm5745	508.889		ENSMUST00000001566	ENSMUSG00000001525	Tubb5	414.436
	ENSMUST00000165102	ENSMUSG00000060613	Cyp2c70	534.609		ENSMUST00000003156	ENSMUSG00000003072	Atp5d	540.828		ENSMUST00000218713	ENSMUSG00000090841	Myl6	492.881		ENSMUST00000201688	ENSMUSG00000001687	Ubl3	466.122		ENSMUST00000071184	ENSMUSG00000061988	Rpl10a-ps2	479.471		ENSMUST00000176308	ENSMUSG00000029064	Gnb1	473.274		ENSMUST00000028938	ENSMUSG00000027447	Cst3	516.468		ENSMUST00000219666	ENSMUSG00000112191	Gm31931	506.963		ENSMUST00000229976	ENSMUSG00000116041	Gm20369	414.29
	ENSMUST00000126146	ENSMUSG00000028692	Akr1a1	534.518		ENSMUST00000200541	ENSMUSG00000029455	Aldh2	540.019		ENSMUST00000202979	ENSMUSG00000106900	Gm2040	491.706		ENSMUST00000021719	ENSMUSG00000021290	Atp5mpl	466.058		ENSMUST00000128586	ENSMUSG00000085917	Gm15899	479.167		ENSMUST00000207662	ENSMUSG00000109467	Gm30646	471.092		ENSMUST00000222228	ENSMUSG00000061477	Rps7	514.891		ENSMUST00000065243	ENSMUSG00000053038	Gm6180	506.887		ENSMUST00000016463	ENSMUSG00000016319	Slc25a5	413.823
	ENSMUST00000118928	ENSMUSG00000082536	Gm13456	533.528		ENSMUST00000033582	ENSMUSG00000031231	Cox7b	538.307		ENSMUST00000118057	ENSMUSG00000081100	Gm14630	490.463		ENSMUST00000160517	ENSMUSG00000019795	Pcmt1	465.453		ENSMUST00000217340	ENSMUSG00000069682	Gm10275	476.745		ENSMUST00000118547	ENSMUSG00000081568	Gm15032	470.538		ENSMUST00000119541	ENSMUSG00000066543	Rpl17-ps9	513.73		ENSMUST00000153664	ENSMUSG00000029103	Lrpap1	504.826		ENSMUST00000138160	ENSMUSG00000022051	Bnip3l	413.649
	ENSMUST00000137242	ENSMUSG00000027597	Ahcy	532.419		ENSMUST00000228186	ENSMUSG00000115819	Gm9108	537.184		ENSMUST00000148340	ENSMUSG00000056973	Ces1d	489.442		ENSMUST00000088294	ENSMUSG00000072770	Acrbp	461.334		ENSMUST00000155707	ENSMUSG00000017466	Timp2	473.854		ENSMUST00000204612	ENSMUSG00000030007	Cct7	467.894		ENSMUST00000215933	ENSMUSG00000032330	Cox7a2	510.719		ENSMUST00000004554	ENSMUSG00000012848	Rps5	502.408		ENSMUST00000187714	ENSMUSG00000100131	Gm28439	412.726
	ENSMUST00000008036	ENSMUSG00000007892	Rplp1	530.622		ENSMUST00000215709	ENSMUSG00000111613	Gm4977	535.147		ENSMUST00000101199	ENSMUSG00000069188	Gm13192	488.426		ENSMUST00000180513	ENSMUSG00000057132	Rpgrip1	460.804		ENSMUST00000090395	ENSMUSG00000068674	Gm10247	471.891		ENSMUST00000167721	ENSMUSG00000029580	Actb	466.657		ENSMUST00000167634	ENSMUSG00000022589	Cyp11b2	508.413		ENSMUST00000236168	ENSMUSG00000040385	Ppp1ca	501.856		ENSMUST00000180036	ENSMUSG00000035242	Oaz1	411.683
	ENSMUST00000094886	ENSMUSG00000066072	Cyp4a10	529.488		ENSMUST00000233897	ENSMUSG00000006818	Sod2	534.929		ENSMUST00000120462	ENSMUSG00000080938	Gm6062	485.845		ENSMUST00000139109	ENSMUSG00000060002	Chpt1	458.389		ENSMUST00000121298	ENSMUSG00000083792	Rpl12-ps2	470.659		ENSMUST00000141602	ENSMUSG00000029622	Arpc1b	464.767		ENSMUST00000238900	ENSMUSG00000022589	Cyp11b2	508.413		ENSMUST00000189923	ENSMUSG00000100662	Gm19029	501.605		ENSMUST00000237277	ENSMUSG00000118294	Gm9028	411.541
	ENSMUST00000117851	ENSMUSG00000083992	Gm11478	528.39		ENSMUST00000181698	ENSMUSG00000097245	Gm5421	534.888		ENSMUST00000216380	ENSMUSG00000038717	Atp5l	484.471		ENSMUST00000109086	ENSMUSG00000020390	Ube2b	456.846		ENSMUST00000121596	ENSMUSG00000081067	Gm12912	470.326		ENSMUST00000099475	ENSMUSG00000074884	Serf2	462.533		ENSMUST00000230568	ENSMUSG00000022501	Prm1	507.345		ENSMUST00000114897	ENSMUSG00000025781	Atp5c1	501.366		ENSMUST00000040440	ENSMUSG00000036438	Calm2	409.963
	ENSMUST00000020298	ENSMUSG00000020098	Pcbd1	528.354		ENSMUST00000096020	ENSMUSG00000071532	Gm10335	530.933		ENSMUST00000111228	ENSMUSG00000026547	Tagln2	480.86		ENSMUST00000196181	ENSMUSG00000105599	Gm9238	456.512		ENSMUST00000148553	ENSMUSG00000025967	Eef1b2	469.903		ENSMUST00000220348	ENSMUSG00000054452	Tle5	459.002		ENSMUST00000217261	ENSMUSG00000111337	Gm6885	505.809		ENSMUST00000141818	ENSMUSG00000015401	Cltrn	500.646		ENSMUST00000120564	ENSMUSG00000039323	Igfbp2	408.095
	ENSMUST00000176457	ENSMUSG00000024164	C3	527.614		ENSMUST00000099431	ENSMUSG00000063556	Gm10132	530.933		ENSMUST00000000090	ENSMUSG00000000088	Cox5a	480.442		ENSMUST00000237921	ENSMUSG00000033760	Rbm4b	455.698		ENSMUST00000220348	ENSMUSG00000054452	Tle5	469.137		ENSMUST00000119544	ENSMUSG00000081176	H3f3a-ps2	458.927		ENSMUST00000204612	ENSMUSG00000030007	Cct7	504.85		ENSMUST00000229013	ENSMUSG00000022551	Cyc1	500.142		ENSMUST00000225540	ENSMUSG00000021939	Ctsb	404.598
	ENSMUST00000034989	ENSMUSG00000032418	Me1	526.968		ENSMUST00000081180	ENSMUSG00000061518	Cox5b	530.805		ENSMUST00000218149	ENSMUSG00000020219	Timm13	479.49		ENSMUST00000160635	ENSMUSG00000023010	Tmbim6	451.441		ENSMUST00000132034	ENSMUSG00000038803	Ost4	467.653		ENSMUST00000117559	ENSMUSG00000081394	Gm13215	458.672		ENSMUST00000165717	ENSMUSG00000001289	Pfdn5	504.561		ENSMUST00000237779	ENSMUSG00000117978	Gm50286	498.299		ENSMUST00000030051	ENSMUSG00000028367	Txn1	404.397
	ENSMUST00000226547	ENSMUSG00000006522	Itih3	521.593		ENSMUST00000182000	ENSMUSG00000097987	Gm17786	526.58		ENSMUST00000236168	ENSMUSG00000040385	Ppp1ca	477.545		ENSMUST00000169826	ENSMUSG00000025290	Rps24	450.409		ENSMUST00000163280	ENSMUSG00000021417	Eci2	467.525		ENSMUST00000238045	ENSMUSG00000117898	Gm8986	458.348		ENSMUST00000092620	ENSMUSG00000069682	Gm10275	500.213		ENSMUST00000120479	ENSMUSG00000084048	Gm12042	498.204		ENSMUST00000206355	ENSMUSG00000108525	Gm7443	403.934
	ENSMUST00000121676	ENSMUSG00000025934	Gsta3	521.504		ENSMUST00000109085	ENSMUSG00000027523	Gnas	524.979		ENSMUST00000128518	ENSMUSG00000078238	Gm12854	476.678		ENSMUST00000119619	ENSMUSG00000081526	Gm7219	448.918		ENSMUST00000121439	ENSMUSG00000081319	Gm12936	467.38		ENSMUST00000173557	ENSMUSG00000019370	Calm3	458.326		ENSMUST00000102482	ENSMUSG00000043770	Gm12481	499.546		ENSMUST00000227992	ENSMUSG00000115347	Gm8238	498.025		ENSMUST00000118664	ENSMUSG00000082260	Gm7429	402.773
	ENSMUST00000121220	ENSMUSG00000082118	Gm13862	520.633		ENSMUST00000236168	ENSMUSG00000040385	Ppp1ca	524.372		ENSMUST00000209263	ENSMUSG00000110040	Gm49369	474.846		ENSMUST00000117851	ENSMUSG00000083992	Gm11478	448.522		ENSMUST00000118547	ENSMUSG00000081568	Gm15032	467.105		ENSMUST00000149143	ENSMUSG00000046364	Rpl27a	458.214		ENSMUST00000230413	ENSMUSG00000116122	Gm49537	498.019		ENSMUST00000165167	ENSMUSG00000074377	Sult2a4	496.165		ENSMUST00000164807	ENSMUSG00000005161	Prdx2	401.524
	ENSMUST00000234312	ENSMUSG00000000673	Haao	520.5		ENSMUST00000122008	ENSMUSG00000060795	Gm13363	524.024		ENSMUST00000237779	ENSMUSG00000117978	Gm50286	474.45		ENSMUST00000134040	ENSMUSG00000060126	Tpt1	446.4		ENSMUST00000173557	ENSMUSG00000019370	Calm3	462.737		ENSMUST00000021719	ENSMUSG00000021290	Atp5mpl	457.791		ENSMUST00000021719	ENSMUSG00000021290	Atp5mpl	495.387		ENSMUST00000223507	ENSMUSG00000113754	Gm47401	495.639		ENSMUST00000131023	ENSMUSG00000000290	Itgb2	399.529
	ENSMUST00000034276	ENSMUSG00000031818	Cox4i1	511.991		ENSMUST00000152423	ENSMUSG00000018796	Acsl1	523.625		ENSMUST00000059980	ENSMUSG00000046330	Rpl37a	473.205		ENSMUST00000214781	ENSMUSG00000111764	Gm47616	443.924		ENSMUST00000223507	ENSMUSG00000113754	Gm47401	460.183		ENSMUST00000121087	ENSMUSG00000081113	Gm7308	457.627		ENSMUST00000127737	ENSMUSG00000028639	Ybx1	492.821		ENSMUST00000125337	ENSMUSG00000025465	Echs1	495.344		ENSMUST00000111713	ENSMUSG00000029465	Arpc3	396.724
	ENSMUST00000126040	ENSMUSG00000025393	Atp5b	511.413		ENSMUST00000225710	ENSMUSG00000025006	Sorbs1	521.764		ENSMUST00000228970	ENSMUSG00000115916	Gm8702	472.988		ENSMUST00000221577	ENSMUSG00000113568	Gm46369	440.008		ENSMUST00000123488	ENSMUSG00000050608	Micos10	459.569		ENSMUST00000020238	ENSMUSG00000020048	Hsp90b1	457.343		ENSMUST00000118102	ENSMUSG00000082755	Gm8692	490.948		ENSMUST00000117283	ENSMUSG00000083429	Gm15198	494.494		ENSMUST00000208352	ENSMUSG00000036751	Cox6b1	395.98
	ENSMUST00000174095	ENSMUSG00000019082	Slc25a22	509.87		ENSMUST00000236021	ENSMUSG00000038274	Fau	521.409		ENSMUST00000238267	ENSMUSG00000027523	Gnas	471.693		ENSMUST00000020238	ENSMUSG00000020048	Hsp90b1	439.923		ENSMUST00000096014	ENSMUSG00000071528	Atp5md	457.339		ENSMUST00000211725	ENSMUSG00000003429	Rps11	456.722		ENSMUST00000120378	ENSMUSG00000082171	Rpl27-ps2	490.801		ENSMUST00000003912	ENSMUSG00000003814	Calr	493.543		ENSMUST00000201376	ENSMUSG00000029649	Pomp	395.635
	ENSMUST00000031398	ENSMUSG00000029445	Hpd	506.427		ENSMUST00000131286	ENSMUSG00000013593	Ndufs2	520.278		ENSMUST00000187098	ENSMUSG00000026260	Ndufa10	470.41		ENSMUST00000020754	ENSMUSG00000020462	Cfap36	439.498		ENSMUST00000034276	ENSMUSG00000031818	Cox4i1	456.816		ENSMUST00000116595	ENSMUSG00000036309	Skp1	456.454		ENSMUST00000180422	ENSMUSG00000097906	Gm9625	490.469		ENSMUST00000138987	ENSMUSG00000057880	Abat	492.343		ENSMUST00000228659	ENSMUSG00000115068	Gm48926	394.38
	ENSMUST00000236385	ENSMUSG00000010663	Fads1	506.181		ENSMUST00000120584	ENSMUSG00000078183	Gm15610	515.837		ENSMUST00000143451	ENSMUSG00000052192	Gm5963	469.3		ENSMUST00000148465	ENSMUSG00000027708	Dcun1d1	438.801		ENSMUST00000117987	ENSMUSG00000070572	Trmt112-ps2	456.533		ENSMUST00000134907	ENSMUSG00000032231	Anxa2	455.157		ENSMUST00000127387	ENSMUSG00000022037	Clu	485.645		ENSMUST00000118928	ENSMUSG00000082536	Gm13456	492.162		ENSMUST00000074072	ENSMUSG00000069117	Rps18-ps6	394.113
	ENSMUST00000210864	ENSMUSG00000050708	Ftl1	499.526		ENSMUST00000221842	ENSMUSG00000004789	Dlst	513.165		ENSMUST00000126146	ENSMUSG00000028692	Akr1a1	466.661		ENSMUST00000004554	ENSMUSG00000012848	Rps5	437.825		ENSMUST00000016463	ENSMUSG00000016319	Slc25a5	456.294		ENSMUST00000123686	ENSMUSG00000024048	Myl12a	454.722		ENSMUST00000173557	ENSMUSG00000019370	Calm3	484.992		ENSMUST00000221577	ENSMUSG00000113568	Gm46369	490.239		ENSMUST00000135789	ENSMUSG00000071866	Ppia	393.643
	ENSMUST00000202126	ENSMUSG00000029102	Hgfac	498.572		ENSMUST00000217776	ENSMUSG00000090841	Myl6	511.953		ENSMUST00000187999	ENSMUSG00000100441	Gm7266	465.029		ENSMUST00000061322	ENSMUSG00000048416	Mlf1	437.772		ENSMUST00000128073	ENSMUSG00000025428	Atp5a1	455.118		ENSMUST00000125094	ENSMUSG00000018339	Gpx3	453.883		ENSMUST00000026495	ENSMUSG00000025428	Atp5a1	484.572		ENSMUST00000152993	ENSMUSG00000054428	Atpif1	490.017		ENSMUST00000203220	ENSMUSG00000004980	Hnrnpa2b1	392.95
	ENSMUST00000139277	ENSMUSG00000022956	Atp5o	497.993		ENSMUST00000026538	ENSMUSG00000025465	Echs1	510.508		ENSMUST00000193486	ENSMUSG00000104360	Mif-ps1	463.955		ENSMUST00000152589	ENSMUSG00000078812	Eif5a	437.51		ENSMUST00000058906	ENSMUSG00000049422	Chchd10	454.175		ENSMUST00000180036	ENSMUSG00000035242	Oaz1	452.272		ENSMUST00000216380	ENSMUSG00000038717	Atp5l	480.466		ENSMUST00000021158	ENSMUSG00000020803	Txndc17	489.828		ENSMUST00000119947	ENSMUSG00000083405	Gm15725	392.165
	ENSMUST00000140155	ENSMUSG00000060419	Rps16-ps2	495.813		ENSMUST00000022980	ENSMUSG00000022354	Ndufb9	509.685		ENSMUST00000130505	ENSMUSG00000007655	Cav1	463.887		ENSMUST00000235407	ENSMUSG00000024661	Fth1	437.279		ENSMUST00000139623	ENSMUSG00000016559	H3f3b	453.315		ENSMUST00000089430	ENSMUSG00000068240	Gm11808	451.979		ENSMUST00000119491	ENSMUSG00000081249	Gm11517	476.803		ENSMUST00000020298	ENSMUSG00000020098	Pcbd1	488.501		ENSMUST00000144994	ENSMUSG00000003813	Rad23a	390.829
	ENSMUST00000040154	ENSMUSG00000041697	Cox6a1	495.121		ENSMUST00000233842	ENSMUSG00000037805	Rpl10a	507.72		ENSMUST00000155584	ENSMUSG00000067274	Rplp0	463.735		ENSMUST00000205422	ENSMUSG00000051113	Fam71e1	436.839		ENSMUST00000188636	ENSMUSG00000101826	Gm8581	453.09		ENSMUST00000121596	ENSMUSG00000081067	Gm12912	451.472		ENSMUST00000204890	ENSMUSG00000030057	Cnbp	474.636		ENSMUST00000227454	ENSMUSG00000022108	Itm2b	488.219		ENSMUST00000209263	ENSMUSG00000110040	Gm49369	389.903
	ENSMUST00000119876	ENSMUSG00000067344	Rps25-ps1	495.101		ENSMUST00000046746	ENSMUSG00000036256	Igfbp7	501.237		ENSMUST00000116595	ENSMUSG00000036309	Skp1	460.225		ENSMUST00000111910	ENSMUSG00000030206	Gsg1	436.206		ENSMUST00000165717	ENSMUSG00000001289	Pfdn5	451.628		ENSMUST00000119491	ENSMUSG00000081249	Gm11517	450.916		ENSMUST00000238045	ENSMUSG00000117898	Gm8986	472.48		ENSMUST00000118057	ENSMUSG00000081100	Gm14630	488.042		ENSMUST00000121298	ENSMUSG00000083792	Rpl12-ps2	387.356
	ENSMUST00000034172	ENSMUSG00000056973	Ces1d	494.882		ENSMUST00000026901	ENSMUSG00000046721	Rpl14-ps1	500.592		ENSMUST00000230961	ENSMUSG00000116414	Gm4432	459.958		ENSMUST00000217776	ENSMUSG00000090841	Myl6	434.416		ENSMUST00000161051	ENSMUSG00000005610	Eif4g2	449.153		ENSMUST00000170612	ENSMUSG00000041959	S100a10	450.393		ENSMUST00000092231	ENSMUSG00000069540	Gm4925	472.029		ENSMUST00000174662	ENSMUSG00000008668	Rps18	486.06		ENSMUST00000118547	ENSMUSG00000081568	Gm15032	385.122
	ENSMUST00000153186	ENSMUSG00000032314	Etfa	492.805		ENSMUST00000121239	ENSMUSG00000075312	Gm13597	497.447		ENSMUST00000081649	ENSMUSG00000060591	Ifitm2	459.902		ENSMUST00000096014	ENSMUSG00000071528	Atp5md	433.645		ENSMUST00000061242	ENSMUSG00000048076	Arf1	448.752		ENSMUST00000148553	ENSMUSG00000025967	Eef1b2	448.596		ENSMUST00000208352	ENSMUSG00000036751	Cox6b1	470.665		ENSMUST00000181181	ENSMUSG00000078967	Gapdh-ps16	485.019		ENSMUST00000117559	ENSMUSG00000081394	Gm13215	384.514
	ENSMUST00000129753	ENSMUSG00000029455	Aldh2	492.31		ENSMUST00000029877	ENSMUSG00000028223	Decr1	496.3		ENSMUST00000201376	ENSMUSG00000029649	Pomp	456.371		ENSMUST00000145572	ENSMUSG00000037152	Ndufc1	433.52		ENSMUST00000224868	ENSMUSG00000114873	Gm47052	448.621		ENSMUST00000226585	ENSMUSG00000050335	Lgals3	447.094		ENSMUST00000218693	ENSMUSG00000112708	Gm8255	468.579		ENSMUST00000161051	ENSMUSG00000005610	Eif4g2	484.052		ENSMUST00000163829	ENSMUSG00000029580	Actb	381.439
	ENSMUST00000149290	ENSMUSG00000015806	Qdpr	489.879		ENSMUST00000111388	ENSMUSG00000044285	Ubb-ps	492.012		ENSMUST00000144600	ENSMUSG00000023092	Fhl1	455.708		ENSMUST00000232702	ENSMUSG00000055839	Elob	431.338		ENSMUST00000228625	ENSMUSG00000022312	Eif3h	447.735		ENSMUST00000100171	ENSMUSG00000026864	Hspa5	446.382		ENSMUST00000042700	ENSMUSG00000038155	Gstp2	468.087		ENSMUST00000196114	ENSMUSG00000106037	Gm4332	482.609		ENSMUST00000173192	ENSMUSG00000101878	Gm8203	381.057
	ENSMUST00000028286	ENSMUSG00000026922	Agpat2	488.368		ENSMUST00000162356	ENSMUSG00000021957	Tkt	489.617		ENSMUST00000194441	ENSMUSG00000102193	Gm7299	454.887		ENSMUST00000149289	ENSMUSG00000030750	Nsmce1	430.361		ENSMUST00000106348	ENSMUSG00000030695	Aldoa	447.643		ENSMUST00000190216	ENSMUSG00000101301	Gm29214	445.726		ENSMUST00000116560	ENSMUSG00000056201	Cfl1	464.021		ENSMUST00000224030	ENSMUSG00000021546	Hnrnpk	480.051		ENSMUST00000180341	ENSMUSG00000042079	Hnrnpf	375.615
	ENSMUST00000068593	ENSMUSG00000055172	C1ra	487.851		ENSMUST00000229976	ENSMUSG00000116041	Gm20369	488.439		ENSMUST00000133065	ENSMUSG00000007655	Cav1	453.161		ENSMUST00000205429	ENSMUSG00000108663	Gm33080	429.241		ENSMUST00000107684	ENSMUSG00000006057	Atp5g1	446.653		ENSMUST00000117927	ENSMUSG00000081378	Rps13-ps4	442.865		ENSMUST00000032342	ENSMUSG00000030218	Mgp	463.877		ENSMUST00000019354	ENSMUSG00000019210	Atp6v1e1	480.019		ENSMUST00000227454	ENSMUSG00000022108	Itm2b	373.545
	ENSMUST00000210968	ENSMUSG00000063229	Ldha	487.333		ENSMUST00000023269	ENSMUSG00000098274	Rpl24	487.634		ENSMUST00000116005	ENSMUSG00000079889	Gm11951	452.582		ENSMUST00000022268	ENSMUSG00000021748	Pdhb	428.313		ENSMUST00000185704	ENSMUSG00000099433	Gm28344	445.572		ENSMUST00000128059	ENSMUSG00000028692	Akr1a1	442.389		ENSMUST00000120787	ENSMUSG00000083019	Gm6222	463.726		ENSMUST00000100171	ENSMUSG00000026864	Hspa5	479.56		ENSMUST00000205673	ENSMUSG00000008036	Ap2s1	370.821
	ENSMUST00000118980	ENSMUSG00000083661	Gm11473	486.651		ENSMUST00000145703	ENSMUSG00000075706	Gpx4	486.426		ENSMUST00000145572	ENSMUSG00000037152	Ndufc1	452.447		ENSMUST00000224868	ENSMUSG00000114873	Gm47052	425.115		ENSMUST00000120514	ENSMUSG00000081230	Gm9097	443.777		ENSMUST00000071184	ENSMUSG00000061988	Rpl10a-ps2	441.261		ENSMUST00000173402	ENSMUSG00000092265	Gm5682	462.166		ENSMUST00000108613	ENSMUSG00000078812	Eif5a	479.423		ENSMUST00000021719	ENSMUSG00000021290	Atp5mpl	370.29
	ENSMUST00000120584	ENSMUSG00000078183	Gm15610	485.61		ENSMUST00000201185	ENSMUSG00000026879	Gsn	483.801		ENSMUST00000193152	ENSMUSG00000103295	Scp2-ps1	450.07		ENSMUST00000030152	ENSMUSG00000028441	1110017D15Rik	424.503		ENSMUST00000118047	ENSMUSG00000081603	Gm14681	441.564		ENSMUST00000133426	ENSMUSG00000020719	Ddx5	440.982		ENSMUST00000210554	ENSMUSG00000109851	Gm39288	461.75		ENSMUST00000120275	ENSMUSG00000083880	Hspe1-ps6	478.37		ENSMUST00000221154	ENSMUSG00000114003	Gm9616	368.028
	ENSMUST00000026328	ENSMUSG00000025289	Prdx4	485.51		ENSMUST00000174662	ENSMUSG00000008668	Rps18	482.419		ENSMUST00000188400	ENSMUSG00000100814	Gm28669	449.844		ENSMUST00000139623	ENSMUSG00000016559	H3f3b	424.457		ENSMUST00000196188	ENSMUSG00000062908	Acadm	441.477		ENSMUST00000118047	ENSMUSG00000081603	Gm14681	439.692		ENSMUST00000029464	ENSMUSG00000027870	Hao2	460.921		ENSMUST00000215035	ENSMUSG00000110759	Gm6607	477.836		ENSMUST00000231765	ENSMUSG00000116972	Gm6278	366.262
	ENSMUST00000181233	ENSMUSG00000096942	Rps19-ps6	484.398		ENSMUST00000020504	ENSMUSG00000020267	Hint1	480.141		ENSMUST00000181150	ENSMUSG00000030122	Ptms	449.745		ENSMUST00000149517	ENSMUSG00000028427	Aqp7	423.653		ENSMUST00000207448	ENSMUSG00000037706	Cd81	439.858		ENSMUST00000204890	ENSMUSG00000030057	Cnbp	438.287		ENSMUST00000016463	ENSMUSG00000016319	Slc25a5	460.419		ENSMUST00000118223	ENSMUSG00000084277	Gm11702	476.899		ENSMUST00000147121	ENSMUSG00000012405	Rpl15	366.226
	ENSMUST00000154151	ENSMUSG00000020917	Acly	482.46		ENSMUST00000150941	ENSMUSG00000002059	Rab34	480.131		ENSMUST00000063531	ENSMUSG00000028551	Cdkn2c	448.11		ENSMUST00000108503	ENSMUSG00000020799	Tekt1	422.252		ENSMUST00000133514	ENSMUSG00000030695	Aldoa	439.376		ENSMUST00000132034	ENSMUSG00000038803	Ost4	437.996		ENSMUST00000170810	ENSMUSG00000061904	Slc25a3	460.144		ENSMUST00000202979	ENSMUSG00000106900	Gm2040	471.39		ENSMUST00000159297	ENSMUSG00000079197	Psme2	362.846
	ENSMUST00000127699	ENSMUSG00000015656	Hspa8	481.727		ENSMUST00000191997	ENSMUSG00000063856	Gpx1	480.028		ENSMUST00000224030	ENSMUSG00000021546	Hnrnpk	445.964		ENSMUST00000233003	ENSMUSG00000117145	Gm4356	417.986		ENSMUST00000177651	ENSMUSG00000063730	Hsd3b2	438.053		ENSMUST00000042700	ENSMUSG00000038155	Gstp2	437.519		ENSMUST00000141851	ENSMUSG00000001794	Capns1	457.753		ENSMUST00000138919	ENSMUSG00000038366	Lasp1	470.43		ENSMUST00000136893	ENSMUSG00000024205	Rpl36-ps2	362.266
	ENSMUST00000161698	ENSMUSG00000090136	Gm10177	478.969		ENSMUST00000221103	ENSMUSG00000114058	Gm46317	475.595		ENSMUST00000159297	ENSMUSG00000079197	Psme2	444.82		ENSMUST00000013235	ENSMUSG00000013091	Tmem190	417.758		ENSMUST00000067664	ENSMUSG00000020849	Ywhae	438.005		ENSMUST00000210465	ENSMUSG00000110360	Gm45380	437.513		ENSMUST00000226585	ENSMUSG00000050335	Lgals3	457.724		ENSMUST00000181233	ENSMUSG00000096942	Rps19-ps6	470.064		ENSMUST00000109087	ENSMUSG00000027523	Gnas	362.166
	ENSMUST00000120435	ENSMUSG00000081975	Gm12482	476.468		ENSMUST00000180036	ENSMUSG00000035242	Oaz1	474.719		ENSMUST00000140772	ENSMUSG00000017493	Igfbp4	444.29		ENSMUST00000235557	ENSMUSG00000024759	Atl3	415.534		ENSMUST00000235992	ENSMUSG00000118264	Rps15-ps3	437.406		ENSMUST00000117636	ENSMUSG00000080825	Gm14892	437.4		ENSMUST00000232994	ENSMUSG00000117202	Gm9349	457.66		ENSMUST00000121778	ENSMUSG00000027673	Ndufb5	467.694		ENSMUST00000089430	ENSMUSG00000068240	Gm11808	360.723
	ENSMUST00000182000	ENSMUSG00000097987	Gm17786	476.263		ENSMUST00000059080	ENSMUSG00000039001	Rps21	474.405		ENSMUST00000040440	ENSMUSG00000036438	Calm2	443.548		ENSMUST00000223793	ENSMUSG00000021537	Cetn3	414.66		ENSMUST00000102482	ENSMUSG00000043770	Gm12481	437.107		ENSMUST00000132618	ENSMUSG00000035530	Eif1	437.059		ENSMUST00000135789	ENSMUSG00000071866	Ppia	453.892		ENSMUST00000189345	ENSMUSG00000049339	Retreg2	467.641		ENSMUST00000155898	ENSMUSG00000027566	Psma7	360.351
	ENSMUST00000073471	ENSMUSG00000060938	Rpl26	471.808		ENSMUST00000173631	ENSMUSG00000005354	Txn2	473.295		ENSMUST00000161051	ENSMUSG00000005610	Eif4g2	442.948		ENSMUST00000123292	ENSMUSG00000009013	Dynll1	414.432		ENSMUST00000235002	ENSMUSG00000117428	Gm4833	436.806		ENSMUST00000120514	ENSMUSG00000081230	Gm9097	436.365		ENSMUST00000200806	ENSMUSG00000060063	Alox5ap	453.885		ENSMUST00000169826	ENSMUSG00000025290	Rps24	467.476		ENSMUST00000206669	ENSMUSG00000060860	Ube2s	358.472
	ENSMUST00000117158	ENSMUSG00000081261	Gm15370	471.281		ENSMUST00000166537	ENSMUSG00000036309	Skp1	472.262		ENSMUST00000125166	ENSMUSG00000020372	Rack1	442.884		ENSMUST00000219381	ENSMUSG00000074781	Ube2n	412.947		ENSMUST00000119230	ENSMUSG00000083346	Gm8260	436.655		ENSMUST00000080982	ENSMUSG00000058607	Rpl31-ps20	435.788		ENSMUST00000044011	ENSMUSG00000032966	Fkbp1a	452.814		ENSMUST00000096020	ENSMUSG00000071532	Gm10335	467.366		ENSMUST00000219134	ENSMUSG00000112204	Gm47553	357.77
	ENSMUST00000237779	ENSMUSG00000117978	Gm50286	468.668		ENSMUST00000169505	ENSMUSG00000059201	Lep	471.377		ENSMUST00000127699	ENSMUSG00000015656	Hspa8	442.385		ENSMUST00000155819	ENSMUSG00000022269	Marchf11	412.169		ENSMUST00000129885	ENSMUSG00000085073	Gm14562	433.386		ENSMUST00000119463	ENSMUSG00000084260	Gm12844	434.892		ENSMUST00000117559	ENSMUSG00000081394	Gm13215	451.913		ENSMUST00000099431	ENSMUSG00000063556	Gm10132	467.366		ENSMUST00000219165	ENSMUSG00000112413	Gm6867	356.548
	ENSMUST00000188400	ENSMUSG00000100814	Gm28669	467.924		ENSMUST00000198128	ENSMUSG00000001025	S100a6	470.761		ENSMUST00000134214	ENSMUSG00000116358	Gm49450	441.072		ENSMUST00000067664	ENSMUSG00000020849	Ywhae	411.973		ENSMUST00000174355	ENSMUSG00000002985	Apoe	432.953		ENSMUST00000136893	ENSMUSG00000024205	Rpl36-ps2	434.567		ENSMUST00000120462	ENSMUSG00000080938	Gm6062	451.269		ENSMUST00000123648	ENSMUSG00000038641	Akr1d1	463.948		ENSMUST00000119552	ENSMUSG00000080802	Gm13804	353.723
	ENSMUST00000223915	ENSMUSG00000039197	Adk	467.094		ENSMUST00000091117	ENSMUSG00000069008	Gm5537	469.932		ENSMUST00000192290	ENSMUSG00000103729	Gm37098	439.911		ENSMUST00000028299	ENSMUSG00000026931	1700019N19Rik	411.416		ENSMUST00000145572	ENSMUSG00000037152	Ndufc1	432.878		ENSMUST00000203008	ENSMUSG00000108279	Gm44024	433.702		ENSMUST00000211725	ENSMUSG00000003429	Rps11	447.557		ENSMUST00000120435	ENSMUSG00000081975	Gm12482	463.245		ENSMUST00000118446	ENSMUSG00000082978	Rpsa-ps11	353.504
	ENSMUST00000124529	ENSMUSG00000029390	Tmed2	466.28		ENSMUST00000120435	ENSMUSG00000081975	Gm12482	468.466		ENSMUST00000127300	ENSMUSG00000001175	Calm1	439.868		ENSMUST00000174662	ENSMUSG00000008668	Rps18	410.36		ENSMUST00000179718	ENSMUSG00000096712	Gm15454	432.335		ENSMUST00000001304	ENSMUSG00000001270	Ckb	433.043		ENSMUST00000185806	ENSMUSG00000101795	Gm5835	447.437		ENSMUST00000020372	ENSMUSG00000020163	Uqcr11	461.511		ENSMUST00000028467	ENSMUSG00000027073	Prg2	352.271
	ENSMUST00000102840	ENSMUSG00000076441	Ass1	464.951		ENSMUST00000227992	ENSMUSG00000115347	Gm8238	463.07		ENSMUST00000205555	ENSMUSG00000108401	Rpl19-ps10	439.758		ENSMUST00000069579	ENSMUSG00000055839	Elob	409.826		ENSMUST00000212498	ENSMUSG00000001472	Tcf25	432.306		ENSMUST00000233704	ENSMUSG00000117205	Rps18-ps7	429.2		ENSMUST00000171120	ENSMUSG00000091086	Rpl6l	447.203		ENSMUST00000192290	ENSMUSG00000103729	Gm37098	461.451		ENSMUST00000179126	ENSMUSG00000096258	Rps16-ps3	351.143
	ENSMUST00000204714	ENSMUSG00000029632	Ndufa4	462.844		ENSMUST00000182051	ENSMUSG00000098201	Gm26983	462.52		ENSMUST00000044355	ENSMUSG00000041571	Selenow	439.642		ENSMUST00000119272	ENSMUSG00000082908	Gm13736	409.64		ENSMUST00000223494	ENSMUSG00000021477	Ctsl	430.918		ENSMUST00000212700	ENSMUSG00000110461	Gm45860	428.847		ENSMUST00000076961	ENSMUSG00000003380	Rabac1	445.739		ENSMUST00000165966	ENSMUSG00000005125	Ndrg1	461.26		ENSMUST00000133750	ENSMUSG00000040466	Blvrb	349.76
	ENSMUST00000117283	ENSMUSG00000083429	Gm15198	462.352		ENSMUST00000191920	ENSMUSG00000026626	Ppp2r5a	462.318		ENSMUST00000120435	ENSMUSG00000081975	Gm12482	438.753		ENSMUST00000085435	ENSMUSG00000003345	Csnk1g2	408.165		ENSMUST00000171419	ENSMUSG00000029580	Actb	429.19		ENSMUST00000228625	ENSMUSG00000022312	Eif3h	428.819		ENSMUST00000052615	ENSMUSG00000045799	Gm9800	443.493		ENSMUST00000210267	ENSMUSG00000109658	Gm45660	461.13		ENSMUST00000228637	ENSMUSG00000022108	Itm2b	348.482
	ENSMUST00000145572	ENSMUSG00000037152	Ndufc1	461.824		ENSMUST00000110857	ENSMUSG00000020664	Dld	461.681		ENSMUST00000176308	ENSMUSG00000029064	Gnb1	435.385		ENSMUST00000081026	ENSMUSG00000060743	H3f3a	407.423		ENSMUST00000210565	ENSMUSG00000031574	Star	428.504		ENSMUST00000118786	ENSMUSG00000083097	Gm14494	428.706		ENSMUST00000169032	ENSMUSG00000025950	Idh1	441.944		ENSMUST00000211864	ENSMUSG00000110479	Gm5743	460.627		ENSMUST00000099636	ENSMUSG00000074978	Actg-ps1	347.334
	ENSMUST00000120803	ENSMUSG00000083602	Gm14911	460.495		ENSMUST00000223438	ENSMUSG00000004789	Dlst	461.252		ENSMUST00000206030	ENSMUSG00000036570	Fxyd1	433.603		ENSMUST00000120980	ENSMUSG00000081999	Gm13461	406.985		ENSMUST00000024739	ENSMUSG00000023944	Hsp90ab1	427.999		ENSMUST00000236168	ENSMUSG00000040385	Ppp1ca	428.508		ENSMUST00000155707	ENSMUSG00000017466	Timp2	441.408		ENSMUST00000119529	ENSMUSG00000080831	Gm12529	460.236		ENSMUST00000233704	ENSMUSG00000117205	Rps18-ps7	347.274
	ENSMUST00000003912	ENSMUSG00000003814	Calr	460.411		ENSMUST00000117233	ENSMUSG00000082429	Gm13171	460.268		ENSMUST00000156678	ENSMUSG00000026701	Prdx6	433.416		ENSMUST00000138094	ENSMUSG00000040699	Limd2	406.867		ENSMUST00000119491	ENSMUSG00000081249	Gm11517	427.924		ENSMUST00000174561	ENSMUSG00000037894	H2az1	427.543		ENSMUST00000122422	ENSMUSG00000081094	Rpl19-ps11	441.315		ENSMUST00000197973	ENSMUSG00000105388	Rpl36a-ps2	457.147		ENSMUST00000032998	ENSMUSG00000030744	Rps3	342.92
	ENSMUST00000118217	ENSMUSG00000081159	Gm6023	459.026		ENSMUST00000215035	ENSMUSG00000110759	Gm6607	460.12		ENSMUST00000119379	ENSMUSG00000002416	Ndufb2	430.862		ENSMUST00000149130	ENSMUSG00000031387	Renbp	405.744		ENSMUST00000208352	ENSMUSG00000036751	Cox6b1	427.656		ENSMUST00000160070	ENSMUSG00000090007	Rpl30-ps2	425.597		ENSMUST00000118664	ENSMUSG00000082260	Gm7429	440.929		ENSMUST00000144158	ENSMUSG00000046727	Cystm1	457.036		ENSMUST00000123686	ENSMUSG00000024048	Myl12a	342.862
	ENSMUST00000026565	ENSMUSG00000025492	Ifitm3	457.999		ENSMUST00000139109	ENSMUSG00000060002	Chpt1	460.092		ENSMUST00000173557	ENSMUSG00000019370	Calm3	429.741		ENSMUST00000175972	ENSMUSG00000010841	Cfap97d1	405.438		ENSMUST00000176308	ENSMUSG00000029064	Gnb1	424.058		ENSMUST00000140838	ENSMUSG00000064215	Ifi27	424.069		ENSMUST00000089430	ENSMUSG00000068240	Gm11808	439.912		ENSMUST00000223921	ENSMUSG00000041028	Ghitm	456.564		ENSMUST00000120378	ENSMUSG00000082171	Rpl27-ps2	342.289
	ENSMUST00000173091	ENSMUSG00000024953	Prdx5	456.995		ENSMUST00000206030	ENSMUSG00000036570	Fxyd1	458.406		ENSMUST00000212652	ENSMUSG00000031708	Tecr	428.748		ENSMUST00000192068	ENSMUSG00000032601	Prkar2a	404.615		ENSMUST00000235308	ENSMUSG00000118052	Gm50432	423.829		ENSMUST00000212498	ENSMUSG00000001472	Tcf25	423.096		ENSMUST00000040154	ENSMUSG00000041697	Cox6a1	439.525		ENSMUST00000120174	ENSMUSG00000047905	Gm8566	451.57		ENSMUST00000126772	ENSMUSG00000027215	Cd82	341.502
	ENSMUST00000010007	ENSMUSG00000009863	Sdhb	456.749		ENSMUST00000118863	ENSMUSG00000053173	Rpl18-ps2	458.338		ENSMUST00000069579	ENSMUSG00000055839	Elob	428.326		ENSMUST00000236021	ENSMUSG00000038274	Fau	402.835		ENSMUST00000121087	ENSMUSG00000081113	Gm7308	422.422		ENSMUST00000055071	ENSMUSG00000079017	Ifi27l2a	420.621		ENSMUST00000081649	ENSMUSG00000060591	Ifitm2	439.141		ENSMUST00000020710	ENSMUSG00000020432	Tcn2	450.411		ENSMUST00000186008	ENSMUSG00000026341	Actr3	341.418
	ENSMUST00000120541	ENSMUSG00000027875	Hmgcs2	455.276		ENSMUST00000125302	ENSMUSG00000020321	Mdh1	458.025		ENSMUST00000180422	ENSMUSG00000097906	Gm9625	427.888		ENSMUST00000119529	ENSMUSG00000080831	Gm12529	401.752		ENSMUST00000228637	ENSMUSG00000022108	Itm2b	420.835		ENSMUST00000179126	ENSMUSG00000096258	Rps16-ps3	420.262		ENSMUST00000109096	ENSMUSG00000027523	Gnas	439.109		ENSMUST00000106687	ENSMUSG00000004035	Gstm7	449.188		ENSMUST00000071184	ENSMUSG00000061988	Rpl10a-ps2	341.337
	ENSMUST00000138412	ENSMUSG00000018585	Atox1	455.174		ENSMUST00000089430	ENSMUSG00000068240	Gm11808	457.297		ENSMUST00000089430	ENSMUSG00000068240	Gm11808	427.78		ENSMUST00000186528	ENSMUSG00000025917	Cops5	401.197		ENSMUST00000040154	ENSMUSG00000041697	Cox6a1	420.454		ENSMUST00000235002	ENSMUSG00000117428	Gm4833	419.483		ENSMUST00000030051	ENSMUSG00000028367	Txn1	438.381		ENSMUST00000100687	ENSMUSG00000072594	Gm16439	448.89		ENSMUST00000003912	ENSMUSG00000003814	Calr	341.151
	ENSMUST00000144845	ENSMUSG00000027447	Cst3	455.1		ENSMUST00000041901	ENSMUSG00000037493	Cib2	455.96		ENSMUST00000042700	ENSMUSG00000038155	Gstp2	424.995		ENSMUST00000121292	ENSMUSG00000039209	Rpl39l	400.797		ENSMUST00000219699	ENSMUSG00000112046	Gm5175	417.816		ENSMUST00000151118	ENSMUSG00000071415	Rpl23	418.856		ENSMUST00000196188	ENSMUSG00000062908	Acadm	432.005		ENSMUST00000172822	ENSMUSG00000092240	Gm4246	447.68		ENSMUST00000185806	ENSMUSG00000101795	Gm5835	340.526
	ENSMUST00000233842	ENSMUSG00000037805	Rpl10a	454.269		ENSMUST00000026576	ENSMUSG00000025503	Taldo1	455.124		ENSMUST00000094469	ENSMUSG00000075702	Selenom	424.904		ENSMUST00000198905	ENSMUSG00000104540	Gm3527	398.964		ENSMUST00000215933	ENSMUSG00000032330	Cox7a2	416.687		ENSMUST00000134214	ENSMUSG00000116358	Gm49450	418.473		ENSMUST00000121298	ENSMUSG00000083792	Rpl12-ps2	430.591		ENSMUST00000174377	ENSMUSG00000068877	Selenbp2	447.066		ENSMUST00000188636	ENSMUSG00000101826	Gm8581	338.815
	ENSMUST00000032216	ENSMUSG00000030122	Ptms	453.016		ENSMUST00000106215	ENSMUSG00000062825	Actg1	451.126		ENSMUST00000117636	ENSMUSG00000080825	Gm14892	424.59		ENSMUST00000124641	ENSMUSG00000072692	Rpl37rt	398.426		ENSMUST00000080330	ENSMUSG00000078125	Gm10916	416.639		ENSMUST00000156766	ENSMUSG00000031328	Flna	416.879		ENSMUST00000191283	ENSMUSG00000033061	Resp18	429.735		ENSMUST00000120302	ENSMUSG00000008540	Mgst1	445.637		ENSMUST00000055071	ENSMUSG00000079017	Ifi27l2a	337.959
	ENSMUST00000123648	ENSMUSG00000038641	Akr1d1	450.288		ENSMUST00000208532	ENSMUSG00000030744	Rps3	451.101		ENSMUST00000151129	ENSMUSG00000028691	Prdx1	423.838		ENSMUST00000135213	ENSMUSG00000031387	Renbp	398.158		ENSMUST00000037941	ENSMUSG00000037706	Cd81	414.372		ENSMUST00000205423	ENSMUSG00000108813	Rpl19-ps9	415.095		ENSMUST00000024739	ENSMUSG00000023944	Hsp90ab1	429.584		ENSMUST00000110551	ENSMUSG00000027227	Sord	445.194		ENSMUST00000149143	ENSMUSG00000046364	Rpl27a	337.019
	ENSMUST00000187098	ENSMUSG00000026260	Ndufa10	450.08		ENSMUST00000220348	ENSMUSG00000054452	Tle5	450.961		ENSMUST00000196285	ENSMUSG00000019179	Mdh2	422.802		ENSMUST00000228736	ENSMUSG00000021917	Spcs1	397.604		ENSMUST00000231765	ENSMUSG00000116972	Gm6278	413.897		ENSMUST00000102482	ENSMUSG00000043770	Gm12481	414.104		ENSMUST00000229183	ENSMUSG00000003970	Rpl8	429.559		ENSMUST00000119379	ENSMUSG00000002416	Ndufb2	444.995		ENSMUST00000127215	ENSMUSG00000005161	Prdx2	336.915
	ENSMUST00000034860	ENSMUSG00000032310	Cyp1a2	449.965		ENSMUST00000199369	ENSMUSG00000029455	Aldh2	449.726		ENSMUST00000061242	ENSMUSG00000048076	Arf1	422.505		ENSMUST00000170308	ENSMUSG00000007656	Arpp19	397.367		ENSMUST00000203008	ENSMUSG00000108279	Gm44024	413.747		ENSMUST00000127737	ENSMUSG00000028639	Ybx1	414.055		ENSMUST00000143451	ENSMUSG00000052192	Gm5963	428.762		ENSMUST00000042834	ENSMUSG00000038462	Uqcrfs1	444.885		ENSMUST00000092011	ENSMUSG00000066983	Gm16519	336.104
	ENSMUST00000175983	ENSMUSG00000061959	Ces1e	449.079		ENSMUST00000234731	ENSMUSG00000024132	Eci1	449.42		ENSMUST00000226609	ENSMUSG00000115486	Gm49017	420.438		ENSMUST00000087865	ENSMUSG00000030189	Ybx3	397.117		ENSMUST00000216380	ENSMUSG00000038717	Atp5l	411.847		ENSMUST00000162293	ENSMUSG00000030098	Grip2	413.175		ENSMUST00000117987	ENSMUSG00000070572	Trmt112-ps2	428.301		ENSMUST00000004072	ENSMUSG00000003970	Rpl8	444.836		ENSMUST00000188400	ENSMUSG00000100814	Gm28669	333.94
	ENSMUST00000130436	ENSMUSG00000018677	Slc25a39	446.973		ENSMUST00000057216	ENSMUSG00000027282	Mtch2	448.057		ENSMUST00000197890	ENSMUSG00000002944	Cd36	420.343		ENSMUST00000207518	ENSMUSG00000108911	Gm45113	395.867		ENSMUST00000028938	ENSMUSG00000027447	Cst3	409.866		ENSMUST00000127300	ENSMUSG00000001175	Calm1	412.075		ENSMUST00000192532	ENSMUSG00000073406	H2-Bl	427.944		ENSMUST00000068094	ENSMUSG00000054827	Cyp2c50	443.001		ENSMUST00000020504	ENSMUSG00000020267	Hint1	333.294
	ENSMUST00000027144	ENSMUSG00000025991	Cps1	446.766		ENSMUST00000103191	ENSMUSG00000028936	Rpl22	448.052		ENSMUST00000207518	ENSMUSG00000108911	Gm45113	419.313		ENSMUST00000120012	ENSMUSG00000083551	Gm14516	394.43		ENSMUST00000140527	ENSMUSG00000058600	Rpl30	409.362		ENSMUST00000111228	ENSMUSG00000026547	Tagln2	411.163		ENSMUST00000137329	ENSMUSG00000012848	Rps5	425.488		ENSMUST00000170308	ENSMUSG00000007656	Arpp19	442.899		ENSMUST00000229394	ENSMUSG00000033220	Rac2	330.051
	ENSMUST00000061242	ENSMUSG00000048076	Arf1	444.311		ENSMUST00000066401	ENSMUSG00000007891	Ctsd	446.981		ENSMUST00000146541	ENSMUSG00000025153	Fasn	419.098		ENSMUST00000234866	ENSMUSG00000044477	Zfand3	394.39		ENSMUST00000054544	ENSMUSG00000049751	Rpl36al	408.637		ENSMUST00000017548	ENSMUSG00000017404	Rpl19	410.928		ENSMUST00000109844	ENSMUSG00000040856	Dlk1	425.158		ENSMUST00000121411	ENSMUSG00000081926	Gm15536	441.747		ENSMUST00000105374	ENSMUSG00000004665	Cnn2	329.919
	ENSMUST00000235308	ENSMUSG00000118052	Gm50432	444.128		ENSMUST00000031524	ENSMUSG00000029545	Acads	442.529		ENSMUST00000235315	ENSMUSG00000117962	Gm6402	418.546		ENSMUST00000150971	ENSMUSG00000025903	Lypla1	393.511		ENSMUST00000227454	ENSMUSG00000022108	Itm2b	407.53		ENSMUST00000117802	ENSMUSG00000083676	Gm11367	410.631		ENSMUST00000161051	ENSMUSG00000005610	Eif4g2	424.625		ENSMUST00000071523	ENSMUSG00000086583	Gm15500	441.589		ENSMUST00000054544	ENSMUSG00000049751	Rpl36al	329.615
	ENSMUST00000150954	ENSMUSG00000000301	Pemt	443.849		ENSMUST00000197890	ENSMUSG00000002944	Cd36	441.653		ENSMUST00000120385	ENSMUSG00000081520	Gm16200	418.263		ENSMUST00000120462	ENSMUSG00000080938	Gm6062	392.814		ENSMUST00000226585	ENSMUSG00000050335	Lgals3	406.992		ENSMUST00000099636	ENSMUSG00000074978	Actg-ps1	410.361		ENSMUST00000076788	ENSMUSG00000064215	Ifi27	421.812		ENSMUST00000103191	ENSMUSG00000028936	Rpl22	441.313		ENSMUST00000173844	ENSMUSG00000067288	Rps28	328.517
	ENSMUST00000236211	ENSMUSG00000060803	Gstp1	442.714		ENSMUST00000005826	ENSMUSG00000005683	Cs	441.448		ENSMUST00000218693	ENSMUSG00000112708	Gm8255	417.537		ENSMUST00000182051	ENSMUSG00000098201	Gm26983	390.443		ENSMUST00000203220	ENSMUSG00000004980	Hnrnpa2b1	405.786		ENSMUST00000203220	ENSMUSG00000004980	Hnrnpa2b1	408.935		ENSMUST00000227992	ENSMUSG00000115347	Gm8238	420.83		ENSMUST00000132957	ENSMUSG00000086115	Gm15733	439.734		ENSMUST00000120462	ENSMUSG00000080938	Gm6062	326.634
	ENSMUST00000027853	ENSMUSG00000026568	Mpc2	440.306		ENSMUST00000025549	ENSMUSG00000024646	Cyb5a	441.382		ENSMUST00000118786	ENSMUSG00000083097	Gm14494	416.04		ENSMUST00000118217	ENSMUSG00000081159	Gm6023	390.172		ENSMUST00000218149	ENSMUSG00000020219	Timm13	404.797		ENSMUST00000051477	ENSMUSG00000006699	Cdc42	407.355		ENSMUST00000235937	ENSMUSG00000024665	Fads2	420.709		ENSMUST00000113598	ENSMUSG00000079477	Rab7	438.834		ENSMUST00000176308	ENSMUSG00000029064	Gnb1	325.253
	ENSMUST00000218342	ENSMUSG00000021135	Slc10a1	439.485		ENSMUST00000022268	ENSMUSG00000021748	Pdhb	441.275		ENSMUST00000003912	ENSMUSG00000003814	Calr	415.923		ENSMUST00000199582	ENSMUSG00000078578	Ube2d3	389.723		ENSMUST00000172822	ENSMUSG00000092240	Gm4246	403.119		ENSMUST00000117527	ENSMUSG00000084830	Gm14539	404.781		ENSMUST00000204956	ENSMUSG00000030161	Gabarapl1	419.132		ENSMUST00000048914	ENSMUSG00000034880	Mrpl34	438.458		ENSMUST00000043584	ENSMUSG00000036752	Tubb4b	324.697
	ENSMUST00000227294	ENSMUSG00000115643	Gm49011	436.345		ENSMUST00000054301	ENSMUSG00000003123	Lipe	440.998		ENSMUST00000119491	ENSMUSG00000081249	Gm11517	414.051		ENSMUST00000161710	ENSMUSG00000090138	Gm3687	389.516		ENSMUST00000189345	ENSMUSG00000049339	Retreg2	402.98		ENSMUST00000187248	ENSMUSG00000099444	Gm29240	402.732		ENSMUST00000222443	ENSMUSG00000113249	Gm33312	417.448		ENSMUST00000142265	ENSMUSG00000058586	Serhl	438.138		ENSMUST00000046746	ENSMUSG00000036256	Igfbp7	323.914
	ENSMUST00000222222	ENSMUSG00000021033	Gstz1	436.118		ENSMUST00000028610	ENSMUSG00000027187	Cat	436.083		ENSMUST00000119822	ENSMUSG00000081992	Gm13408	413.184		ENSMUST00000064545	ENSMUSG00000040699	Limd2	389.443		ENSMUST00000233704	ENSMUSG00000117205	Rps18-ps7	402.936		ENSMUST00000187290	ENSMUSG00000085998	AW822252	400.922		ENSMUST00000151129	ENSMUSG00000028691	Prdx1	415.515		ENSMUST00000146979	ENSMUSG00000020368	Canx	437.972		ENSMUST00000173402	ENSMUSG00000092265	Gm5682	321.954
	ENSMUST00000159143	ENSMUSG00000038521	C1s1	435.935		ENSMUST00000004554	ENSMUSG00000012848	Rps5	434.942		ENSMUST00000138919	ENSMUSG00000038366	Lasp1	412.203		ENSMUST00000154774	ENSMUSG00000003814	Calr	389.276		ENSMUST00000132618	ENSMUSG00000035530	Eif1	402.885		ENSMUST00000235992	ENSMUSG00000118264	Rps15-ps3	400.308		ENSMUST00000144845	ENSMUSG00000027447	Cst3	414.181		ENSMUST00000117897	ENSMUSG00000082008	Gm12390	431.672		ENSMUST00000214545	ENSMUSG00000111446	Gm6581	318.741
	ENSMUST00000222877	ENSMUSG00000113520	Gm4257	433.374		ENSMUST00000187699	ENSMUSG00000030168	Adipor2	434.636		ENSMUST00000047419	ENSMUSG00000041736	Tspo	411.31		ENSMUST00000096020	ENSMUSG00000071532	Gm10335	388.946		ENSMUST00000173684	ENSMUSG00000092261	Gm20519	401.08		ENSMUST00000016463	ENSMUSG00000016319	Slc25a5	397.425		ENSMUST00000132618	ENSMUSG00000035530	Eif1	413.941		ENSMUST00000123704	ENSMUSG00000030884	Uqcrc2	430.821		ENSMUST00000120514	ENSMUSG00000081230	Gm9097	318.214
	ENSMUST00000229537	ENSMUSG00000022450	Ndufa6	431.592		ENSMUST00000119491	ENSMUSG00000081249	Gm11517	434.615		ENSMUST00000119463	ENSMUSG00000084260	Gm12844	409.435		ENSMUST00000099431	ENSMUSG00000063556	Gm10132	388.946		ENSMUST00000204612	ENSMUSG00000030007	Cct7	400.966		ENSMUST00000219699	ENSMUSG00000112046	Gm5175	394.08		ENSMUST00000073868	ENSMUSG00000061315	Naca	413.861		ENSMUST00000156678	ENSMUSG00000026701	Prdx6	430.71		ENSMUST00000211243	ENSMUSG00000110313	Gm45420	318.167
	ENSMUST00000236021	ENSMUSG00000038274	Fau	430.367		ENSMUST00000197973	ENSMUSG00000105388	Rpl36a-ps2	434.295		ENSMUST00000029722	ENSMUSG00000028081	Rps3a1	408.975		ENSMUST00000160930	ENSMUSG00000064373	Selenop	388.726		ENSMUST00000121672	ENSMUSG00000082730	Gm11363	400.669		ENSMUST00000238267	ENSMUSG00000027523	Gnas	392.536		ENSMUST00000186012	ENSMUSG00000100767	Gm3508	413.651		ENSMUST00000229537	ENSMUSG00000022450	Ndufa6	423.599		ENSMUST00000122862	ENSMUSG00000001128	Cfp	317.871
	ENSMUST00000127058	ENSMUSG00000041237	Pklr	430.287		ENSMUST00000161051	ENSMUSG00000005610	Eif4g2	432.341		ENSMUST00000135063	ENSMUSG00000063524	Eno1	408.708		ENSMUST00000106215	ENSMUSG00000062825	Actg1	388.406		ENSMUST00000154774	ENSMUSG00000003814	Calr	399.405		ENSMUST00000103172	ENSMUSG00000015932	Dstn	392.182		ENSMUST00000108613	ENSMUSG00000078812	Eif5a	412.815		ENSMUST00000045897	ENSMUSG00000026238	Ptma	421.752		ENSMUST00000080330	ENSMUSG00000078125	Gm10916	317.506
	ENSMUST00000238023	ENSMUSG00000024665	Fads2	428.729		ENSMUST00000134804	ENSMUSG00000014606	Slc25a11	431.818		ENSMUST00000076961	ENSMUSG00000003380	Rabac1	407.595		ENSMUST00000237465	ENSMUSG00000024661	Fth1	388.018		ENSMUST00000197887	ENSMUSG00000105143	Gm8069	399.105		ENSMUST00000123488	ENSMUSG00000050608	Micos10	391.225		ENSMUST00000034276	ENSMUSG00000031818	Cox4i1	412.19		ENSMUST00000130436	ENSMUSG00000018677	Slc25a39	421.591		ENSMUST00000173557	ENSMUSG00000019370	Calm3	316.641
	ENSMUST00000225540	ENSMUSG00000021939	Ctsb	427.711		ENSMUST00000118611	ENSMUSG00000081552	Gm12328	431.783		ENSMUST00000141851	ENSMUSG00000001794	Capns1	406.705		ENSMUST00000102782	ENSMUSG00000078193	Gm2000	386.944		ENSMUST00000174377	ENSMUSG00000068877	Selenbp2	397.884		ENSMUST00000188636	ENSMUSG00000101826	Gm8581	390.766		ENSMUST00000203838	ENSMUSG00000107751	Gm6749	411.216		ENSMUST00000119447	ENSMUSG00000044751	Atp5pb-ps	421.091		ENSMUST00000204612	ENSMUSG00000030007	Cct7	316.64
	ENSMUST00000020161	ENSMUSG00000019987	Arg1	426.9		ENSMUST00000034966	ENSMUSG00000032399	Rpl4	429.811		ENSMUST00000016463	ENSMUSG00000016319	Slc25a5	405.029		ENSMUST00000161051	ENSMUSG00000005610	Eif4g2	386.678		ENSMUST00000215573	ENSMUSG00000006932	Ctnnb1	397.257		ENSMUST00000167225	ENSMUSG00000029713	Gnb2	390.513		ENSMUST00000188400	ENSMUSG00000100814	Gm28669	406.933		ENSMUST00000203220	ENSMUSG00000004980	Hnrnpa2b1	420.085		ENSMUST00000162550	ENSMUSG00000089967	Gm16550	316.557
	ENSMUST00000135683	ENSMUSG00000033533	Acsm1	424.217		ENSMUST00000235227	ENSMUSG00000005873	Reep5	429.432		ENSMUST00000015719	ENSMUSG00000015575	Atp6v0e	404.521		ENSMUST00000045771	ENSMUSG00000041165	Spem1	385.887		ENSMUST00000122113	ENSMUSG00000005514	Por	396.597		ENSMUST00000179718	ENSMUSG00000096712	Gm15454	390.31		ENSMUST00000117927	ENSMUSG00000081378	Rps13-ps4	406.785		ENSMUST00000107845	ENSMUSG00000028478	Clta	418.868		ENSMUST00000216380	ENSMUSG00000038717	Atp5l	316.172
	ENSMUST00000228986	ENSMUSG00000061740	Cyp2d22	422.548		ENSMUST00000173402	ENSMUSG00000092265	Gm5682	428.957		ENSMUST00000118696	ENSMUSG00000081951	Gm15352	403.375		ENSMUST00000120435	ENSMUSG00000081975	Gm12482	385.803		ENSMUST00000218444	ENSMUSG00000050953	Gja1	395.766		ENSMUST00000077577	ENSMUSG00000023004	Tuba1b	390.106		ENSMUST00000170847	ENSMUSG00000027869	Hsd3b6	404.974		ENSMUST00000075312	ENSMUSG00000061808	Ttr	417.765		ENSMUST00000138919	ENSMUSG00000038366	Lasp1	316.01
	ENSMUST00000032865	ENSMUSG00000030630	Fah	422.084		ENSMUST00000210784	ENSMUSG00000109795	Gm45522	428.755		ENSMUST00000030455	ENSMUSG00000028692	Akr1a1	403.288		ENSMUST00000236971	ENSMUSG00000024352	Spata24	383.666		ENSMUST00000122373	ENSMUSG00000080242	Atp6v0c-ps2	393.073		ENSMUST00000155898	ENSMUSG00000027566	Psma7	389.836		ENSMUST00000074072	ENSMUSG00000069117	Rps18-ps6	404.967		ENSMUST00000178657	ENSMUSG00000094326	Gm10045	416.338		ENSMUST00000119491	ENSMUSG00000081249	Gm11517	315.263
	ENSMUST00000223494	ENSMUSG00000021477	Ctsl	418.465		ENSMUST00000228970	ENSMUSG00000115916	Gm8702	425.696		ENSMUST00000045897	ENSMUSG00000026238	Ptma	403.215		ENSMUST00000198807	ENSMUSG00000104602	Gm42779	383.286		ENSMUST00000207518	ENSMUSG00000108911	Gm45113	392.682		ENSMUST00000080330	ENSMUSG00000078125	Gm10916	389.722		ENSMUST00000054544	ENSMUSG00000049751	Rpl36al	404.828		ENSMUST00000174561	ENSMUSG00000037894	H2az1	415.626		ENSMUST00000131622	ENSMUSG00000067818	Myl9	312.549
	ENSMUST00000170206	ENSMUSG00000092014	Gm4468	418.316		ENSMUST00000155898	ENSMUSG00000027566	Psma7	425.541		ENSMUST00000207611	ENSMUSG00000030747	Dgat2	402.393		ENSMUST00000122082	ENSMUSG00000081499	Gm12517	381.665		ENSMUST00000214912	ENSMUSG00000111671	Gm6983	392.096		ENSMUST00000202899	ENSMUSG00000026879	Gsn	389.523		ENSMUST00000173684	ENSMUSG00000092261	Gm20519	404.734		ENSMUST00000023116	ENSMUSG00000022477	Aco2	414.52		ENSMUST00000207448	ENSMUSG00000037706	Cd81	311.926
	ENSMUST00000190276	ENSMUSG00000030556	Lrrc28	418.278		ENSMUST00000205363	ENSMUSG00000004610	Etfb	425.304		ENSMUST00000116560	ENSMUSG00000056201	Cfl1	402.086		ENSMUST00000151656	ENSMUSG00000032869	Psmf1	380.607		ENSMUST00000092011	ENSMUSG00000066983	Gm16519	391.522		ENSMUST00000067664	ENSMUSG00000020849	Ywhae	389.204		ENSMUST00000145232	ENSMUSG00000040584	Abcb1a	403.849		ENSMUST00000234312	ENSMUSG00000000673	Haao	413.288		ENSMUST00000228625	ENSMUSG00000022312	Eif3h	311.439
	ENSMUST00000180255	ENSMUSG00000094344	Gm11942	417.822		ENSMUST00000232621	ENSMUSG00000116845	Gm46546	424.185		ENSMUST00000067664	ENSMUSG00000020849	Ywhae	401.574		ENSMUST00000040538	ENSMUSG00000038936	Sccpdh	377.879		ENSMUST00000120012	ENSMUSG00000083551	Gm14516	390.845		ENSMUST00000105374	ENSMUSG00000004665	Cnn2	386.952		ENSMUST00000203008	ENSMUSG00000108279	Gm44024	403.715		ENSMUST00000181795	ENSMUSG00000031818	Cox4i1	413.062		ENSMUST00000139623	ENSMUSG00000016559	H3f3b	311.389
	ENSMUST00000180036	ENSMUSG00000035242	Oaz1	417.647		ENSMUST00000128059	ENSMUSG00000028692	Akr1a1	423.992		ENSMUST00000028286	ENSMUSG00000026922	Agpat2	400.88		ENSMUST00000121411	ENSMUSG00000081926	Gm15536	376.907		ENSMUST00000134214	ENSMUSG00000116358	Gm49450	390.549		ENSMUST00000032998	ENSMUSG00000030744	Rps3	386.391		ENSMUST00000141219	ENSMUSG00000047675	Rps8	402.029		ENSMUST00000091117	ENSMUSG00000069008	Gm5537	412.017		ENSMUST00000192532	ENSMUSG00000073406	H2-Bl	310.665
	ENSMUST00000173684	ENSMUSG00000092261	Gm20519	417.562		ENSMUST00000225877	ENSMUSG00000044792	Isca1	423.567		ENSMUST00000030051	ENSMUSG00000028367	Txn1	400.445		ENSMUST00000132618	ENSMUSG00000035530	Eif1	376.541		ENSMUST00000073868	ENSMUSG00000061315	Naca	390.434		ENSMUST00000021084	ENSMUSG00000020738	Sumo2	385.903		ENSMUST00000000910	ENSMUSG00000000889	Dbh	401.614		ENSMUST00000025217	ENSMUSG00000024359	Hspa9	410.263		ENSMUST00000122125	ENSMUSG00000081640	Rplp0-ps1	310.273
	ENSMUST00000193235	ENSMUSG00000061518	Cox5b	417.442		ENSMUST00000144978	ENSMUSG00000020321	Mdh1	423.107		ENSMUST00000173684	ENSMUSG00000092261	Gm20519	399.836		ENSMUST00000065243	ENSMUSG00000053038	Gm6180	376.301		ENSMUST00000117527	ENSMUSG00000084830	Gm14539	389.512		ENSMUST00000138919	ENSMUSG00000038366	Lasp1	385.393		ENSMUST00000022616	ENSMUSG00000022037	Clu	401.509		ENSMUST00000125542	ENSMUSG00000030541	Idh2	410.18		ENSMUST00000205429	ENSMUSG00000108663	Gm33080	309.979
	ENSMUST00000136091	ENSMUSG00000028553	Angptl3	416.637		ENSMUST00000128792	ENSMUSG00000028383	Hsdl2	421.045		ENSMUST00000161770	ENSMUSG00000055737	Ghr	399.495		ENSMUST00000188288	ENSMUSG00000101330	Gm10193	376.265		ENSMUST00000117231	ENSMUSG00000081924	Gm11191	388.477		ENSMUST00000208352	ENSMUSG00000036751	Cox6b1	385.114		ENSMUST00000025961	ENSMUSG00000024997	Prdx3	400.527		ENSMUST00000209069	ENSMUSG00000030945	Acsm2	408.661		ENSMUST00000061242	ENSMUSG00000048076	Arf1	308.838
	ENSMUST00000193486	ENSMUSG00000104360	Mif-ps1	416.265		ENSMUST00000018437	ENSMUSG00000018293	Pfn1	420.36		ENSMUST00000032342	ENSMUSG00000030218	Mgp	397.82		ENSMUST00000102844	ENSMUSG00000020460	Rps27a	376.182		ENSMUST00000066530	ENSMUSG00000040562	Gstm2	388.289		ENSMUST00000178086	ENSMUSG00000096086	Gm4761	383.869		ENSMUST00000196234	ENSMUSG00000104984	Gm5982	399.97		ENSMUST00000143451	ENSMUSG00000052192	Gm5963	408.221		ENSMUST00000238743	ENSMUSG00000118400	Gm6336	308.226
	ENSMUST00000114897	ENSMUSG00000025781	Atp5c1	414.755		ENSMUST00000120174	ENSMUSG00000047905	Gm8566	418.982		ENSMUST00000212498	ENSMUSG00000001472	Tcf25	397.326		ENSMUST00000053024	ENSMUSG00000043445	Pgp	375.851		ENSMUST00000020238	ENSMUSG00000020048	Hsp90b1	387.327		ENSMUST00000073868	ENSMUSG00000061315	Naca	383.609		ENSMUST00000007449	ENSMUSG00000052131	Akr1b7	399.148		ENSMUST00000122082	ENSMUSG00000081499	Gm12517	406.901		ENSMUST00000080982	ENSMUSG00000058607	Rpl31-ps20	307.802
	ENSMUST00000182663	ENSMUSG00000079884	Gm10698	414.444		ENSMUST00000124641	ENSMUSG00000072692	Rpl37rt	418.54		ENSMUST00000109021	ENSMUSG00000044894	Uqcrq	396.674		ENSMUST00000150013	ENSMUSG00000069805	Fbp1	375.68		ENSMUST00000156359	ENSMUSG00000067274	Rplp0	384.666		ENSMUST00000197887	ENSMUSG00000105143	Gm8069	382.235		ENSMUST00000208118	ENSMUSG00000037664	Cdkn1c	399.115		ENSMUST00000132588	ENSMUSG00000023089	Ndufa5	406.553		ENSMUST00000140527	ENSMUSG00000058600	Rpl30	307.406
	ENSMUST00000041053	ENSMUSG00000036880	Acaa2	413.912		ENSMUST00000122082	ENSMUSG00000081499	Gm12517	417.607		ENSMUST00000207448	ENSMUSG00000037706	Cd81	393.187		ENSMUST00000191830	ENSMUSG00000102442	Gm37103	375.527		ENSMUST00000221780	ENSMUSG00000113142	Gm18114	382.067		ENSMUST00000207849	ENSMUSG00000070436	Serpinh1	381.709		ENSMUST00000003912	ENSMUSG00000003814	Calr	397.777		ENSMUST00000125166	ENSMUSG00000020372	Rack1	405.994		ENSMUST00000183037	ENSMUSG00000075706	Gpx4	306.567
	ENSMUST00000221577	ENSMUSG00000113568	Gm46369	412.372		ENSMUST00000020640	ENSMUSG00000020372	Rack1	416.463		ENSMUST00000026405	ENSMUSG00000090247	Bloc1s1	392.453		ENSMUST00000000421	ENSMUSG00000000411	Tssk3	374.363		ENSMUST00000108613	ENSMUSG00000078812	Eif5a	381.872		ENSMUST00000221780	ENSMUSG00000113142	Gm18114	380.998		ENSMUST00000140838	ENSMUSG00000064215	Ifi27	397.418		ENSMUST00000199916	ENSMUSG00000104788	Gm36448	405.324		ENSMUST00000132034	ENSMUSG00000038803	Ost4	305.794
	ENSMUST00000150971	ENSMUSG00000025903	Lypla1	410.134		ENSMUST00000105387	ENSMUSG00000001211	Agpat3	415.623		ENSMUST00000037941	ENSMUSG00000037706	Cd81	391.984		ENSMUST00000117283	ENSMUSG00000083429	Gm15198	372.404		ENSMUST00000032998	ENSMUSG00000030744	Rps3	380.737		ENSMUST00000108613	ENSMUSG00000078812	Eif5a	380.821		ENSMUST00000021610	ENSMUSG00000021194	Chga	396.865		ENSMUST00000051477	ENSMUSG00000006699	Cdc42	405.11		ENSMUST00000183478	ENSMUSG00000066362	Rps13-ps1	304.884
	ENSMUST00000145983	ENSMUSG00000022214	Dcaf11	409.315		ENSMUST00000176740	ENSMUSG00000026526	Fh1	414.482		ENSMUST00000209988	ENSMUSG00000025510	Cd151	389.905		ENSMUST00000183299	ENSMUSG00000021374	Nup153	371.332		ENSMUST00000193486	ENSMUSG00000104360	Mif-ps1	380.399		ENSMUST00000117231	ENSMUSG00000081924	Gm11191	380.527		ENSMUST00000034874	ENSMUSG00000032323	Cyp11a1	396.362		ENSMUST00000226609	ENSMUSG00000115486	Gm49017	404.954		ENSMUST00000118047	ENSMUSG00000081603	Gm14681	304.427
	ENSMUST00000034966	ENSMUSG00000032399	Rpl4	407.508		ENSMUST00000016571	ENSMUSG00000016427	Ndufa1	413.875		ENSMUST00000225857	ENSMUSG00000021957	Tkt	389.363		ENSMUST00000176022	ENSMUSG00000032010	Usp2	370.302		ENSMUST00000100497	ENSMUSG00000029580	Actb	380.029		ENSMUST00000177380	ENSMUSG00000032336	Nptn	376.278		ENSMUST00000193235	ENSMUSG00000061518	Cox5b	395.488		ENSMUST00000059080	ENSMUSG00000039001	Rps21	404.433		ENSMUST00000237859	ENSMUSG00000038274	Fau	304.284
	ENSMUST00000052130	ENSMUSG00000047797	Gjb1	407.15		ENSMUST00000196114	ENSMUSG00000106037	Gm4332	413.047		ENSMUST00000218019	ENSMUSG00000112625	Gm2628	388.542		ENSMUST00000214685	ENSMUSG00000018593	Sparc	369.875		ENSMUST00000081649	ENSMUSG00000060591	Ifitm2	378.98		ENSMUST00000195492	ENSMUSG00000103626	Gm37358	375.693		ENSMUST00000170303	ENSMUSG00000091228	Gm20390	394.748		ENSMUST00000140026	ENSMUSG00000031725	Ces1f	403.04		ENSMUST00000118786	ENSMUSG00000083097	Gm14494	302.805
	ENSMUST00000129918	ENSMUSG00000063929	Cyp4a32	407.017		ENSMUST00000026405	ENSMUSG00000090247	Bloc1s1	412.769		ENSMUST00000088610	ENSMUSG00000067847	Romo1	387.772		ENSMUST00000164479	ENSMUSG00000030688	Stard10	369.837		ENSMUST00000016703	ENSMUSG00000016559	H3f3b	378.609		ENSMUST00000092011	ENSMUSG00000066983	Gm16519	372.333		ENSMUST00000133628	ENSMUSG00000031950	Gabarapl2	392.07		ENSMUST00000204890	ENSMUSG00000030057	Cnbp	402.737		ENSMUST00000096014	ENSMUSG00000071528	Atp5md	301.813
	ENSMUST00000226609	ENSMUSG00000115486	Gm49017	405.027		ENSMUST00000218713	ENSMUSG00000090841	Myl6	411.819		ENSMUST00000125302	ENSMUSG00000020321	Mdh1	386.361		ENSMUST00000028346	ENSMUSG00000026969	Fam166a	366.954		ENSMUST00000237392	ENSMUSG00000118377	Gm9276	378.456		ENSMUST00000154774	ENSMUSG00000003814	Calr	371.546		ENSMUST00000000090	ENSMUSG00000000088	Cox5a	391.568		ENSMUST00000203632	ENSMUSG00000052738	Suclg1	402.437		ENSMUST00000218750	ENSMUSG00000035781	R3hdm4	301.54
	ENSMUST00000183748	ENSMUSG00000066478	Gm5745	403.033		ENSMUST00000071523	ENSMUSG00000086583	Gm15500	411.28		ENSMUST00000116114	ENSMUSG00000079998	Gm12947	385.838		ENSMUST00000120385	ENSMUSG00000081520	Gm16200	366.788		ENSMUST00000212700	ENSMUSG00000110461	Gm45860	377.795		ENSMUST00000191413	ENSMUSG00000030717	Nupr1	370.14		ENSMUST00000136893	ENSMUSG00000024205	Rpl36-ps2	391.365		ENSMUST00000140036	ENSMUSG00000022890	Atp5j	400.34		ENSMUST00000190216	ENSMUSG00000101301	Gm29214	301.514
	ENSMUST00000159293	ENSMUSG00000073481	Mtarc2	401.854		ENSMUST00000218149	ENSMUSG00000020219	Timm13	409.922		ENSMUST00000209253	ENSMUSG00000025479	Cyp2e1	385.428		ENSMUST00000144960	ENSMUSG00000087279	4930544D05Rik	366.28		ENSMUST00000173844	ENSMUSG00000067288	Rps28	377.636		ENSMUST00000193675	ENSMUSG00000026728	Vim	367.512		ENSMUST00000179126	ENSMUSG00000096258	Rps16-ps3	389.511		ENSMUST00000210784	ENSMUSG00000109795	Gm45522	396.029		ENSMUST00000220348	ENSMUSG00000054452	Tle5	300.127
	ENSMUST00000231423	ENSMUSG00000022751	Nit2	401.398		ENSMUST00000132618	ENSMUSG00000035530	Eif1	409.473		ENSMUST00000001809	ENSMUSG00000022283	Pabpc1	385.041		ENSMUST00000231100	ENSMUSG00000060284	Sp7	366.145		ENSMUST00000117802	ENSMUSG00000083676	Gm11367	375.569		ENSMUST00000120378	ENSMUSG00000082171	Rpl27-ps2	365.243		ENSMUST00000143965	ENSMUSG00000036438	Calm2	388.854		ENSMUST00000161789	ENSMUSG00000009291	Pttg1ip	394.372		ENSMUST00000214434	ENSMUSG00000110960	Supt4b	298.868
	ENSMUST00000117722	ENSMUSG00000082269	Gm14676	398.273		ENSMUST00000117897	ENSMUSG00000082008	Gm12390	408.818		ENSMUST00000026495	ENSMUSG00000025428	Atp5a1	384.613		ENSMUST00000078845	ENSMUSG00000060791	Gmfg	365.071		ENSMUST00000021084	ENSMUSG00000020738	Sumo2	375.166		ENSMUST00000188400	ENSMUSG00000100814	Gm28669	364.383		ENSMUST00000053575	ENSMUSG00000049124	Gm8186	388.284		ENSMUST00000130593	ENSMUSG00000028470	Hint2	392.49		ENSMUST00000090395	ENSMUSG00000068674	Gm10247	298.625
	ENSMUST00000172860	ENSMUSG00000003617	Cp	397.876		ENSMUST00000136893	ENSMUSG00000024205	Rpl36-ps2	407.057		ENSMUST00000197505	ENSMUSG00000105035	Gm9682	383.553		ENSMUST00000148371	ENSMUSG00000021203	Otub2	364.526		ENSMUST00000203838	ENSMUSG00000107751	Gm6749	375.129		ENSMUST00000215933	ENSMUSG00000032330	Cox7a2	364.216		ENSMUST00000153038	ENSMUSG00000020849	Ywhae	388.026		ENSMUST00000132034	ENSMUSG00000038803	Ost4	390.721		ENSMUST00000216232	ENSMUSG00000036112	Metap2	298.582
	ENSMUST00000117690	ENSMUSG00000061272	Gm14173	396.372		ENSMUST00000189923	ENSMUSG00000100662	Gm19029	404.332		ENSMUST00000127737	ENSMUSG00000028639	Ybx1	382.764		ENSMUST00000214545	ENSMUSG00000111446	Gm6581	364.269		ENSMUST00000170303	ENSMUSG00000091228	Gm20390	373.947		ENSMUST00000193486	ENSMUSG00000104360	Mif-ps1	364.182		ENSMUST00000020238	ENSMUSG00000020048	Hsp90b1	386.996		ENSMUST00000140213	ENSMUSG00000017760	Ctsa	390.431		ENSMUST00000167225	ENSMUSG00000029713	Gnb2	298.459
	ENSMUST00000202573	ENSMUSG00000029102	Hgfac	395.517		ENSMUST00000222930	ENSMUSG00000021606	Ndufs6	402.982		ENSMUST00000185687	ENSMUSG00000026043	Col3a1	382.693		ENSMUST00000019939	ENSMUSG00000019804	Snx3	363.89		ENSMUST00000164671	ENSMUSG00000091419	Gm17450	373.89		ENSMUST00000196234	ENSMUSG00000104984	Gm5982	361.42		ENSMUST00000045897	ENSMUSG00000026238	Ptma	386.329		ENSMUST00000225035	ENSMUSG00000021764	Ndufs4	390.172		ENSMUST00000216852	ENSMUSG00000032126	Hmbs	296.329
	ENSMUST00000099475	ENSMUSG00000074884	Serf2	395.404		ENSMUST00000045602	ENSMUSG00000040048	Ndufb10	402.813		ENSMUST00000167694	ENSMUSG00000078940	Wfdc11	382.568		ENSMUST00000223921	ENSMUSG00000041028	Ghitm	363.602		ENSMUST00000064783	ENSMUSG00000042436	Mfap4	372.903		ENSMUST00000140527	ENSMUSG00000058600	Rpl30	359.897		ENSMUST00000159297	ENSMUSG00000079197	Psme2	384.265		ENSMUST00000237978	ENSMUSG00000117951	Gm50357	390.086		ENSMUST00000185704	ENSMUSG00000099433	Gm28344	296.132
	ENSMUST00000001027	ENSMUSG00000063558	Aox1	395.279		ENSMUST00000199854	ENSMUSG00000037062	Sh3glb1	402.297		ENSMUST00000153524	ENSMUSG00000001175	Calm1	382.179		ENSMUST00000187999	ENSMUSG00000100441	Gm7266	362.223		ENSMUST00000174561	ENSMUSG00000037894	H2az1	372.061		ENSMUST00000061739	ENSMUSG00000090223	Pcp4	359.296		ENSMUST00000190216	ENSMUSG00000101301	Gm29214	384.08		ENSMUST00000006435	ENSMUSG00000006273	Atp6v1b2	389.147		ENSMUST00000188689	ENSMUSG00000074846	Gm10774	295.865
	ENSMUST00000059970	ENSMUSG00000034450	Gulo	393.492		ENSMUST00000033662	ENSMUSG00000031299	Pdha1	397.91		ENSMUST00000127495	ENSMUSG00000022816	Fstl1	381.938		ENSMUST00000022842	ENSMUSG00000022234	Cct5	362.167		ENSMUST00000178086	ENSMUSG00000096086	Gm4761	370.792		ENSMUST00000147121	ENSMUSG00000012405	Rpl15	358.822		ENSMUST00000205423	ENSMUSG00000108813	Rpl19-ps9	382.916		ENSMUST00000162416	ENSMUSG00000024640	Psat1	389.046		ENSMUST00000102926	ENSMUSG00000028333	Anp32b	295.76
	ENSMUST00000029124	ENSMUSG00000048538	Gm9826	393.015		ENSMUST00000185412	ENSMUSG00000025968	Ndufs1	396.107		ENSMUST00000118102	ENSMUSG00000082755	Gm8692	379.909		ENSMUST00000146736	ENSMUSG00000022487	Gtsf1	361.918		ENSMUST00000032597	ENSMUSG00000030432	Rpl28	369.116		ENSMUST00000230397	ENSMUSG00000018830	Myh11	358.146		ENSMUST00000126040	ENSMUSG00000025393	Atp5b	382.823		ENSMUST00000188400	ENSMUSG00000100814	Gm28669	388.597		ENSMUST00000146999	ENSMUSG00000043866	Taf10	295.443
	ENSMUST00000229976	ENSMUSG00000116041	Gm20369	392.083		ENSMUST00000022590	ENSMUSG00000022013	Dnajc15	393.774		ENSMUST00000081026	ENSMUSG00000060743	H3f3a	379.357		ENSMUST00000148547	ENSMUSG00000024772	Ehd1	361.891		ENSMUST00000164807	ENSMUSG00000005161	Prdx2	368.431		ENSMUST00000238743	ENSMUSG00000118400	Gm6336	356.569		ENSMUST00000121596	ENSMUSG00000081067	Gm12912	382.2		ENSMUST00000132265	ENSMUSG00000028964	Park7	384.723		ENSMUST00000026576	ENSMUSG00000025503	Taldo1	295.417
	ENSMUST00000140498	ENSMUSG00000057933	Gsta2	392.062		ENSMUST00000207611	ENSMUSG00000030747	Dgat2	393.181		ENSMUST00000120479	ENSMUSG00000084048	Gm12042	379.049		ENSMUST00000211510	ENSMUSG00000031511	Arhgef7	361.058		ENSMUST00000189793	ENSMUSG00000026249	Serpine2	367.833		ENSMUST00000096014	ENSMUSG00000071528	Atp5md	353.719		ENSMUST00000123057	ENSMUSG00000000214	Th	382.112		ENSMUST00000124641	ENSMUSG00000072692	Rpl37rt	383.468		ENSMUST00000166915	ENSMUSG00000090553	Snrpe	294.81
	ENSMUST00000192211	ENSMUSG00000010064	Slc38a3	391.892		ENSMUST00000225857	ENSMUSG00000021957	Tkt	393.146		ENSMUST00000031314	ENSMUSG00000029368	Alb	378.649		ENSMUST00000110894	ENSMUSG00000060126	Tpt1	360.896		ENSMUST00000160070	ENSMUSG00000090007	Rpl30-ps2	366.981		ENSMUST00000186012	ENSMUSG00000100767	Gm3508	352.981		ENSMUST00000164807	ENSMUSG00000005161	Prdx2	377.989		ENSMUST00000151148	ENSMUSG00000035637	Grhpr	383.331		ENSMUST00000151129	ENSMUSG00000028691	Prdx1	294.164
	ENSMUST00000132157	ENSMUSG00000063229	Ldha	390.968		ENSMUST00000074205	ENSMUSG00000063875	Rps6-ps1	390.917		ENSMUST00000123686	ENSMUSG00000024048	Myl12a	377.723		ENSMUST00000233842	ENSMUSG00000037805	Rpl10a	358.843		ENSMUST00000191040	ENSMUSG00000102117	Rpsa-ps1	366.819		ENSMUST00000120462	ENSMUSG00000080938	Gm6062	352.671		ENSMUST00000021084	ENSMUSG00000020738	Sumo2	377.946		ENSMUST00000110020	ENSMUSG00000021190	Lgmn	382.452		ENSMUST00000164671	ENSMUSG00000091419	Gm17450	291.469
	ENSMUST00000233575	ENSMUSG00000067144	Slc22a7	389.035		ENSMUST00000027810	ENSMUSG00000026526	Fh1	390.667		ENSMUST00000145341	ENSMUSG00000002010	Idh3g	377.688		ENSMUST00000119544	ENSMUSG00000081176	H3f3a-ps2	356.755		ENSMUST00000213150	ENSMUSG00000110825	Gm8959	366.113		ENSMUST00000107684	ENSMUSG00000006057	Atp5g1	350.44		ENSMUST00000127215	ENSMUSG00000005161	Prdx2	377.373		ENSMUST00000156556	ENSMUSG00000070394	Tmem256	379.568		ENSMUST00000179718	ENSMUSG00000096712	Gm15454	290.943
	ENSMUST00000090746	ENSMUSG00000027875	Hmgcs2	388.868		ENSMUST00000225540	ENSMUSG00000021939	Ctsb	387.386		ENSMUST00000223507	ENSMUSG00000113754	Gm47401	376.882		ENSMUST00000151715	ENSMUSG00000068039	Tcp1	356.582		ENSMUST00000047864	ENSMUSG00000034994	Eef2	365.657		ENSMUST00000166915	ENSMUSG00000090553	Snrpe	349.77		ENSMUST00000210465	ENSMUSG00000110360	Gm45380	377.321		ENSMUST00000120462	ENSMUSG00000080938	Gm6062	379.068		ENSMUST00000073868	ENSMUSG00000061315	Naca	290.395
	ENSMUST00000174662	ENSMUSG00000008668	Rps18	388.694		ENSMUST00000067664	ENSMUSG00000020849	Ywhae	386.803		ENSMUST00000235227	ENSMUSG00000005873	Reep5	376.832		ENSMUST00000108086	ENSMUSG00000025757	Hspa4l	355.999		ENSMUST00000193235	ENSMUSG00000061518	Cox5b	365.56		ENSMUST00000100510	ENSMUSG00000075581	Gm16409	348.252		ENSMUST00000019354	ENSMUSG00000019210	Atp6v1e1	377.141		ENSMUST00000081560	ENSMUSG00000058076	Sdhc	377.258		ENSMUST00000122373	ENSMUSG00000080242	Atp6v0c-ps2	290.309
	ENSMUST00000028938	ENSMUSG00000027447	Cst3	387.377		ENSMUST00000166938	ENSMUSG00000052337	Immt	384.757		ENSMUST00000199478	ENSMUSG00000027712	Anxa5	376.151		ENSMUST00000118980	ENSMUSG00000083661	Gm11473	354.634		ENSMUST00000217776	ENSMUSG00000090841	Myl6	365.369		ENSMUST00000195827	ENSMUSG00000039221	Rpl22l1	346.91		ENSMUST00000117131	ENSMUSG00000084131	Rpl3-ps2	376.429		ENSMUST00000193152	ENSMUSG00000103295	Scp2-ps1	375.499		ENSMUST00000163902	ENSMUSG00000024659	Anxa1	290.277
	ENSMUST00000125302	ENSMUSG00000020321	Mdh1	386.966		ENSMUST00000237523	ENSMUSG00000118165	Gm3621	383.663		ENSMUST00000211972	ENSMUSG00000031708	Tecr	373.614		ENSMUST00000108192	ENSMUSG00000019738	Polr2i	354.411		ENSMUST00000126040	ENSMUSG00000025393	Atp5b	364.743		ENSMUST00000159297	ENSMUSG00000079197	Psme2	346.315		ENSMUST00000119463	ENSMUSG00000084260	Gm12844	375.068		ENSMUST00000084500	ENSMUSG00000030934	Oat	375.315		ENSMUST00000178086	ENSMUSG00000096086	Gm4761	289.732
	ENSMUST00000026398	ENSMUSG00000025347	Mettl7b	386.858		ENSMUST00000025961	ENSMUSG00000024997	Prdx3	382.62		ENSMUST00000100171	ENSMUSG00000026864	Hspa5	373.261		ENSMUST00000181233	ENSMUSG00000096942	Rps19-ps6	354.366		ENSMUST00000084445	ENSMUSG00000066116	Gm10154	363.835		ENSMUST00000215063	ENSMUSG00000025794	Rpl14	345.621		ENSMUST00000120174	ENSMUSG00000047905	Gm8566	373.566		ENSMUST00000107069	ENSMUSG00000038298	Pdzk1	375.264		ENSMUST00000160070	ENSMUSG00000090007	Rpl30-ps2	289.254
	ENSMUST00000174377	ENSMUSG00000068877	Selenbp2	386.546		ENSMUST00000076587	ENSMUSG00000117310	Ptp4a1	382.385		ENSMUST00000087638	ENSMUSG00000053279	Aldh1a1	371.732		ENSMUST00000034966	ENSMUSG00000032399	Rpl4	353.633		ENSMUST00000204890	ENSMUSG00000030057	Cnbp	361.586		ENSMUST00000042844	ENSMUSG00000041120	Nbl1	344.939		ENSMUST00000125094	ENSMUSG00000018339	Gpx3	372.494		ENSMUST00000232621	ENSMUSG00000116845	Gm46546	373.848		ENSMUST00000198807	ENSMUSG00000104602	Gm42779	288.96
	ENSMUST00000226477	ENSMUSG00000115544	Gm49281	385.711		ENSMUST00000132957	ENSMUSG00000086115	Gm15733	380.411		ENSMUST00000036493	ENSMUSG00000033161	Atp1a1	370.29		ENSMUST00000020640	ENSMUSG00000020372	Rack1	350.824		ENSMUST00000183037	ENSMUSG00000075706	Gpx4	360.058		ENSMUST00000001147	ENSMUSG00000001119	Col6a1	344.174		ENSMUST00000123292	ENSMUSG00000009013	Dynll1	372.13		ENSMUST00000147028	ENSMUSG00000029103	Lrpap1	373.479		ENSMUST00000118431	ENSMUSG00000080977	Gm13772	287.87
	ENSMUST00000210784	ENSMUSG00000109795	Gm45522	384.359		ENSMUST00000138412	ENSMUSG00000018585	Atox1	380.248		ENSMUST00000119090	ENSMUSG00000082144	Gm12788	369.808		ENSMUST00000132588	ENSMUSG00000023089	Ndufa5	350.373		ENSMUST00000207662	ENSMUSG00000109467	Gm30646	359.974		ENSMUST00000223507	ENSMUSG00000113754	Gm47401	344.151		ENSMUST00000121411	ENSMUSG00000081926	Gm15536	372.058		ENSMUST00000214275	ENSMUSG00000023262	Acy1	373.109		ENSMUST00000174579	ENSMUSG00000030707	Coro1a	287.066
	ENSMUST00000154651	ENSMUSG00000014867	Surf4	383.946		ENSMUST00000004072	ENSMUSG00000003970	Rpl8	380.121		ENSMUST00000066530	ENSMUSG00000040562	Gstm2	364.286		ENSMUST00000088040	ENSMUSG00000067608	Pcna-ps2	350.281		ENSMUST00000219165	ENSMUSG00000112413	Gm6867	358.364		ENSMUST00000135789	ENSMUSG00000071866	Ppia	343.893		ENSMUST00000150387	ENSMUSG00000030357	Fkbp4	371.968		ENSMUST00000177463	ENSMUSG00000036138	Acaa1a	372.577		ENSMUST00000109103	ENSMUSG00000020358	Hnrnpab	285.428
	ENSMUST00000164479	ENSMUSG00000030688	Stard10	382.445		ENSMUST00000159295	ENSMUSG00000116933	Atp5o	380.062		ENSMUST00000019354	ENSMUSG00000019210	Atp6v1e1	364.05		ENSMUST00000155839	ENSMUSG00000043223	Gm4835	350.012		ENSMUST00000189119	ENSMUSG00000100819	Gm2693	357.334		ENSMUST00000040154	ENSMUSG00000041697	Cox6a1	342.3		ENSMUST00000217918	ENSMUSG00000112045	Gm5649	371.786		ENSMUST00000146927	ENSMUSG00000006333	Rps9	371.143		ENSMUST00000173790	ENSMUSG00000037894	H2az1	285.202
	ENSMUST00000091776	ENSMUSG00000069324	Gm5096	381.973		ENSMUST00000127737	ENSMUSG00000028639	Ybx1	379.78		ENSMUST00000218652	ENSMUSG00000112643	Gm19688	363.342		ENSMUST00000116595	ENSMUSG00000036309	Skp1	347.667		ENSMUST00000140597	ENSMUSG00000043716	Rpl7	357.257		ENSMUST00000140597	ENSMUSG00000043716	Rpl7	342.227		ENSMUST00000027863	ENSMUSG00000026576	Atp1b1	371.687		ENSMUST00000053015	ENSMUSG00000051695	Pcbp1	370.689		ENSMUST00000127737	ENSMUSG00000028639	Ybx1	284.94
	ENSMUST00000004140	ENSMUSG00000058135	Gstm1	381.726		ENSMUST00000119611	ENSMUSG00000080836	Gm6444	378.933		ENSMUST00000217815	ENSMUSG00000112908	Gm7392	361.516		ENSMUST00000089024	ENSMUSG00000068039	Tcp1	347.007		ENSMUST00000167225	ENSMUSG00000029713	Gnb2	356.546		ENSMUST00000034276	ENSMUSG00000031818	Cox4i1	342.175		ENSMUST00000119227	ENSMUSG00000024208	Uqcc2	371.659		ENSMUST00000136143	ENSMUSG00000005779	Psmb4	369.761		ENSMUST00000149131	ENSMUSG00000038871	Bpgm	284.838
	ENSMUST00000021993	ENSMUSG00000021520	Uqcrb	381.382		ENSMUST00000019833	ENSMUSG00000019689	Fmc1	377.601		ENSMUST00000015236	ENSMUSG00000015092	Edf1	361.468		ENSMUST00000146822	ENSMUSG00000026853	Crat	346.724		ENSMUST00000100510	ENSMUSG00000075581	Gm16409	355.354		ENSMUST00000164671	ENSMUSG00000091419	Gm17450	341.854		ENSMUST00000124529	ENSMUSG00000029390	Tmed2	371.144		ENSMUST00000207518	ENSMUSG00000108911	Gm45113	368.8		ENSMUST00000163606	ENSMUSG00000079434	Neu2	284.28
	ENSMUST00000126794	ENSMUSG00000030432	Rpl28	379.42		ENSMUST00000150108	ENSMUSG00000013593	Ndufs2	377.257		ENSMUST00000108613	ENSMUSG00000078812	Eif5a	361.368		ENSMUST00000023086	ENSMUSG00000022452	Smdt1	346.499		ENSMUST00000058407	ENSMUSG00000059534	Uqcr10	355.161		ENSMUST00000117987	ENSMUSG00000070572	Trmt112-ps2	341.016		ENSMUST00000114050	ENSMUSG00000079523	Tmsb10	370.726		ENSMUST00000117405	ENSMUSG00000100801	Gm15459	368.055		ENSMUST00000037941	ENSMUSG00000037706	Cd81	283.254
	ENSMUST00000118057	ENSMUSG00000081100	Gm14630	379.298		ENSMUST00000172767	ENSMUSG00000079557	Marchf2	376.246		ENSMUST00000130904	ENSMUSG00000030869	Ndufab1	360.863		ENSMUST00000136893	ENSMUSG00000024205	Rpl36-ps2	344.628		ENSMUST00000215063	ENSMUSG00000025794	Rpl14	354.806		ENSMUST00000231765	ENSMUSG00000116972	Gm6278	339.622		ENSMUST00000051477	ENSMUSG00000006699	Cdc42	369.928		ENSMUST00000058906	ENSMUSG00000049422	Chchd10	367.548		ENSMUST00000217261	ENSMUSG00000111337	Gm6885	282.932
	ENSMUST00000181181	ENSMUSG00000078967	Gapdh-ps16	378.561		ENSMUST00000188586	ENSMUSG00000099383	Gm28925	376		ENSMUST00000237859	ENSMUSG00000038274	Fau	360.771		ENSMUST00000040735	ENSMUSG00000036820	Amdhd2	343.799		ENSMUST00000116560	ENSMUSG00000056201	Cfl1	354.013		ENSMUST00000219165	ENSMUSG00000112413	Gm6867	339.204		ENSMUST00000237392	ENSMUSG00000118377	Gm9276	369.555		ENSMUST00000119773	ENSMUSG00000082481	Rps12-ps19	366.571		ENSMUST00000203008	ENSMUSG00000108279	Gm44024	282.93
	ENSMUST00000215035	ENSMUSG00000110759	Gm6607	377.841		ENSMUST00000118928	ENSMUSG00000082536	Gm13456	374.926		ENSMUST00000223494	ENSMUSG00000021477	Ctsl	359.406		ENSMUST00000166412	ENSMUSG00000036372	Tmem258	343.645		ENSMUST00000021993	ENSMUSG00000021520	Uqcrb	353.779		ENSMUST00000028683	ENSMUSG00000027248	Pdia3	338.694		ENSMUST00000203220	ENSMUSG00000004980	Hnrnpa2b1	369.549		ENSMUST00000052615	ENSMUSG00000045799	Gm9800	365.682		ENSMUST00000021084	ENSMUSG00000020738	Sumo2	282.233
	ENSMUST00000059155	ENSMUSG00000045294	Insig1	377.785		ENSMUST00000147974	ENSMUSG00000004264	Phb2	374.56		ENSMUST00000072779	ENSMUSG00000061848	Gm5805	358.903		ENSMUST00000095079	ENSMUSG00000070979	Actl7a	342.211		ENSMUST00000122125	ENSMUSG00000081640	Rplp0-ps1	353.613		ENSMUST00000160079	ENSMUSG00000089883	Gm3355	338.383		ENSMUST00000136143	ENSMUSG00000005779	Psmb4	369.196		ENSMUST00000162630	ENSMUSG00000025004	Cyp2c40	364.419		ENSMUST00000219358	ENSMUSG00000035781	R3hdm4	281.908
	ENSMUST00000128330	ENSMUSG00000038224	Serpinf2	376.801		ENSMUST00000059110	ENSMUSG00000046372	Gm5590	374.305		ENSMUST00000187627	ENSMUSG00000026193	Fn1	358.478		ENSMUST00000127387	ENSMUSG00000022037	Clu	340.495		ENSMUST00000077577	ENSMUSG00000023004	Tuba1b	352.582		ENSMUST00000178260	ENSMUSG00000093963	Gm21909	337.906		ENSMUST00000146979	ENSMUSG00000020368	Canx	368.054		ENSMUST00000155948	ENSMUSG00000029776	Hibadh	363.726		ENSMUST00000117231	ENSMUSG00000081924	Gm11191	280.485
	ENSMUST00000128418	ENSMUSG00000031444	F10	375.418		ENSMUST00000133065	ENSMUSG00000007655	Cav1	371.692		ENSMUST00000214781	ENSMUSG00000111764	Gm47616	357.425		ENSMUST00000058407	ENSMUSG00000059534	Uqcr10	340.125		ENSMUST00000228970	ENSMUSG00000115916	Gm8702	351.353		ENSMUST00000215509	ENSMUSG00000032085	Tagln	337.801		ENSMUST00000019649	ENSMUSG00000019505	Ubb	367.359		ENSMUST00000196946	ENSMUSG00000025745	Hadha	362.647		ENSMUST00000219699	ENSMUSG00000112046	Gm5175	280.458
	ENSMUST00000173402	ENSMUSG00000092265	Gm5682	374.826		ENSMUST00000119389	ENSMUSG00000084328	Gm14046	371.608		ENSMUST00000132618	ENSMUSG00000035530	Eif1	357.192		ENSMUST00000020768	ENSMUSG00000020475	Pgam2	339.914		ENSMUST00000116595	ENSMUSG00000036309	Skp1	350.109		ENSMUST00000016703	ENSMUSG00000016559	H3f3b	337.21		ENSMUST00000215573	ENSMUSG00000006932	Ctnnb1	367.209		ENSMUST00000102844	ENSMUSG00000020460	Rps27a	362.406		ENSMUST00000210980	ENSMUSG00000109820	Gm45654	278.891
	ENSMUST00000135063	ENSMUSG00000063524	Eno1	374.036		ENSMUST00000019354	ENSMUSG00000019210	Atp6v1e1	370.932		ENSMUST00000032492	ENSMUSG00000030342	Cd9	357.094		ENSMUST00000059112	ENSMUSG00000048175	Asb8	339.568		ENSMUST00000085163	ENSMUSG00000066407	Gm10263	347.699		ENSMUST00000210391	ENSMUSG00000110188	Gm45432	336.276		ENSMUST00000118547	ENSMUSG00000081568	Gm15032	364.253		ENSMUST00000152059	ENSMUSG00000005510	Ndufs3	362.202		ENSMUST00000119463	ENSMUSG00000084260	Gm12844	278.625
	ENSMUST00000068094	ENSMUSG00000054827	Cyp2c50	372.217		ENSMUST00000128581	ENSMUSG00000098274	Rpl24	368.905		ENSMUST00000171419	ENSMUSG00000029580	Actb	354.971		ENSMUST00000001452	ENSMUSG00000001416	Cct3	339.352		ENSMUST00000118045	ENSMUSG00000081273	Gm15896	346.666		ENSMUST00000237392	ENSMUSG00000118377	Gm9276	336.272		ENSMUST00000204714	ENSMUSG00000029632	Ndufa4	364.088		ENSMUST00000219435	ENSMUSG00000049422	Chchd10	362.119		ENSMUST00000164587	ENSMUSG00000024659	Anxa1	278.45
	ENSMUST00000020238	ENSMUSG00000020048	Hsp90b1	372.136		ENSMUST00000127699	ENSMUSG00000015656	Hspa8	368.83		ENSMUST00000164587	ENSMUSG00000024659	Anxa1	354.547		ENSMUST00000109869	ENSMUSG00000032869	Psmf1	338.96		ENSMUST00000183478	ENSMUSG00000066362	Rps13-ps1	346.278		ENSMUST00000120287	ENSMUSG00000081860	Gm11533	335.501		ENSMUST00000141954	ENSMUSG00000037706	Cd81	363.75		ENSMUST00000177586	ENSMUSG00000096361	Gm5814	361.724		ENSMUST00000132618	ENSMUSG00000035530	Eif1	277.724
	ENSMUST00000196114	ENSMUSG00000106037	Gm4332	372.097		ENSMUST00000116595	ENSMUSG00000036309	Skp1	368.168		ENSMUST00000144978	ENSMUSG00000020321	Mdh1	350.703		ENSMUST00000152590	ENSMUSG00000022451	Twf1	338.802		ENSMUST00000115992	ENSMUSG00000082967	Gm16082	344.008		ENSMUST00000216380	ENSMUSG00000038717	Atp5l	335.342		ENSMUST00000140036	ENSMUSG00000022890	Atp5j	362.927		ENSMUST00000159159	ENSMUSG00000074207	Adh1	361.16		ENSMUST00000179201	ENSMUSG00000023175	Bsg	277.052
	ENSMUST00000192532	ENSMUSG00000073406	H2-Bl	371.54		ENSMUST00000236627	ENSMUSG00000073422	H2-Ke6	368.044		ENSMUST00000204956	ENSMUSG00000030161	Gabarapl1	350.581		ENSMUST00000211773	ENSMUSG00000019139	Isyna1	338.536		ENSMUST00000120093	ENSMUSG00000071141	Rpl36a-ps3	343.312		ENSMUST00000207518	ENSMUSG00000108911	Gm45113	334.914		ENSMUST00000156145	ENSMUSG00000028691	Prdx1	361.205		ENSMUST00000030051	ENSMUSG00000028367	Txn1	359.943		ENSMUST00000121672	ENSMUSG00000082730	Gm11363	276.662
	ENSMUST00000130989	ENSMUSG00000024158	Hagh	371.072		ENSMUST00000135063	ENSMUSG00000063524	Eno1	365.498		ENSMUST00000102727	ENSMUSG00000018340	Anxa6	350.254		ENSMUST00000226477	ENSMUSG00000115544	Gm49281	338.147		ENSMUST00000195827	ENSMUSG00000039221	Rpl22l1	342.497		ENSMUST00000121821	ENSMUSG00000084111	Gm15710	332.755		ENSMUST00000021993	ENSMUSG00000021520	Uqcrb	361.058		ENSMUST00000088610	ENSMUSG00000067847	Romo1	358.965		ENSMUST00000221780	ENSMUSG00000113142	Gm18114	275.249
	ENSMUST00000181795	ENSMUSG00000031818	Cox4i1	370.936		ENSMUST00000033683	ENSMUSG00000031320	Rps4x	365.454		ENSMUST00000033824	ENSMUSG00000031447	Lamp1	349.088		ENSMUST00000119773	ENSMUSG00000082481	Rps12-ps19	338.015		ENSMUST00000238267	ENSMUSG00000027523	Gnas	342.178		ENSMUST00000215573	ENSMUSG00000006932	Ctnnb1	332.414		ENSMUST00000188636	ENSMUSG00000101826	Gm8581	360.115		ENSMUST00000146999	ENSMUSG00000043866	Taf10	357.387		ENSMUST00000005548	ENSMUSG00000005413	Hmox1	274.693
	ENSMUST00000189119	ENSMUSG00000100819	Gm2693	370.912		ENSMUST00000119773	ENSMUSG00000082481	Rps12-ps19	363.517		ENSMUST00000146999	ENSMUSG00000043866	Taf10	347.554		ENSMUST00000174291	ENSMUSG00000030688	Stard10	337.775		ENSMUST00000159297	ENSMUSG00000079197	Psme2	342.084		ENSMUST00000191040	ENSMUSG00000102117	Rpsa-ps1	331.802		ENSMUST00000021078	ENSMUSG00000018861	Fdxr	359.812		ENSMUST00000154686	ENSMUSG00000029462	Vps29	357.069		ENSMUST00000004774	ENSMUSG00000004655	Aqp1	274.581
	ENSMUST00000130904	ENSMUSG00000030869	Ndufab1	369.554		ENSMUST00000130505	ENSMUSG00000007655	Cav1	363.029		ENSMUST00000020372	ENSMUSG00000020163	Uqcr11	347.437		ENSMUST00000128505	ENSMUSG00000006301	Tmbim1	337.015		ENSMUST00000238053	ENSMUSG00000118285	Gm46618	341.066		ENSMUST00000141851	ENSMUSG00000001794	Capns1	331.456		ENSMUST00000126146	ENSMUSG00000028692	Akr1a1	359.744		ENSMUST00000204567	ENSMUSG00000061838	Suclg2	356.853		ENSMUST00000235002	ENSMUSG00000117428	Gm4833	273.509
	ENSMUST00000081840	ENSMUSG00000057841	Rpl32	368.05		ENSMUST00000156755	ENSMUSG00000041650	Pcca	359.894		ENSMUST00000121891	ENSMUSG00000082192	Gm14719	347.352		ENSMUST00000122457	ENSMUSG00000083166	Gm8648	336.294		ENSMUST00000139476	ENSMUSG00000026473	Glul	338.035		ENSMUST00000182794	ENSMUSG00000098121	Gm27038	330.171		ENSMUST00000109084	ENSMUSG00000027523	Gnas	359.226		ENSMUST00000119463	ENSMUSG00000084260	Gm12844	356.618		ENSMUST00000120012	ENSMUSG00000083551	Gm14516	272.623
	ENSMUST00000131507	ENSMUSG00000003528	Slc25a1	367.191		ENSMUST00000015236	ENSMUSG00000015092	Edf1	358.275		ENSMUST00000023707	ENSMUSG00000022982	Sod1	347.347		ENSMUST00000140155	ENSMUSG00000060419	Rps16-ps2	335.874		ENSMUST00000026495	ENSMUSG00000025428	Atp5a1	336.429		ENSMUST00000030051	ENSMUSG00000028367	Txn1	329.328		ENSMUST00000237734	ENSMUSG00000040385	Ppp1ca	357.626		ENSMUST00000075738	ENSMUSG00000036751	Cox6b1	355.916		ENSMUST00000113820	ENSMUSG00000006304	Arpc2	272.417
	ENSMUST00000108613	ENSMUSG00000078812	Eif5a	366.426		ENSMUST00000088610	ENSMUSG00000067847	Romo1	358.265		ENSMUST00000077577	ENSMUSG00000023004	Tuba1b	346.548		ENSMUST00000194441	ENSMUSG00000102193	Gm7299	335.513		ENSMUST00000235937	ENSMUSG00000024665	Fads2	336.3		ENSMUST00000121731	ENSMUSG00000059430	Actg2	329.153		ENSMUST00000235002	ENSMUSG00000117428	Gm4833	355.547		ENSMUST00000237306	ENSMUSG00000036880	Acaa2	354.053		ENSMUST00000212700	ENSMUSG00000110461	Gm45860	271.913
	ENSMUST00000214781	ENSMUSG00000111764	Gm47616	366.309		ENSMUST00000130402	ENSMUSG00000025511	Tspan4	357.885		ENSMUST00000156145	ENSMUSG00000028691	Prdx1	346.296		ENSMUST00000029922	ENSMUSG00000028259	Fhl5	335.161		ENSMUST00000107845	ENSMUSG00000028478	Clta	335.169		ENSMUST00000129885	ENSMUSG00000085073	Gm14562	328.819		ENSMUST00000188288	ENSMUSG00000101330	Gm10193	355.318		ENSMUST00000060992	ENSMUSG00000020458	Rtn4	353.955		ENSMUST00000107684	ENSMUSG00000006057	Atp5g1	270.959
	ENSMUST00000109087	ENSMUSG00000027523	Gnas	364.46		ENSMUST00000192290	ENSMUSG00000103729	Gm37098	355.065		ENSMUST00000136893	ENSMUSG00000024205	Rpl36-ps2	345.444		ENSMUST00000028430	ENSMUSG00000056436	Cyct	333.723		ENSMUST00000205423	ENSMUSG00000108813	Rpl19-ps9	334.346		ENSMUST00000131960	ENSMUSG00000052305	Hbb-bs	328.294		ENSMUST00000202339	ENSMUSG00000029223	Uchl1	354.814		ENSMUST00000081026	ENSMUSG00000060743	H3f3a	353.685		ENSMUST00000218149	ENSMUSG00000020219	Timm13	268.938
	ENSMUST00000144140	ENSMUSG00000030483	Cyp2b10	364.283		ENSMUST00000173091	ENSMUSG00000024953	Prdx5	352.96		ENSMUST00000128586	ENSMUSG00000085917	Gm15899	345.355		ENSMUST00000238045	ENSMUSG00000117898	Gm8986	333.659		ENSMUST00000238743	ENSMUSG00000118400	Gm6336	334.094		ENSMUST00000090395	ENSMUSG00000068674	Gm10247	325.79		ENSMUST00000134214	ENSMUSG00000116358	Gm49450	354.324		ENSMUST00000227760	ENSMUSG00000022175	Lrp10	353.312		ENSMUST00000106197	ENSMUSG00000025132	Arhgdia	268.157
	ENSMUST00000234375	ENSMUSG00000024386	Proc	363.839		ENSMUST00000174872	ENSMUSG00000002289	Angptl4	351.647		ENSMUST00000117129	ENSMUSG00000082016	Pgam1-ps2	343.661		ENSMUST00000057254	ENSMUSG00000051618	Ubqln3	333.632		ENSMUST00000131960	ENSMUSG00000052305	Hbb-bs	333.656		ENSMUST00000066401	ENSMUSG00000007891	Ctsd	325.183		ENSMUST00000218149	ENSMUSG00000020219	Timm13	354.161		ENSMUST00000204487	ENSMUSG00000030161	Gabarapl1	352.829		ENSMUST00000040154	ENSMUSG00000041697	Cox6a1	267.925
	ENSMUST00000156678	ENSMUSG00000026701	Prdx6	363.538		ENSMUST00000231351	ENSMUSG00000003955	Fam162a	351.324		ENSMUST00000172445	ENSMUSG00000071303	Rps8-ps1	343.453		ENSMUST00000187481	ENSMUSG00000099997	Tubb4b-ps2	333.07		ENSMUST00000226232	ENSMUSG00000022892	App	332.299		ENSMUST00000140251	ENSMUSG00000022010	Tsc22d1	323.503		ENSMUST00000009036	ENSMUSG00000008892	Vdac3	353.734		ENSMUST00000118343	ENSMUSG00000082757	Gm6923	351.872		ENSMUST00000148580	ENSMUSG00000034708	Grn	267.82
	ENSMUST00000166537	ENSMUSG00000036309	Skp1	361.307		ENSMUST00000023918	ENSMUSG00000023150	Ivns1abp	351.196		ENSMUST00000119552	ENSMUSG00000080802	Gm13804	341.676		ENSMUST00000117987	ENSMUSG00000070572	Trmt112-ps2	332.933		ENSMUST00000135789	ENSMUSG00000071866	Ppia	331.219		ENSMUST00000021552	ENSMUSG00000021127	Zfp36l1	322.465		ENSMUST00000173786	ENSMUSG00000049832	Rbx1-ps	353.442		ENSMUST00000221103	ENSMUSG00000114058	Gm46317	350.72		ENSMUST00000156359	ENSMUSG00000067274	Rplp0	266.768
	ENSMUST00000170227	ENSMUSG00000091867	Cyp2a22	359.907		ENSMUST00000228241	ENSMUSG00000115254	Gm49140	350.452		ENSMUST00000216332	ENSMUSG00000111336	Aldoa-ps4	341.226		ENSMUST00000100812	ENSMUSG00000011877	Git1	332.886		ENSMUST00000082424	ENSMUSG00000064373	Selenop	330.396		ENSMUST00000133692	ENSMUSG00000041731	Pgm5	321.845		ENSMUST00000001809	ENSMUSG00000022283	Pabpc1	352.997		ENSMUST00000239073	ENSMUSG00000020321	Mdh1	350.406		ENSMUST00000129885	ENSMUSG00000085073	Gm14562	266.626
	ENSMUST00000117802	ENSMUSG00000083676	Gm11367	359.792		ENSMUST00000199478	ENSMUSG00000027712	Anxa5	349.367		ENSMUST00000114773	ENSMUSG00000023092	Fhl1	340.6		ENSMUST00000129062	ENSMUSG00000052102	Gnpda1	332.496		ENSMUST00000157020	ENSMUSG00000094814	Gm21973	329.605		ENSMUST00000151832	ENSMUSG00000038393	Txnip	320.928		ENSMUST00000111713	ENSMUSG00000029465	Arpc3	352.556		ENSMUST00000039659	ENSMUSG00000051483	Cbr1	349.984		ENSMUST00000141851	ENSMUSG00000001794	Capns1	266.375
	ENSMUST00000201376	ENSMUSG00000029649	Pomp	359.472		ENSMUST00000178657	ENSMUSG00000094326	Gm10045	348.675		ENSMUST00000101554	ENSMUSG00000020456	Ogdh	340.173		ENSMUST00000136143	ENSMUSG00000005779	Psmb4	332.349		ENSMUST00000203479	ENSMUSG00000107739	Gm7812	328.985		ENSMUST00000211760	ENSMUSG00000019539	Rcn3	320.17		ENSMUST00000117636	ENSMUSG00000080825	Gm14892	351.636		ENSMUST00000215573	ENSMUSG00000006932	Ctnnb1	349.953		ENSMUST00000121422	ENSMUSG00000099875	Rbm3-ps	265.458
	ENSMUST00000196285	ENSMUSG00000019179	Mdh2	356.964		ENSMUST00000118786	ENSMUSG00000083097	Gm14494	348.519		ENSMUST00000044011	ENSMUSG00000032966	Fkbp1a	339.585		ENSMUST00000135537	ENSMUSG00000035268	Pkig	331.951		ENSMUST00000068581	ENSMUSG00000050953	Gja1	328.014		ENSMUST00000121239	ENSMUSG00000075312	Gm13597	319.239		ENSMUST00000198133	ENSMUSG00000106101	Gm43438	351.032		ENSMUST00000003569	ENSMUSG00000003477	Inmt	349.581		ENSMUST00000204206	ENSMUSG00000036371	Serbp1	265.102
	ENSMUST00000161616	ENSMUSG00000004897	Hdgf	356.835		ENSMUST00000170612	ENSMUSG00000041959	S100a10	347.725		ENSMUST00000142750	ENSMUSG00000032359	Ctsh	339.363		ENSMUST00000237335	ENSMUSG00000117929	Gm6663	331.712		ENSMUST00000136143	ENSMUSG00000005779	Psmb4	327.536		ENSMUST00000025659	ENSMUSG00000024750	Zfand5	319.005		ENSMUST00000118446	ENSMUSG00000082978	Rpsa-ps11	350.13		ENSMUST00000022946	ENSMUSG00000022323	Rida	349.105		ENSMUST00000196285	ENSMUSG00000019179	Mdh2	265.088
	ENSMUST00000132034	ENSMUSG00000038803	Ost4	356.538		ENSMUST00000201376	ENSMUSG00000029649	Pomp	347.67		ENSMUST00000118998	ENSMUSG00000080893	Ndufa12-ps	339.231		ENSMUST00000136730	ENSMUSG00000035696	Rnf38	331.087		ENSMUST00000210391	ENSMUSG00000110188	Gm45432	326.78		ENSMUST00000123292	ENSMUSG00000009013	Dynll1	316.638		ENSMUST00000117231	ENSMUSG00000081924	Gm11191	348.84		ENSMUST00000228241	ENSMUSG00000115254	Gm49140	348.505		ENSMUST00000100171	ENSMUSG00000026864	Hspa5	264.272
	ENSMUST00000161051	ENSMUSG00000005610	Eif4g2	355.918		ENSMUST00000037941	ENSMUSG00000037706	Cd81	347.408		ENSMUST00000230413	ENSMUSG00000116122	Gm49537	338.672		ENSMUST00000164108	ENSMUSG00000004364	Cul3	331.048		ENSMUST00000122422	ENSMUSG00000081094	Rpl19-ps11	326.066		ENSMUST00000183037	ENSMUSG00000075706	Gpx4	314.324		ENSMUST00000176718	ENSMUSG00000067377	Tspan6	347.182		ENSMUST00000020974	ENSMUSG00000020644	Id2	347.935		ENSMUST00000051477	ENSMUSG00000006699	Cdc42	263.829
	ENSMUST00000228970	ENSMUSG00000115916	Gm8702	355.869		ENSMUST00000150629	ENSMUSG00000027513	Pck1	347.061		ENSMUST00000118446	ENSMUSG00000082978	Rpsa-ps11	337.246		ENSMUST00000020909	ENSMUSG00000020585	Laptm4a	330.68		ENSMUST00000044011	ENSMUSG00000032966	Fkbp1a	325.807		ENSMUST00000106348	ENSMUSG00000030695	Aldoa	313.849		ENSMUST00000081593	ENSMUSG00000062070	Pgk1	347.116		ENSMUST00000173786	ENSMUSG00000049832	Rbx1-ps	346.602		ENSMUST00000156145	ENSMUSG00000028691	Prdx1	263.686
	ENSMUST00000155898	ENSMUSG00000027566	Psma7	355.242		ENSMUST00000125005	ENSMUSG00000043716	Rpl7	346.915		ENSMUST00000210391	ENSMUSG00000110188	Gm45432	336.697		ENSMUST00000237392	ENSMUSG00000118377	Gm9276	330.229		ENSMUST00000117636	ENSMUSG00000080825	Gm14892	324.584		ENSMUST00000047864	ENSMUSG00000034994	Eef2	313.792		ENSMUST00000081488	ENSMUSG00000058590	Gm6462	347.064		ENSMUST00000135031	ENSMUSG00000038298	Pdzk1	346.407		ENSMUST00000195827	ENSMUSG00000039221	Rpl22l1	263.235
	ENSMUST00000121411	ENSMUSG00000081926	Gm15536	355.028		ENSMUST00000102844	ENSMUSG00000020460	Rps27a	346.66		ENSMUST00000051477	ENSMUSG00000006699	Cdc42	335.458		ENSMUST00000032898	ENSMUSG00000030662	Ipo5	329.918		ENSMUST00000217055	ENSMUSG00000032399	Rpl4	323.372		ENSMUST00000021993	ENSMUSG00000021520	Uqcrb	313.493		ENSMUST00000176308	ENSMUSG00000029064	Gnb1	346.922		ENSMUST00000204612	ENSMUSG00000030007	Cct7	346.209		ENSMUST00000215933	ENSMUSG00000032330	Cox7a2	262.231
	ENSMUST00000197973	ENSMUSG00000105388	Rpl36a-ps2	354.127		ENSMUST00000187999	ENSMUSG00000100441	Gm7266	346.203		ENSMUST00000120360	ENSMUSG00000084416	Rpl10a-ps1	334.465		ENSMUST00000216260	ENSMUSG00000055720	Ubl7	329.832		ENSMUST00000225540	ENSMUSG00000021939	Ctsb	323.26		ENSMUST00000191997	ENSMUSG00000063856	Gpx1	312.693		ENSMUST00000032998	ENSMUSG00000030744	Rps3	346.54		ENSMUST00000074205	ENSMUSG00000063875	Rps6-ps1	345.66		ENSMUST00000161051	ENSMUSG00000005610	Eif4g2	261.264
	ENSMUST00000188689	ENSMUSG00000074846	Gm10774	354.112		ENSMUST00000117187	ENSMUSG00000074092	Gm6181	346.025		ENSMUST00000165717	ENSMUSG00000001289	Pfdn5	334.087		ENSMUST00000117631	ENSMUSG00000082123	Gm16149	327.698		ENSMUST00000033828	ENSMUSG00000031451	Gas6	322.791		ENSMUST00000122373	ENSMUSG00000080242	Atp6v0c-ps2	312.081		ENSMUST00000173516	ENSMUSG00000022425	Enpp2	346.042		ENSMUST00000205555	ENSMUSG00000108401	Rpl19-ps10	343.916		ENSMUST00000224868	ENSMUSG00000114873	Gm47052	261.215
	ENSMUST00000136143	ENSMUSG00000005779	Psmb4	353.857		ENSMUST00000151832	ENSMUSG00000038393	Txnip	345.668		ENSMUST00000026565	ENSMUSG00000025492	Ifitm3	332.712		ENSMUST00000188267	ENSMUSG00000054523	Ms4a5	327.637		ENSMUST00000120302	ENSMUSG00000008540	Mgst1	322.152		ENSMUST00000001566	ENSMUSG00000001525	Tubb5	311.427		ENSMUST00000148553	ENSMUSG00000025967	Eef1b2	345.676		ENSMUST00000077309	ENSMUSG00000061992	Gm4953	343.167		ENSMUST00000215063	ENSMUSG00000025794	Rpl14	259.947
	ENSMUST00000028083	ENSMUSG00000026750	Psmb7	353.63		ENSMUST00000192532	ENSMUSG00000073406	H2-Bl	342.934		ENSMUST00000196097	ENSMUSG00000027712	Anxa5	332.563		ENSMUST00000236666	ENSMUSG00000037058	Paip2	327.335		ENSMUST00000139299	ENSMUSG00000059796	Eif4a1	322.014		ENSMUST00000226232	ENSMUSG00000022892	App	310.899		ENSMUST00000197887	ENSMUSG00000105143	Gm8069	345.332		ENSMUST00000059110	ENSMUSG00000046372	Gm5590	342.183		ENSMUST00000150508	ENSMUSG00000027215	Cd82	259.313
	ENSMUST00000146979	ENSMUSG00000020368	Canx	352.836		ENSMUST00000163955	ENSMUSG00000021794	Glud1	342.417		ENSMUST00000015712	ENSMUSG00000015568	Lpl	332.481		ENSMUST00000230073	ENSMUSG00000022332	Khdrbs3	326.875		ENSMUST00000197077	ENSMUSG00000104623	Gm6394	320.925		ENSMUST00000218149	ENSMUSG00000020219	Timm13	309.568		ENSMUST00000235992	ENSMUSG00000118264	Rps15-ps3	343.987		ENSMUST00000015719	ENSMUSG00000015575	Atp6v0e	341.394		ENSMUST00000111891	ENSMUSG00000030220	Arhgdib	259.016
	ENSMUST00000235515	ENSMUSG00000010663	Fads1	352.707		ENSMUST00000028083	ENSMUSG00000026750	Psmb7	342.116		ENSMUST00000136756	ENSMUSG00000060675	Plaat3	331.885		ENSMUST00000173270	ENSMUSG00000030688	Stard10	326.136		ENSMUST00000198189	ENSMUSG00000105250	Gm29736	320.541		ENSMUST00000054544	ENSMUSG00000049751	Rpl36al	309.279		ENSMUST00000092011	ENSMUSG00000066983	Gm16519	343.7		ENSMUST00000209263	ENSMUSG00000110040	Gm49369	340.979		ENSMUST00000239472	ENSMUSG00000118653		257.495
	ENSMUST00000125005	ENSMUSG00000043716	Rpl7	352.342		ENSMUST00000209988	ENSMUSG00000025510	Cd151	341.725		ENSMUST00000199369	ENSMUSG00000029455	Aldh2	331.326		ENSMUST00000210267	ENSMUSG00000109658	Gm45660	324.286		ENSMUST00000167387	ENSMUSG00000004032	Gstm5	320.174		ENSMUST00000034723	ENSMUSG00000013584	Aldh1a2	306.388		ENSMUST00000119552	ENSMUSG00000080802	Gm13804	342.664		ENSMUST00000119733	ENSMUSG00000081272	Ap2m1-ps	339.595		ENSMUST00000117987	ENSMUSG00000070572	Trmt112-ps2	256.947
	ENSMUST00000102482	ENSMUSG00000043770	Gm12481	351.838		ENSMUST00000174377	ENSMUSG00000068877	Selenbp2	341.427		ENSMUST00000205673	ENSMUSG00000008036	Ap2s1	331.129		ENSMUST00000217944	ENSMUSG00000020622	Nt5c1b	324.104		ENSMUST00000120479	ENSMUSG00000084048	Gm12042	319.651		ENSMUST00000019649	ENSMUSG00000019505	Ubb	306.106		ENSMUST00000238743	ENSMUSG00000118400	Gm6336	342.254		ENSMUST00000043584	ENSMUSG00000036752	Tubb4b	339.398		ENSMUST00000237734	ENSMUSG00000040385	Ppp1ca	255.252
	ENSMUST00000029465	ENSMUSG00000027871	Hsd3b1	350.371		ENSMUST00000226585	ENSMUSG00000050335	Lgals3	341.306		ENSMUST00000212676	ENSMUSG00000031827	Cotl1	329.421		ENSMUST00000090797	ENSMUSG00000028109	Hormad1	323.183		ENSMUST00000119947	ENSMUSG00000083405	Gm15725	319.39		ENSMUST00000202339	ENSMUSG00000029223	Uchl1	305.686		ENSMUST00000151118	ENSMUSG00000071415	Rpl23	341.887		ENSMUST00000154774	ENSMUSG00000003814	Calr	339.153		ENSMUST00000121087	ENSMUSG00000081113	Gm7308	254.575
	ENSMUST00000121275	ENSMUSG00000081704	Gm14603	348.444		ENSMUST00000120012	ENSMUSG00000083551	Gm14516	338.492		ENSMUST00000154992	ENSMUSG00000085939	Cd63-ps	327.845		ENSMUST00000148157	ENSMUSG00000027719	Adad1	322.973		ENSMUST00000051477	ENSMUSG00000006699	Cdc42	319.259		ENSMUST00000217081	ENSMUSG00000048758	Rpl29	304.246		ENSMUST00000021548	ENSMUSG00000021123	Rdh12	341.531		ENSMUST00000200541	ENSMUSG00000029455	Aldh2	338.345		ENSMUST00000121596	ENSMUSG00000081067	Gm12912	254.535
	ENSMUST00000135789	ENSMUSG00000071866	Ppia	347.316		ENSMUST00000009036	ENSMUSG00000008892	Vdac3	337.159		ENSMUST00000150941	ENSMUSG00000002059	Rab34	327.434		ENSMUST00000028683	ENSMUSG00000027248	Pdia3	322.753		ENSMUST00000180341	ENSMUSG00000042079	Hnrnpf	319.095		ENSMUST00000121439	ENSMUSG00000081319	Gm12936	302.918		ENSMUST00000228970	ENSMUSG00000115916	Gm8702	341.024		ENSMUST00000028610	ENSMUSG00000027187	Cat	338.07		ENSMUST00000210841	ENSMUSG00000109875	Gm6314	254.449
	ENSMUST00000237523	ENSMUSG00000118165	Gm3621	346.87		ENSMUST00000212498	ENSMUSG00000001472	Tcf25	336.811		ENSMUST00000200541	ENSMUSG00000029455	Aldh2	327.394		ENSMUST00000132034	ENSMUSG00000038803	Ost4	322.488		ENSMUST00000237734	ENSMUSG00000040385	Ppp1ca	318.243		ENSMUST00000142555	ENSMUSG00000069919	Hba-a1	301.69		ENSMUST00000182794	ENSMUSG00000098121	Gm27038	340.862		ENSMUST00000034049	ENSMUSG00000031633	Slc25a4	337.968		ENSMUST00000203479	ENSMUSG00000107739	Gm7812	253.819
	ENSMUST00000208532	ENSMUSG00000030744	Rps3	346.4		ENSMUST00000176308	ENSMUSG00000029064	Gnb1	336.291		ENSMUST00000136143	ENSMUSG00000005779	Psmb4	327.341		ENSMUST00000151707	ENSMUSG00000020867	Spata20	322.017		ENSMUST00000218713	ENSMUSG00000090841	Myl6	318.142		ENSMUST00000237465	ENSMUSG00000024661	Fth1	301.217		ENSMUST00000077577	ENSMUSG00000023004	Tuba1b	338.62		ENSMUST00000102758	ENSMUSG00000020402	Vdac1	337.404		ENSMUST00000136143	ENSMUSG00000005779	Psmb4	253.466
	ENSMUST00000027153	ENSMUSG00000026003	Acadl	345.056		ENSMUST00000070124	ENSMUSG00000071516	H2ac13	336.202		ENSMUST00000160635	ENSMUSG00000023010	Tmbim6	327.159		ENSMUST00000121894	ENSMUSG00000083416	Gm15378	321.199		ENSMUST00000191997	ENSMUSG00000063856	Gpx1	314.05		ENSMUST00000128073	ENSMUSG00000025428	Atp5a1	300.796		ENSMUST00000073339	ENSMUSG00000006373	Pgrmc1	337.937		ENSMUST00000182051	ENSMUSG00000098201	Gm26983	336.968		ENSMUST00000238053	ENSMUSG00000118285	Gm46618	253.144
	ENSMUST00000169032	ENSMUSG00000025950	Idh1	344.868		ENSMUST00000155790	ENSMUSG00000026853	Crat	333.82		ENSMUST00000077309	ENSMUSG00000061992	Gm4953	327.056		ENSMUST00000022590	ENSMUSG00000022013	Dnajc15	321.061		ENSMUST00000170335	ENSMUSG00000091957	Rps2-ps10	312.801		ENSMUST00000122125	ENSMUSG00000081640	Rplp0-ps1	300.668		ENSMUST00000233704	ENSMUSG00000117205	Rps18-ps7	337.436		ENSMUST00000024909	ENSMUSG00000024099	Ndufv2	336.245		ENSMUST00000154774	ENSMUSG00000003814	Calr	252.829
	ENSMUST00000204567	ENSMUSG00000061838	Suclg2	343.788		ENSMUST00000170810	ENSMUSG00000061904	Slc25a3	333.302		ENSMUST00000181795	ENSMUSG00000031818	Cox4i1	326.91		ENSMUST00000215709	ENSMUSG00000111613	Gm4977	319.102		ENSMUST00000214434	ENSMUSG00000110960	Supt4b	312.456		ENSMUST00000025549	ENSMUSG00000024646	Cyb5a	300.576		ENSMUST00000188109	ENSMUSG00000025950	Idh1	335.173		ENSMUST00000212703	ENSMUSG00000031708	Tecr	334.638		ENSMUST00000112866	ENSMUSG00000061353	Cxcl12	252.533
	ENSMUST00000020653	ENSMUSG00000020386	Sar1b	343.669		ENSMUST00000110371	ENSMUSG00000018796	Acsl1	332.367		ENSMUST00000092231	ENSMUSG00000069540	Gm4925	326.335		ENSMUST00000180341	ENSMUSG00000042079	Hnrnpf	318.609		ENSMUST00000030069	ENSMUSG00000028378	Ptgr1	312.319		ENSMUST00000150554	ENSMUSG00000031328	Flna	300.277		ENSMUST00000036493	ENSMUSG00000033161	Atp1a1	334.787		ENSMUST00000023269	ENSMUSG00000098274	Rpl24	334.286		ENSMUST00000107330	ENSMUSG00000105518	Gm42674	252.308
	ENSMUST00000216449	ENSMUSG00000039438	Ttc36	342.712		ENSMUST00000238045	ENSMUSG00000117898	Gm8986	330.659		ENSMUST00000139109	ENSMUSG00000060002	Chpt1	326.174		ENSMUST00000201007	ENSMUSG00000029642	Polr1d	318.582		ENSMUST00000186012	ENSMUSG00000100767	Gm3508	311.845		ENSMUST00000161616	ENSMUSG00000004897	Hdgf	299.535		ENSMUST00000040428	ENSMUSG00000093989	Rnasek	334.606		ENSMUST00000156487	ENSMUSG00000006345	Ggt1	334.035		ENSMUST00000197077	ENSMUSG00000104623	Gm6394	250.894
	ENSMUST00000120462	ENSMUSG00000080938	Gm6062	341.57		ENSMUST00000155584	ENSMUSG00000067274	Rplp0	328.69		ENSMUST00000201902	ENSMUSG00000000184	Ccnd2	326.055		ENSMUST00000216380	ENSMUSG00000038717	Atp5l	318.516		ENSMUST00000181150	ENSMUSG00000030122	Ptms	310.994		ENSMUST00000183478	ENSMUSG00000066362	Rps13-ps1	298.952		ENSMUST00000167225	ENSMUSG00000029713	Gnb2	333.98		ENSMUST00000073339	ENSMUSG00000006373	Pgrmc1	333.771		ENSMUST00000128073	ENSMUSG00000025428	Atp5a1	250.56
	ENSMUST00000223507	ENSMUSG00000113754	Gm47401	340.681		ENSMUST00000107330	ENSMUSG00000105518	Gm42674	327.812		ENSMUST00000121752	ENSMUSG00000063684	Hadhb-ps	325.956		ENSMUST00000074205	ENSMUSG00000063875	Rps6-ps1	318.429		ENSMUST00000099636	ENSMUSG00000074978	Actg-ps1	309.428		ENSMUST00000199499	ENSMUSG00000053931	Cnn3	298.932		ENSMUST00000164671	ENSMUSG00000091419	Gm17450	333.733		ENSMUST00000206196	ENSMUSG00000004610	Etfb	333.58		ENSMUST00000233127	ENSMUSG00000071172	Srsf3	250.557
	ENSMUST00000146541	ENSMUSG00000025153	Fasn	338.86		ENSMUST00000145402	ENSMUSG00000023861	Mpc1	327.648		ENSMUST00000178260	ENSMUSG00000093963	Gm21909	325.791		ENSMUST00000199367	ENSMUSG00000027852	Nras	317.53		ENSMUST00000213254	ENSMUSG00000031996	Aplp2	308.949		ENSMUST00000173402	ENSMUSG00000092265	Gm5682	298.704		ENSMUST00000030455	ENSMUSG00000028692	Akr1a1	333.731		ENSMUST00000228970	ENSMUSG00000115916	Gm8702	333.434		ENSMUST00000107845	ENSMUSG00000028478	Clta	250.055
	ENSMUST00000170309	ENSMUSG00000053644	Aldh7a1	338.846		ENSMUST00000207448	ENSMUSG00000037706	Cd81	327.212		ENSMUST00000025549	ENSMUSG00000024646	Cyb5a	325.497		ENSMUST00000187714	ENSMUSG00000100131	Gm28439	316.752		ENSMUST00000119529	ENSMUSG00000080831	Gm12529	308.755		ENSMUST00000170810	ENSMUSG00000061904	Slc25a3	298.08		ENSMUST00000198189	ENSMUSG00000105250	Gm29736	333.602		ENSMUST00000106148	ENSMUSG00000039450	Dcxr	333.185		ENSMUST00000087033	ENSMUSG00000067149	Jchain	249.893
	ENSMUST00000176624	ENSMUSG00000003053	Cyp2c29	337.893		ENSMUST00000195605	ENSMUSG00000026626	Ppp2r5a	327.111		ENSMUST00000059110	ENSMUSG00000046372	Gm5590	325.338		ENSMUST00000191699	ENSMUSG00000102824	Pdcd5-ps	316.529		ENSMUST00000160079	ENSMUSG00000089883	Gm3355	308.651		ENSMUST00000203838	ENSMUSG00000107751	Gm6749	297.355		ENSMUST00000228736	ENSMUSG00000021917	Spcs1	332.118		ENSMUST00000135683	ENSMUSG00000033533	Acsm1	333.038		ENSMUST00000219627	ENSMUSG00000112903	Gm5948	249.348
	ENSMUST00000014578	ENSMUSG00000059481	Plg	337.285		ENSMUST00000197574	ENSMUSG00000002944	Cd36	326.666		ENSMUST00000142371	ENSMUSG00000026938	Fcna	325.213		ENSMUST00000125166	ENSMUSG00000020372	Rack1	315.182		ENSMUST00000120462	ENSMUSG00000080938	Gm6062	307.036		ENSMUST00000136143	ENSMUSG00000005779	Psmb4	296.394		ENSMUST00000186229	ENSMUSG00000033061	Resp18	332.017		ENSMUST00000134804	ENSMUSG00000014606	Slc25a11	331.897		ENSMUST00000186012	ENSMUSG00000100767	Gm3508	249.271
	ENSMUST00000220612	ENSMUSG00000113611	Gm47750	336.994		ENSMUST00000065243	ENSMUSG00000053038	Gm6180	325.897		ENSMUST00000119529	ENSMUSG00000080831	Gm12529	324.51		ENSMUST00000102854	ENSMUSG00000026853	Crat	315.103		ENSMUST00000223867	ENSMUSG00000114834	Gm48705	306.904		ENSMUST00000151066	ENSMUSG00000055762	Eef1d	295.981		ENSMUST00000223921	ENSMUSG00000041028	Ghitm	332.005		ENSMUST00000224899	ENSMUSG00000039197	Adk	331.509		ENSMUST00000204890	ENSMUSG00000030057	Cnbp	249.061
	ENSMUST00000119390	ENSMUSG00000082330	Ldha-ps	335.372		ENSMUST00000173175	ENSMUSG00000041881	Ndufa7	325.668		ENSMUST00000238045	ENSMUSG00000117898	Gm8986	324.346		ENSMUST00000057216	ENSMUSG00000027282	Mtch2	314.702		ENSMUST00000123686	ENSMUSG00000024048	Myl12a	305.949		ENSMUST00000196911	ENSMUSG00000105938	Gm33866	295.885		ENSMUST00000080982	ENSMUSG00000058607	Rpl31-ps20	330.91		ENSMUST00000033683	ENSMUSG00000031320	Rps4x	330.976		ENSMUST00000228593	ENSMUSG00000068417	Pnp2	248.258
	ENSMUST00000026901	ENSMUSG00000046721	Rpl14-ps1	335.369		ENSMUST00000122373	ENSMUSG00000080242	Atp6v0c-ps2	325.167		ENSMUST00000118664	ENSMUSG00000082260	Gm7429	323.031		ENSMUST00000237859	ENSMUSG00000038274	Fau	314.644		ENSMUST00000219627	ENSMUSG00000112903	Gm5948	305.867		ENSMUST00000117155	ENSMUSG00000080896	Gm14567	295.821		ENSMUST00000208857	ENSMUSG00000108874	Gm9711	329.662		ENSMUST00000176761	ENSMUSG00000028124	Gclm	330.346		ENSMUST00000152762	ENSMUSG00000028792	Ak2	247.362
	ENSMUST00000045376	ENSMUSG00000039197	Adk	335.358		ENSMUST00000140065	ENSMUSG00000066553	Gm6969	324.272		ENSMUST00000133251	ENSMUSG00000023456	Tpi1	322.673		ENSMUST00000139320	ENSMUSG00000039428	Tmem135	312.348		ENSMUST00000127737	ENSMUSG00000028639	Ybx1	305.278		ENSMUST00000133514	ENSMUSG00000030695	Aldoa	295.426		ENSMUST00000148580	ENSMUSG00000034708	Grn	328.572		ENSMUST00000116560	ENSMUSG00000056201	Cfl1	329.767		ENSMUST00000120954	ENSMUSG00000082545	Gm12196	247.164
	ENSMUST00000155926	ENSMUSG00000068762	Gstm6	335.353		ENSMUST00000125166	ENSMUSG00000020372	Rack1	324.02		ENSMUST00000138412	ENSMUSG00000018585	Atox1	322.32		ENSMUST00000155493	ENSMUSG00000020745	Pafah1b1	312.134		ENSMUST00000118431	ENSMUSG00000080977	Gm13772	304.412		ENSMUST00000180341	ENSMUSG00000042079	Hnrnpf	295.193		ENSMUST00000213254	ENSMUSG00000031996	Aplp2	328.477		ENSMUST00000128330	ENSMUSG00000038224	Serpinf2	327.149		ENSMUST00000214912	ENSMUSG00000111671	Gm6983	246.92
	ENSMUST00000186547	ENSMUSG00000039168	Dap	335.037		ENSMUST00000135160	ENSMUSG00000029432	Nipsnap2	322.658		ENSMUST00000187303	ENSMUSG00000101597	Gm5621	322.204		ENSMUST00000020252	ENSMUSG00000020059	Sycp3	311.849		ENSMUST00000153038	ENSMUSG00000020849	Ywhae	303.878		ENSMUST00000049385	ENSMUSG00000035530	Eif1	294.783		ENSMUST00000027374	ENSMUSG00000026182	Tnp1	327.686		ENSMUST00000059980	ENSMUSG00000046330	Rpl37a	326.443		ENSMUST00000139299	ENSMUSG00000059796	Eif4a1	246.532
	ENSMUST00000162194	ENSMUSG00000023019	Gpd1	334.086		ENSMUST00000197887	ENSMUSG00000105143	Gm8069	321.998		ENSMUST00000032214	ENSMUSG00000030120	Mlf2	321.308		ENSMUST00000059980	ENSMUSG00000046330	Rpl37a	311.765		ENSMUST00000120787	ENSMUSG00000083019	Gm6222	301.628		ENSMUST00000160012	ENSMUSG00000040078	Ptges3-ps	294.446		ENSMUST00000212700	ENSMUSG00000110461	Gm45860	327.499		ENSMUST00000121087	ENSMUSG00000081113	Gm7308	326.112		ENSMUST00000118223	ENSMUSG00000084277	Gm11702	245.553
	ENSMUST00000154774	ENSMUSG00000003814	Calr	333.766		ENSMUST00000237341	ENSMUSG00000059734	Ndufs8	321.728		ENSMUST00000148553	ENSMUSG00000025967	Eef1b2	320.592		ENSMUST00000217815	ENSMUSG00000112908	Gm7392	311.756		ENSMUST00000117045	ENSMUSG00000082691	Dynlt1-ps1	301.413		ENSMUST00000059802	ENSMUSG00000048758	Rpl29	293.313		ENSMUST00000118047	ENSMUSG00000081603	Gm14681	326.641		ENSMUST00000170817	ENSMUSG00000063796	Slc22a8	326.047		ENSMUST00000133896	ENSMUSG00000026177	Slc11a1	245.107
	ENSMUST00000179757	ENSMUSG00000040963	Asgr2	333.688		ENSMUST00000215273	ENSMUSG00000032279	Idh3a	321.606		ENSMUST00000199854	ENSMUSG00000037062	Sh3glb1	318.638		ENSMUST00000073471	ENSMUSG00000060938	Rpl26	311.18		ENSMUST00000179201	ENSMUSG00000023175	Bsg	301.368		ENSMUST00000141954	ENSMUSG00000037706	Cd81	292.201		ENSMUST00000178086	ENSMUSG00000096086	Gm4761	326.406		ENSMUST00000134611	ENSMUSG00000017307	Acot8	325.471		ENSMUST00000152993	ENSMUSG00000054428	Atpif1	243.935
	ENSMUST00000160900	ENSMUSG00000021577	Sdha	332.278		ENSMUST00000117129	ENSMUSG00000082016	Pgam1-ps2	320.89		ENSMUST00000206355	ENSMUSG00000108525	Gm7443	318.474		ENSMUST00000065692	ENSMUSG00000035152	Ap2b1	311.166		ENSMUST00000201376	ENSMUSG00000029649	Pomp	301.17		ENSMUST00000226756	ENSMUSG00000022312	Eif3h	291.371		ENSMUST00000127300	ENSMUSG00000001175	Calm1	326.231		ENSMUST00000170379	ENSMUSG00000057580	Cox7c-ps1	325.379		ENSMUST00000227992	ENSMUSG00000115347	Gm8238	243.931
	ENSMUST00000139342	ENSMUSG00000032314	Etfa	332.246		ENSMUST00000224030	ENSMUSG00000021546	Hnrnpk	320.642		ENSMUST00000164756	ENSMUSG00000091337	Eid1	318.421		ENSMUST00000092231	ENSMUSG00000069540	Gm4925	310.862		ENSMUST00000149339	ENSMUSG00000062647	Rpl7a	300.583		ENSMUST00000232936	ENSMUSG00000023886	Smoc2	291.29		ENSMUST00000217776	ENSMUSG00000090841	Myl6	325.842		ENSMUST00000021970	ENSMUSG00000021508	Cxcl14	324.478		ENSMUST00000120093	ENSMUSG00000071141	Rpl36a-ps3	243.928
	ENSMUST00000047111	ENSMUSG00000041237	Pklr	331.683		ENSMUST00000204280	ENSMUSG00000107450	Gm2522	320.279		ENSMUST00000174355	ENSMUSG00000002985	Apoe	318.109		ENSMUST00000071523	ENSMUSG00000086583	Gm15500	310.716		ENSMUST00000226756	ENSMUSG00000022312	Eif3h	300.261		ENSMUST00000107845	ENSMUSG00000028478	Clta	291.279		ENSMUST00000228625	ENSMUSG00000022312	Eif3h	324.033		ENSMUST00000135787	ENSMUSG00000028405	Aco1	324.253		ENSMUST00000139476	ENSMUSG00000026473	Glul	243.29
	ENSMUST00000119773	ENSMUSG00000082481	Rps12-ps19	330.639		ENSMUST00000133628	ENSMUSG00000031950	Gabarapl2	319.957		ENSMUST00000203008	ENSMUSG00000108279	Gm44024	317.708		ENSMUST00000030125	ENSMUSG00000028416	Bag1	309.921		ENSMUST00000121821	ENSMUSG00000084111	Gm15710	300.046		ENSMUST00000214434	ENSMUSG00000110960	Supt4b	290.478		ENSMUST00000017548	ENSMUSG00000017404	Rpl19	323.794		ENSMUST00000163955	ENSMUSG00000021794	Glud1	324.019		ENSMUST00000223507	ENSMUSG00000113754	Gm47401	242.981
	ENSMUST00000212703	ENSMUSG00000031708	Tecr	330.298		ENSMUST00000129753	ENSMUSG00000029455	Aldh2	319.699		ENSMUST00000107684	ENSMUSG00000006057	Atp5g1	317.393		ENSMUST00000218019	ENSMUSG00000112625	Gm2628	309.43		ENSMUST00000140507	ENSMUSG00000047965	Rpl9-ps7	298.575		ENSMUST00000069579	ENSMUSG00000055839	Elob	289.194		ENSMUST00000155898	ENSMUSG00000027566	Psma7	323.209		ENSMUST00000187999	ENSMUSG00000100441	Gm7266	323.186		ENSMUST00000121821	ENSMUSG00000084111	Gm15710	242.283
	ENSMUST00000004554	ENSMUSG00000012848	Rps5	329.964		ENSMUST00000226609	ENSMUSG00000115486	Gm49017	318.931		ENSMUST00000148580	ENSMUSG00000034708	Grn	317.26		ENSMUST00000147439	ENSMUSG00000001829	Clpb	309.121		ENSMUST00000167721	ENSMUSG00000029580	Actb	298.139		ENSMUST00000115992	ENSMUSG00000082967	Gm16082	288.954		ENSMUST00000187098	ENSMUSG00000026260	Ndufa10	322.828		ENSMUST00000109084	ENSMUSG00000027523	Gnas	322.846		ENSMUST00000117155	ENSMUSG00000080896	Gm14567	241.963
	ENSMUST00000067664	ENSMUSG00000020849	Ywhae	329.808		ENSMUST00000157063	ENSMUSG00000020153	Ndufs7	317.518		ENSMUST00000163902	ENSMUSG00000024659	Anxa1	316.091		ENSMUST00000185920	ENSMUSG00000026094	Stk17b	308.924		ENSMUST00000119984	ENSMUSG00000081661	Gm14450	297.966		ENSMUST00000177051	ENSMUSG00000021546	Hnrnpk	288.502		ENSMUST00000214685	ENSMUSG00000018593	Sparc	322.763		ENSMUST00000099636	ENSMUSG00000074978	Actg-ps1	322.131		ENSMUST00000100510	ENSMUSG00000075581	Gm16409	240.29
	ENSMUST00000119447	ENSMUSG00000044751	Atp5pb-ps	329.794		ENSMUST00000146927	ENSMUSG00000006333	Rps9	317.052		ENSMUST00000222443	ENSMUSG00000113249	Gm33312	315.871		ENSMUST00000219673	ENSMUSG00000038594	Cep85l	306.849		ENSMUST00000000090	ENSMUSG00000000088	Cox5a	297.958		ENSMUST00000190511	ENSMUSG00000099927	Gm8226	286.578		ENSMUST00000058845	ENSMUSG00000045763	Basp1	321.866		ENSMUST00000025961	ENSMUSG00000024997	Prdx3	321.428		ENSMUST00000134598	ENSMUSG00000028684	Urod	239.251
	ENSMUST00000118998	ENSMUSG00000080893	Ndufa12-ps	329.433		ENSMUST00000120275	ENSMUSG00000083880	Hspe1-ps6	316.94		ENSMUST00000119544	ENSMUSG00000081176	H3f3a-ps2	315.258		ENSMUST00000091374	ENSMUSG00000026021	Sumo1	306.768		ENSMUST00000030051	ENSMUSG00000028367	Txn1	297.646		ENSMUST00000214912	ENSMUSG00000111671	Gm6983	286.186		ENSMUST00000195827	ENSMUSG00000039221	Rpl22l1	320.989		ENSMUST00000069579	ENSMUSG00000055839	Elob	321.369		ENSMUST00000069579	ENSMUSG00000055839	Elob	239.195
	ENSMUST00000119122	ENSMUSG00000081856	Gm14580	329.169		ENSMUST00000170303	ENSMUSG00000091228	Gm20390	316.468		ENSMUST00000074806	ENSMUSG00000091705	H2-Q2	314.886		ENSMUST00000081132	ENSMUSG00000063166	Gm5449	304.662		ENSMUST00000069579	ENSMUSG00000055839	Elob	296.672		ENSMUST00000188288	ENSMUSG00000101330	Gm10193	285.993		ENSMUST00000219699	ENSMUSG00000112046	Gm5175	320.211		ENSMUST00000068795	ENSMUSG00000055302	Mrfap1	321.353		ENSMUST00000117527	ENSMUSG00000084830	Gm14539	238.234
	ENSMUST00000128892	ENSMUSG00000021213	Akr1c13	328.857		ENSMUST00000207518	ENSMUSG00000108911	Gm45113	315.383		ENSMUST00000119949	ENSMUSG00000094392	Gm3788	314.66		ENSMUST00000192290	ENSMUSG00000103729	Gm37098	304.63		ENSMUST00000210465	ENSMUSG00000110360	Gm45380	296.544		ENSMUST00000213150	ENSMUSG00000110825	Gm8959	285.727		ENSMUST00000106215	ENSMUSG00000062825	Actg1	318.925		ENSMUST00000144845	ENSMUSG00000027447	Cst3	321.257		ENSMUST00000191040	ENSMUSG00000102117	Rpsa-ps1	237.677
	ENSMUST00000204553	ENSMUSG00000107568	Gm18840	327.727		ENSMUST00000138927	ENSMUSG00000022186	Oxct1	315.164		ENSMUST00000119272	ENSMUSG00000082908	Gm13736	314.169		ENSMUST00000197489	ENSMUSG00000027708	Dcun1d1	304.546		ENSMUST00000228168	ENSMUSG00000115732	Gm9302	296.434		ENSMUST00000084445	ENSMUSG00000066116	Gm10154	285.506		ENSMUST00000174306	ENSMUSG00000024387	Csnk2b	316.958		ENSMUST00000212107	ENSMUSG00000000743	Chmp1a	320.986		ENSMUST00000120174	ENSMUSG00000047905	Gm8566	237.668
	ENSMUST00000118863	ENSMUSG00000053173	Rpl18-ps2	326.996		ENSMUST00000237779	ENSMUSG00000117978	Gm50286	314.979		ENSMUST00000108357	ENSMUSG00000040466	Blvrb	312.47		ENSMUST00000065978	ENSMUSG00000053508	Gtsf2	303.925		ENSMUST00000028683	ENSMUSG00000027248	Pdia3	295.601		ENSMUST00000227454	ENSMUSG00000022108	Itm2b	285.306		ENSMUST00000160900	ENSMUSG00000021577	Sdha	315.594		ENSMUST00000207448	ENSMUSG00000037706	Cd81	320.521		ENSMUST00000120479	ENSMUSG00000084048	Gm12042	237.569
	ENSMUST00000033824	ENSMUSG00000031447	Lamp1	326.514		ENSMUST00000001304	ENSMUSG00000001270	Ckb	314.146		ENSMUST00000068581	ENSMUSG00000050953	Gja1	311.861		ENSMUST00000101632	ENSMUSG00000020435	Osbp2	303.388		ENSMUST00000173786	ENSMUSG00000049832	Rbx1-ps	295.273		ENSMUST00000092163	ENSMUSG00000069516	Lyz2	284.812		ENSMUST00000179718	ENSMUSG00000096712	Gm15454	314.733		ENSMUST00000233575	ENSMUSG00000067144	Slc22a7	319.868		ENSMUST00000127300	ENSMUSG00000001175	Calm1	236.74
	ENSMUST00000150549	ENSMUSG00000020777	Acox1	326.027		ENSMUST00000180422	ENSMUSG00000097906	Gm9625	313.425		ENSMUST00000107845	ENSMUSG00000028478	Clta	311.581		ENSMUST00000070649	ENSMUSG00000017049	Ccdc70	301.683		ENSMUST00000140036	ENSMUSG00000022890	Atp5j	294.754		ENSMUST00000173684	ENSMUSG00000092261	Gm20519	284.576		ENSMUST00000171419	ENSMUSG00000029580	Actb	314.461		ENSMUST00000173402	ENSMUSG00000092265	Gm5682	319.296		ENSMUST00000205423	ENSMUSG00000108813	Rpl19-ps9	236.655
	ENSMUST00000170308	ENSMUSG00000007656	Arpp19	324.041		ENSMUST00000117679	ENSMUSG00000081228	Gm16089	313.231		ENSMUST00000190943	ENSMUSG00000026043	Col3a1	310.91		ENSMUST00000108835	ENSMUSG00000047841	Fndc11	300.464		ENSMUST00000141851	ENSMUSG00000001794	Capns1	294.539		ENSMUST00000198189	ENSMUSG00000105250	Gm29736	283.619		ENSMUST00000181150	ENSMUSG00000030122	Ptms	312.656		ENSMUST00000216755	ENSMUSG00000032060	Cryab	319		ENSMUST00000146979	ENSMUSG00000020368	Canx	236.464
	ENSMUST00000119619	ENSMUSG00000081526	Gm7219	323.666		ENSMUST00000108613	ENSMUSG00000078812	Eif5a	311.681		ENSMUST00000208857	ENSMUSG00000108874	Gm9711	310.574		ENSMUST00000173091	ENSMUSG00000024953	Prdx5	300.395		ENSMUST00000232994	ENSMUSG00000117202	Gm9349	293.894		ENSMUST00000211879	ENSMUSG00000110501	Gm45900	283.051		ENSMUST00000125302	ENSMUSG00000020321	Mdh1	311.539		ENSMUST00000233003	ENSMUSG00000117145	Gm4356	318.514		ENSMUST00000237236	ENSMUSG00000117706	Gm50184	236.368
	ENSMUST00000229387	ENSMUSG00000022445	Cyp2d26	322.407		ENSMUST00000212703	ENSMUSG00000031708	Tecr	310.604		ENSMUST00000018470	ENSMUSG00000018326	Ywhab	310.037		ENSMUST00000110032	ENSMUSG00000037307	Banf2	300.162		ENSMUST00000042700	ENSMUSG00000038155	Gstp2	293.761		ENSMUST00000118045	ENSMUSG00000081273	Gm15896	283.025		ENSMUST00000120514	ENSMUSG00000081230	Gm9097	311.176		ENSMUST00000040428	ENSMUSG00000093989	Rnasek	318.447		ENSMUST00000103420	ENSMUSG00000076614	Ighg1	236.149
	ENSMUST00000103191	ENSMUSG00000028936	Rpl22	322.206		ENSMUST00000060992	ENSMUSG00000020458	Rtn4	307.551		ENSMUST00000028610	ENSMUSG00000027187	Cat	308.447		ENSMUST00000027853	ENSMUSG00000026568	Mpc2	298.161		ENSMUST00000196285	ENSMUSG00000019179	Mdh2	293.449		ENSMUST00000146979	ENSMUSG00000020368	Canx	282.743		ENSMUST00000066401	ENSMUSG00000007891	Ctsd	310.759		ENSMUST00000128787	ENSMUSG00000037916	Ndufv1	318.415		ENSMUST00000189345	ENSMUSG00000049339	Retreg2	235.996
	ENSMUST00000197662	ENSMUSG00000028127	Abcd3	321.751		ENSMUST00000216332	ENSMUSG00000111336	Aldoa-ps4	307.209		ENSMUST00000120514	ENSMUSG00000081230	Gm9097	308.074		ENSMUST00000211725	ENSMUSG00000003429	Rps11	296.785		ENSMUST00000182227	ENSMUSG00000046056	Sbsn	293.414		ENSMUST00000237277	ENSMUSG00000118294	Gm9028	282.479		ENSMUST00000236824	ENSMUSG00000037071	Scd1	309.739		ENSMUST00000121752	ENSMUSG00000063684	Hadhb-ps	317.544		ENSMUST00000198128	ENSMUSG00000001025	S100a6	235.308
	ENSMUST00000224030	ENSMUSG00000021546	Hnrnpk	321.631		ENSMUST00000029610	ENSMUSG00000027984	Hadh	307.075		ENSMUST00000040428	ENSMUSG00000093989	Rnasek	306.025		ENSMUST00000216813	ENSMUSG00000032518	Rpsa	296.706		ENSMUST00000006478	ENSMUSG00000006315	Tmem147	293.365		ENSMUST00000151129	ENSMUSG00000028691	Prdx1	280.164		ENSMUST00000210391	ENSMUSG00000110188	Gm45432	309.366		ENSMUST00000120890	ENSMUSG00000083854	Dnajc19-ps	316.961		ENSMUST00000118652	ENSMUSG00000080877	Rpl22-ps1	235.086
	ENSMUST00000020640	ENSMUSG00000020372	Rack1	321.36		ENSMUST00000150861	ENSMUSG00000029017	Pmpcb	307.003		ENSMUST00000016400	ENSMUSG00000016256	Ctsz	303.615		ENSMUST00000009693	ENSMUSG00000009549	Srp14	295.58		ENSMUST00000076788	ENSMUSG00000064215	Ifi27	293.362		ENSMUST00000058407	ENSMUSG00000059534	Uqcr10	279.673		ENSMUST00000191997	ENSMUSG00000063856	Gpx1	309.138		ENSMUST00000214434	ENSMUSG00000110960	Supt4b	316.009		ENSMUST00000178229	ENSMUSG00000094164	Ighv2-3	233.994
	ENSMUST00000122082	ENSMUSG00000081499	Gm12517	319.532		ENSMUST00000110372	ENSMUSG00000018796	Acsl1	305.796		ENSMUST00000207849	ENSMUSG00000070436	Serpinh1	303.568		ENSMUST00000160012	ENSMUSG00000040078	Ptges3-ps	295.314		ENSMUST00000119147	ENSMUSG00000085718	Rpl9-ps3	292.696		ENSMUST00000228168	ENSMUSG00000115732	Gm9302	279.536		ENSMUST00000182663	ENSMUSG00000079884	Gm10698	308.795		ENSMUST00000081714	ENSMUSG00000025176	Hoga1	315.681		ENSMUST00000049385	ENSMUSG00000035530	Eif1	232.808
	ENSMUST00000031053	ENSMUSG00000029162	Khk	318.79		ENSMUST00000033824	ENSMUSG00000031447	Lamp1	305.08		ENSMUST00000163955	ENSMUSG00000021794	Glud1	302.82		ENSMUST00000117732	ENSMUSG00000083245	Gm11185	295.146		ENSMUST00000043584	ENSMUSG00000036752	Tubb4b	292.389		ENSMUST00000111110	ENSMUSG00000027170	Eif3m	278.969		ENSMUST00000071184	ENSMUSG00000061988	Rpl10a-ps2	307.645		ENSMUST00000196032	ENSMUSG00000105020	Gm7205	315.352		ENSMUST00000024739	ENSMUSG00000023944	Hsp90ab1	232.634
	ENSMUST00000212498	ENSMUSG00000001472	Tcf25	317.51		ENSMUST00000061242	ENSMUSG00000048076	Arf1	304.785		ENSMUST00000017548	ENSMUSG00000017404	Rpl19	301.869		ENSMUST00000095617	ENSMUSG00000071265	1700086L19Rik	294.468		ENSMUST00000156564	ENSMUSG00000001864	Aif1l	292.378		ENSMUST00000026495	ENSMUSG00000025428	Atp5a1	278.652		ENSMUST00000144443	ENSMUSG00000018567	Gabarap	306.865		ENSMUST00000228813	ENSMUSG00000022490	Ppp1r1a	315.31		ENSMUST00000133530	ENSMUSG00000033379	Atp6v0b	231.42
	ENSMUST00000023269	ENSMUSG00000098274	Rpl24	317.253		ENSMUST00000134088	ENSMUSG00000062580	Timm17a	304.649		ENSMUST00000117927	ENSMUSG00000081378	Rps13-ps4	301.333		ENSMUST00000151305	ENSMUSG00000078627	Marchf10	294.337		ENSMUST00000040428	ENSMUSG00000093989	Rnasek	291.983		ENSMUST00000223867	ENSMUSG00000114834	Gm48705	278.426		ENSMUST00000221780	ENSMUSG00000113142	Gm18114	306.57		ENSMUST00000204734	ENSMUSG00000107951	Gm6210	315.079		ENSMUST00000140597	ENSMUSG00000043716	Rpl7	230.124
	ENSMUST00000025217	ENSMUSG00000024359	Hspa9	316.77		ENSMUST00000045897	ENSMUSG00000026238	Ptma	304.612		ENSMUST00000132934	ENSMUSG00000004044	Cavin1	301.028		ENSMUST00000173192	ENSMUSG00000101878	Gm8203	294.087		ENSMUST00000120287	ENSMUSG00000081860	Gm11533	291.409		ENSMUST00000224868	ENSMUSG00000114873	Gm47052	278.323		ENSMUST00000119984	ENSMUSG00000081661	Gm14450	306.567		ENSMUST00000204280	ENSMUSG00000107450	Gm2522	313.682		ENSMUST00000210465	ENSMUSG00000110360	Gm45380	230.081
	ENSMUST00000170441	ENSMUSG00000090623	Cfhr3	316.564		ENSMUST00000128586	ENSMUSG00000085917	Gm15899	304.436		ENSMUST00000221154	ENSMUSG00000114003	Gm9616	300.985		ENSMUST00000177586	ENSMUSG00000096361	Gm5814	293.898		ENSMUST00000126146	ENSMUSG00000028692	Akr1a1	290.523		ENSMUST00000109103	ENSMUSG00000020358	Hnrnpab	278.025		ENSMUST00000025217	ENSMUSG00000024359	Hspa9	305.616		ENSMUST00000204199	ENSMUSG00000053119	Chmp3	313.618		ENSMUST00000177051	ENSMUSG00000021546	Hnrnpk	229.682
	ENSMUST00000169200	ENSMUSG00000024158	Hagh	315.791		ENSMUST00000196097	ENSMUSG00000027712	Anxa5	304.187		ENSMUST00000153038	ENSMUSG00000020849	Ywhae	299.797		ENSMUST00000176308	ENSMUSG00000029064	Gnb1	293.766		ENSMUST00000196911	ENSMUSG00000105938	Gm33866	290.293		ENSMUST00000156960	ENSMUSG00000018819	Lsp1	277.497		ENSMUST00000207518	ENSMUSG00000108911	Gm45113	304.573		ENSMUST00000238045	ENSMUSG00000117898	Gm8986	313.304		ENSMUST00000197887	ENSMUSG00000105143	Gm8069	229.307
	ENSMUST00000144978	ENSMUSG00000020321	Mdh1	315.727		ENSMUST00000218693	ENSMUSG00000112708	Gm8255	302.603		ENSMUST00000132588	ENSMUSG00000023089	Ndufa5	298.795		ENSMUST00000052248	ENSMUSG00000071644	Eef1g	293.579		ENSMUST00000140251	ENSMUSG00000022010	Tsc22d1	289.774		ENSMUST00000153038	ENSMUSG00000020849	Ywhae	277.088		ENSMUST00000119379	ENSMUSG00000002416	Ndufb2	304.324		ENSMUST00000155584	ENSMUSG00000067274	Rplp0	313.142		ENSMUST00000034276	ENSMUSG00000031818	Cox4i1	228.477
	ENSMUST00000118223	ENSMUSG00000084277	Gm11702	315.604		ENSMUST00000117802	ENSMUSG00000083676	Gm11367	301.662		ENSMUST00000205045	ENSMUSG00000033174	Mgll	298.581		ENSMUST00000054316	ENSMUSG00000044916	1700029I15Rik	293.071		ENSMUST00000187098	ENSMUSG00000026260	Ndufa10	289.222		ENSMUST00000140507	ENSMUSG00000047965	Rpl9-ps7	276.488		ENSMUST00000185704	ENSMUSG00000099433	Gm28344	304.039		ENSMUST00000015236	ENSMUSG00000015092	Edf1	312.481		ENSMUST00000144667	ENSMUSG00000029713	Gnb2	228.441
	ENSMUST00000040440	ENSMUSG00000036438	Calm2	315.416		ENSMUST00000040440	ENSMUSG00000036438	Calm2	300.562		ENSMUST00000025804	ENSMUSG00000024870	Rab1b	297.67		ENSMUST00000222877	ENSMUSG00000113520	Gm4257	292.416		ENSMUST00000139716	ENSMUSG00000023456	Tpi1	288.349		ENSMUST00000232994	ENSMUSG00000117202	Gm9349	276.159		ENSMUST00000034049	ENSMUSG00000031633	Slc25a4	303.201		ENSMUST00000026405	ENSMUSG00000090247	Bloc1s1	311.795		ENSMUST00000226756	ENSMUSG00000022312	Eif3h	228.265
	ENSMUST00000152762	ENSMUSG00000028792	Ak2	315.26		ENSMUST00000214685	ENSMUSG00000018593	Sparc	300.382		ENSMUST00000120012	ENSMUSG00000083551	Gm14516	296.98		ENSMUST00000049948	ENSMUSG00000024654	Asrgl1	292.024		ENSMUST00000132376	ENSMUSG00000053898	Ech1	288.11		ENSMUST00000153524	ENSMUSG00000001175	Calm1	275.809		ENSMUST00000178260	ENSMUSG00000093963	Gm21909	302.356		ENSMUST00000119611	ENSMUSG00000080836	Gm6444	311.111		ENSMUST00000235308	ENSMUSG00000118052	Gm50432	226.147
	ENSMUST00000176546	ENSMUSG00000036138	Acaa1a	314.415		ENSMUST00000036996	ENSMUSG00000033938	Ndufb7	300.152		ENSMUST00000233946	ENSMUSG00000024066	Xdh	295.591		ENSMUST00000118448	ENSMUSG00000059058	Tma7-ps	291.778		ENSMUST00000134907	ENSMUSG00000032231	Anxa2	287.869		ENSMUST00000174718	ENSMUSG00000037820	Tgm2	271.663		ENSMUST00000084445	ENSMUSG00000066116	Gm10154	301.326		ENSMUST00000004140	ENSMUSG00000058135	Gstm1	310.299		ENSMUST00000207518	ENSMUSG00000108911	Gm45113	225.585
	ENSMUST00000123704	ENSMUSG00000030884	Uqcrc2	314.36		ENSMUST00000099466	ENSMUSG00000025006	Sorbs1	298.919		ENSMUST00000014990	ENSMUSG00000014846	Tppp3	295.425		ENSMUST00000133677	ENSMUSG00000026049	Tex30	291.577		ENSMUST00000148248	ENSMUSG00000026728	Vim	286.497		ENSMUST00000095267	ENSMUSG00000071076	Jund	271.132		ENSMUST00000219165	ENSMUSG00000112413	Gm6867	300.775		ENSMUST00000165717	ENSMUSG00000001289	Pfdn5	310.218		ENSMUST00000091130	ENSMUSG00000069014	Gm5641	225.285
	ENSMUST00000232994	ENSMUSG00000117202	Gm9349	314.053		ENSMUST00000146541	ENSMUSG00000025153	Fasn	298.289		ENSMUST00000210554	ENSMUSG00000109851	Gm39288	295.119		ENSMUST00000224030	ENSMUSG00000021546	Hnrnpk	291.041		ENSMUST00000229802	ENSMUSG00000056851	Pcbp2	286.346		ENSMUST00000117405	ENSMUSG00000100801	Gm15459	270.777		ENSMUST00000130904	ENSMUSG00000030869	Ndufab1	300.403		ENSMUST00000026743	ENSMUSG00000025651	Uqcrc1	309.651		ENSMUST00000198152	ENSMUSG00000032496	Ltf	224.6
	ENSMUST00000225454	ENSMUSG00000024981	Acsl5	312.478		ENSMUST00000203220	ENSMUSG00000004980	Hnrnpa2b1	297.752		ENSMUST00000211243	ENSMUSG00000110313	Gm45420	294.246		ENSMUST00000204592	ENSMUSG00000030007	Cct7	291.015		ENSMUST00000118998	ENSMUSG00000080893	Ndufa12-ps	286.195		ENSMUST00000118431	ENSMUSG00000080977	Gm13772	269.133		ENSMUST00000215063	ENSMUSG00000025794	Rpl14	299.127		ENSMUST00000133251	ENSMUSG00000023456	Tpi1	309.153		ENSMUST00000064667	ENSMUSG00000052681	Rap1b	223.928
	ENSMUST00000182051	ENSMUSG00000098201	Gm26983	312.242		ENSMUST00000015712	ENSMUSG00000015568	Lpl	297.24		ENSMUST00000048914	ENSMUSG00000034880	Mrpl34	293.639		ENSMUST00000216232	ENSMUSG00000036112	Metap2	290.628		ENSMUST00000209263	ENSMUSG00000110040	Gm49369	286.073		ENSMUST00000228970	ENSMUSG00000115916	Gm8702	269.091		ENSMUST00000133973	ENSMUSG00000039956	Mrap	297.273		ENSMUST00000227294	ENSMUSG00000115643	Gm49011	309.005		ENSMUST00000162356	ENSMUSG00000021957	Tkt	223.541
	ENSMUST00000015236	ENSMUSG00000015092	Edf1	311.716		ENSMUST00000129811	ENSMUSG00000016024	Lbp	296.921		ENSMUST00000141219	ENSMUSG00000047675	Rps8	293.312		ENSMUST00000156889	ENSMUSG00000014301	Pam16	290.028		ENSMUST00000237859	ENSMUSG00000038274	Fau	285.007		ENSMUST00000148580	ENSMUSG00000034708	Grn	268.876		ENSMUST00000181181	ENSMUSG00000078967	Gapdh-ps16	296.293		ENSMUST00000001304	ENSMUSG00000001270	Ckb	308.644		ENSMUST00000042700	ENSMUSG00000038155	Gstp2	222.576
	ENSMUST00000117897	ENSMUSG00000082008	Gm12390	311.35		ENSMUST00000053811	ENSMUSG00000004789	Dlst	296.072		ENSMUST00000201028	ENSMUSG00000029096	Htra3	293.227		ENSMUST00000173790	ENSMUSG00000037894	H2az1	289.728		ENSMUST00000086013	ENSMUSG00000066724	Gm10175	284.877		ENSMUST00000212676	ENSMUSG00000031827	Cotl1	268.829		ENSMUST00000120287	ENSMUSG00000081860	Gm11533	296.151		ENSMUST00000185466	ENSMUSG00000026260	Ndufa10	308.396		ENSMUST00000118775	ENSMUSG00000082500	Gm15195	222.557
	ENSMUST00000205439	ENSMUSG00000036570	Fxyd1	310.933		ENSMUST00000204890	ENSMUSG00000030057	Cnbp	294.931		ENSMUST00000121778	ENSMUSG00000027673	Ndufb5	293.054		ENSMUST00000161484	ENSMUSG00000005882	Uqcc1	289.579		ENSMUST00000188400	ENSMUSG00000100814	Gm28669	284.647		ENSMUST00000162356	ENSMUSG00000021957	Tkt	268.417		ENSMUST00000187877	ENSMUSG00000099658	Gm28980	295.985		ENSMUST00000162501	ENSMUSG00000073481	Mtarc2	306.464		ENSMUST00000142593	ENSMUSG00000022051	Bnip3l	222.125
	ENSMUST00000015941	ENSMUSG00000042118	Bhmt2	310.567		ENSMUST00000204279	ENSMUSG00000107758	Gm19253	294.428		ENSMUST00000228659	ENSMUSG00000115068	Gm48926	290.041		ENSMUST00000114750	ENSMUSG00000022812	Gsk3b	289.438		ENSMUST00000160012	ENSMUSG00000040078	Ptges3-ps	284.124		ENSMUST00000199478	ENSMUSG00000027712	Anxa5	268.346		ENSMUST00000226477	ENSMUSG00000115544	Gm49281	295.961		ENSMUST00000217815	ENSMUSG00000112908	Gm7392	306.39		ENSMUST00000176761	ENSMUSG00000028124	Gclm	221.029
	ENSMUST00000140036	ENSMUSG00000022890	Atp5j	308.513		ENSMUST00000118459	ENSMUSG00000086922	Gm13835	294.251		ENSMUST00000117559	ENSMUSG00000081394	Gm13215	289.583		ENSMUST00000029955	ENSMUSG00000028287	1700009N14Rik	289.316		ENSMUST00000149193	ENSMUSG00000026888	Grb14	283.784		ENSMUST00000203479	ENSMUSG00000107739	Gm7812	268.055		ENSMUST00000123083	ENSMUSG00000027472	Pdrg1	295.693		ENSMUST00000153186	ENSMUSG00000032314	Etfa	306.214		ENSMUST00000117793	ENSMUSG00000082258	Gm15289	221.012
	ENSMUST00000132957	ENSMUSG00000086115	Gm15733	307.422		ENSMUST00000090064	ENSMUSG00000068537	Gm10242	291.538		ENSMUST00000023116	ENSMUSG00000022477	Aco2	288.168		ENSMUST00000046644	ENSMUSG00000042043	Tbca	288.663		ENSMUST00000049385	ENSMUSG00000035530	Eif1	283.495		ENSMUST00000226477	ENSMUSG00000115544	Gm49281	267.909		ENSMUST00000160070	ENSMUSG00000090007	Rpl30-ps2	294.945		ENSMUST00000145341	ENSMUSG00000002010	Idh3g	305.991		ENSMUST00000122422	ENSMUSG00000081094	Rpl19-ps11	220.537
	ENSMUST00000065243	ENSMUSG00000053038	Gm6180	306.937		ENSMUST00000001809	ENSMUSG00000022283	Pabpc1	290.448		ENSMUST00000211725	ENSMUSG00000003429	Rps11	287.669		ENSMUST00000106687	ENSMUSG00000004035	Gstm7	288.22		ENSMUST00000216035	ENSMUSG00000032085	Tagln	282.582		ENSMUST00000001547	ENSMUSG00000001506	Col1a1	267.405		ENSMUST00000229537	ENSMUSG00000022450	Ndufa6	294.819		ENSMUST00000192802	ENSMUSG00000076441	Ass1	305.612		ENSMUST00000085163	ENSMUSG00000066407	Gm10263	220.511
	ENSMUST00000130593	ENSMUSG00000028470	Hint2	305.803		ENSMUST00000111168	ENSMUSG00000027187	Cat	290.186		ENSMUST00000106687	ENSMUSG00000004035	Gstm7	286.777		ENSMUST00000224226	ENSMUSG00000085684	4930469K13Rik	287.975		ENSMUST00000119463	ENSMUSG00000084260	Gm12844	282.201		ENSMUST00000204714	ENSMUSG00000029632	Ndufa4	266.791		ENSMUST00000145341	ENSMUSG00000002010	Idh3g	293.7		ENSMUST00000153038	ENSMUSG00000020849	Ywhae	305.151		ENSMUST00000121439	ENSMUSG00000081319	Gm12936	219.45
	ENSMUST00000236168	ENSMUSG00000040385	Ppp1ca	305.176		ENSMUST00000230961	ENSMUSG00000116414	Gm4432	290.179		ENSMUST00000080123	ENSMUSG00000063129	Aldoart2	285.712		ENSMUST00000115083	ENSMUSG00000026650	Meig1	287.873		ENSMUST00000230632	ENSMUSG00000116182	Gm33666	281.318		ENSMUST00000187098	ENSMUSG00000026260	Ndufa10	266.431		ENSMUST00000120479	ENSMUSG00000084048	Gm12042	293.435		ENSMUST00000086013	ENSMUSG00000066724	Gm10175	305.061		ENSMUST00000192731	ENSMUSG00000102914	Gm35106	219.37
	ENSMUST00000071523	ENSMUSG00000086583	Gm15500	305.169		ENSMUST00000222862	ENSMUSG00000072949	Acot1	289.586		ENSMUST00000121087	ENSMUSG00000081113	Gm7308	285.397		ENSMUST00000200482	ENSMUSG00000074344	Tmigd3	286.904		ENSMUST00000138919	ENSMUSG00000038366	Lasp1	281.069		ENSMUST00000139623	ENSMUSG00000016559	H3f3b	265.002		ENSMUST00000231765	ENSMUSG00000116972	Gm6278	293.023		ENSMUST00000133530	ENSMUSG00000033379	Atp6v0b	304.804		ENSMUST00000226477	ENSMUSG00000115544	Gm49281	219.159
	ENSMUST00000139476	ENSMUSG00000026473	Glul	303.827		ENSMUST00000035222	ENSMUSG00000032602	Slc25a20	289.56		ENSMUST00000028683	ENSMUSG00000027248	Pdia3	285.325		ENSMUST00000212498	ENSMUSG00000001472	Tcf25	286.317		ENSMUST00000118652	ENSMUSG00000080877	Rpl22-ps1	280.984		ENSMUST00000162550	ENSMUSG00000089967	Gm16550	264.895		ENSMUST00000138665	ENSMUSG00000022037	Clu	292.877		ENSMUST00000111228	ENSMUSG00000026547	Tagln2	304.793		ENSMUST00000021993	ENSMUSG00000021520	Uqcrb	219.083
	ENSMUST00000221103	ENSMUSG00000114058	Gm46317	303.793		ENSMUST00000120890	ENSMUSG00000083854	Dnajc19-ps	289.312		ENSMUST00000054301	ENSMUSG00000003123	Lipe	285.099		ENSMUST00000200240	ENSMUSG00000105558	Gm5855	285.68		ENSMUST00000124529	ENSMUSG00000029390	Tmed2	280.388		ENSMUST00000112327	ENSMUSG00000031353	Rbbp7	264.499		ENSMUST00000146999	ENSMUSG00000043866	Taf10	292.788		ENSMUST00000199499	ENSMUSG00000053931	Cnn3	304.79		ENSMUST00000111228	ENSMUSG00000026547	Tagln2	219.041
	ENSMUST00000058659	ENSMUSG00000044986	Tst	303.341		ENSMUST00000044043	ENSMUSG00000079941	Cox5b-ps	289.31		ENSMUST00000140065	ENSMUSG00000066553	Gm6969	284.989		ENSMUST00000200276	ENSMUSG00000105872	Gm9515	285.618		ENSMUST00000030455	ENSMUSG00000028692	Akr1a1	279.503		ENSMUST00000034049	ENSMUSG00000031633	Slc25a4	263.794		ENSMUST00000047864	ENSMUSG00000034994	Eef2	291.607		ENSMUST00000117828	ENSMUSG00000002475	Abhd3	303.487		ENSMUST00000117148	ENSMUSG00000039617	Gm7488	218.181
	ENSMUST00000228736	ENSMUSG00000021917	Spcs1	302.96		ENSMUST00000018470	ENSMUSG00000018326	Ywhab	289.111		ENSMUST00000114897	ENSMUSG00000025781	Atp5c1	284.613		ENSMUST00000038391	ENSMUSG00000037438	Uqcrh-ps1	285.247		ENSMUST00000176761	ENSMUSG00000028124	Gclm	278.584		ENSMUST00000106197	ENSMUSG00000025132	Arhgdia	263.41		ENSMUST00000233100	ENSMUSG00000117308	Gm20596	291.166		ENSMUST00000169032	ENSMUSG00000025950	Idh1	302.885		ENSMUST00000032597	ENSMUSG00000030432	Rpl28	217.839
	ENSMUST00000170810	ENSMUSG00000061904	Slc25a3	302.706		ENSMUST00000232994	ENSMUSG00000117202	Gm9349	286.603		ENSMUST00000145402	ENSMUSG00000023861	Mpc1	284.26		ENSMUST00000087566	ENSMUSG00000030695	Aldoa	284.893		ENSMUST00000142555	ENSMUSG00000069919	Hba-a1	278.474		ENSMUST00000005077	ENSMUSG00000004951	Hspb1	263.266		ENSMUST00000189345	ENSMUSG00000049339	Retreg2	290.858		ENSMUST00000145703	ENSMUSG00000075706	Gpx4	302.547		ENSMUST00000016703	ENSMUSG00000016559	H3f3b	217.661
	ENSMUST00000159566	ENSMUSG00000025955	Akr1cl	301.716		ENSMUST00000022260	ENSMUSG00000021741	Gm5457	286.537		ENSMUST00000190216	ENSMUSG00000101301	Gm29214	283.801		ENSMUST00000123488	ENSMUSG00000050608	Micos10	284.686		ENSMUST00000204956	ENSMUSG00000030161	Gabarapl1	278.408		ENSMUST00000090006	ENSMUSG00000025809	Itgb1	263.092		ENSMUST00000139716	ENSMUSG00000023456	Tpi1	290.381		ENSMUST00000212498	ENSMUSG00000001472	Tcf25	301.905		ENSMUST00000218713	ENSMUSG00000090841	Myl6	217.388
	ENSMUST00000229013	ENSMUSG00000022551	Cyc1	300.839		ENSMUST00000124436	ENSMUSG00000053768	Chchd3	286.418		ENSMUST00000108108	ENSMUSG00000071014	Ndufb6	283.39		ENSMUST00000120688	ENSMUSG00000029320	1700016H13Rik	284.388		ENSMUST00000059802	ENSMUSG00000048758	Rpl29	278.303		ENSMUST00000172822	ENSMUSG00000092240	Gm4246	262.939		ENSMUST00000139299	ENSMUSG00000059796	Eif4a1	290.209		ENSMUST00000199369	ENSMUSG00000029455	Aldh2	299.875		ENSMUST00000115992	ENSMUSG00000082967	Gm16082	216.954
	ENSMUST00000034866	ENSMUSG00000032314	Etfa	300.731		ENSMUST00000211725	ENSMUSG00000003429	Rps11	286.041		ENSMUST00000081560	ENSMUSG00000058076	Sdhc	282.754		ENSMUST00000195766	ENSMUSG00000095789	Nupr1l	284.133		ENSMUST00000227992	ENSMUSG00000115347	Gm8238	277.663		ENSMUST00000170303	ENSMUSG00000091228	Gm20390	262.885		ENSMUST00000210449	ENSMUSG00000030824	Nucb1	290.021		ENSMUST00000160454	ENSMUSG00000023010	Tmbim6	298.832		ENSMUST00000200899	ENSMUSG00000037373	Ctbp1	216.504
	ENSMUST00000108325	ENSMUSG00000003617	Cp	299.727		ENSMUST00000102854	ENSMUSG00000026853	Crat	285.513		ENSMUST00000119227	ENSMUSG00000024208	Uqcc2	282.406		ENSMUST00000228625	ENSMUSG00000022312	Eif3h	284.075		ENSMUST00000109103	ENSMUSG00000020358	Hnrnpab	277.427		ENSMUST00000210841	ENSMUSG00000109875	Gm6314	262.396		ENSMUST00000049385	ENSMUSG00000035530	Eif1	289.731		ENSMUST00000128581	ENSMUSG00000098274	Rpl24	298.328		ENSMUST00000170335	ENSMUSG00000091957	Rps2-ps10	216.278
	ENSMUST00000211972	ENSMUSG00000031708	Tecr	299.233		ENSMUST00000205555	ENSMUSG00000108401	Rpl19-ps10	284.905		ENSMUST00000144443	ENSMUSG00000018567	Gabarap	281.953		ENSMUST00000204280	ENSMUSG00000107450	Gm2522	283.7		ENSMUST00000218127	ENSMUSG00000090841	Myl6	275.366		ENSMUST00000127495	ENSMUSG00000022816	Fstl1	261.991		ENSMUST00000236627	ENSMUSG00000073422	H2-Ke6	289.169		ENSMUST00000126203	ENSMUSG00000090124	Ugt1a7c	297.943		ENSMUST00000211879	ENSMUSG00000110501	Gm45900	216.162
	ENSMUST00000042834	ENSMUSG00000038462	Uqcrfs1	298.086		ENSMUST00000159297	ENSMUSG00000079197	Psme2	284.802		ENSMUST00000105106	ENSMUSG00000069268	H2bc7	281.934		ENSMUST00000129021	ENSMUSG00000028411	Aptx	283.665		ENSMUST00000234808	ENSMUSG00000117438	Rpsa-ps7	274.31		ENSMUST00000156145	ENSMUSG00000028691	Prdx1	261.894		ENSMUST00000144978	ENSMUSG00000020321	Mdh1	288.776		ENSMUST00000129107	ENSMUSG00000026103	Gls	297.353		ENSMUST00000237392	ENSMUSG00000118377	Gm9276	215.387
	ENSMUST00000119529	ENSMUSG00000080831	Gm12529	297.981		ENSMUST00000154151	ENSMUSG00000020917	Acly	284.737		ENSMUST00000222585	ENSMUSG00000021248	Tmed10	280.428		ENSMUST00000160750	ENSMUSG00000026150	Mff	283.329		ENSMUST00000034049	ENSMUSG00000031633	Slc25a4	274.15		ENSMUST00000204182	ENSMUSG00000009281	Rarres2	261.441		ENSMUST00000134835	ENSMUSG00000029621	Arpc1a	288.455		ENSMUST00000155266	ENSMUSG00000029499	Pxmp2	296.967		ENSMUST00000226479	ENSMUSG00000056234	Ncoa4	214.992
	ENSMUST00000120275	ENSMUSG00000083880	Hspe1-ps6	297.707		ENSMUST00000049385	ENSMUSG00000035530	Eif1	284.616		ENSMUST00000217340	ENSMUSG00000069682	Gm10275	280.212		ENSMUST00000222890	ENSMUSG00000113066	Gm47217	283.285		ENSMUST00000076961	ENSMUSG00000003380	Rabac1	273.674		ENSMUST00000165721	ENSMUSG00000024576	Csnk1a1	260.816		ENSMUST00000088610	ENSMUSG00000067847	Romo1	288.039		ENSMUST00000120855	ENSMUSG00000082693	Gm15190	296.952		ENSMUST00000213150	ENSMUSG00000110825	Gm8959	214.915
	ENSMUST00000121752	ENSMUSG00000063684	Hadhb-ps	297.522		ENSMUST00000049732	ENSMUSG00000058351	Smim4	284.436		ENSMUST00000156556	ENSMUSG00000070394	Tmem256	279.929		ENSMUST00000116560	ENSMUSG00000056201	Cfl1	283.263		ENSMUST00000026576	ENSMUSG00000025503	Taldo1	272.904		ENSMUST00000237859	ENSMUSG00000038274	Fau	260.461		ENSMUST00000156556	ENSMUSG00000070394	Tmem256	286.815		ENSMUST00000089430	ENSMUSG00000068240	Gm11808	296.746		ENSMUST00000148248	ENSMUSG00000026728	Vim	214.271
	ENSMUST00000030051	ENSMUSG00000028367	Txn1	297.515		ENSMUST00000162293	ENSMUSG00000030098	Grip2	282.899		ENSMUST00000167225	ENSMUSG00000029713	Gnb2	278.68		ENSMUST00000165797	ENSMUSG00000024772	Ehd1	282.68		ENSMUST00000040522	ENSMUSG00000042436	Mfap4	272.823		ENSMUST00000111713	ENSMUSG00000029465	Arpc3	260.19		ENSMUST00000154774	ENSMUSG00000003814	Calr	286.285		ENSMUST00000222585	ENSMUSG00000021248	Tmed10	296.149		ENSMUST00000166537	ENSMUSG00000036309	Skp1	214.216
	ENSMUST00000141161	ENSMUSG00000020538	Srebf1	297.396		ENSMUST00000015719	ENSMUSG00000015575	Atp6v0e	282.561		ENSMUST00000222228	ENSMUSG00000061477	Rps7	277.317		ENSMUST00000150205	ENSMUSG00000044320	1700001O22Rik	282.552		ENSMUST00000145341	ENSMUSG00000002010	Idh3g	272.429		ENSMUST00000141268	ENSMUSG00000055762	Eef1d	259.686		ENSMUST00000201376	ENSMUSG00000029649	Pomp	285.64		ENSMUST00000218652	ENSMUSG00000112643	Gm19688	296.098		ENSMUST00000165717	ENSMUSG00000001289	Pfdn5	213.648
	ENSMUST00000143451	ENSMUSG00000052192	Gm5963	297.332		ENSMUST00000218019	ENSMUSG00000112625	Gm2628	282.506		ENSMUST00000237734	ENSMUSG00000040385	Ppp1ca	277.26		ENSMUST00000216925	ENSMUSG00000055720	Ubl7	281.77		ENSMUST00000073790	ENSMUSG00000061833	Gm6311	272.181		ENSMUST00000081111	ENSMUSG00000062867	Impdh2	259.341		ENSMUST00000149143	ENSMUSG00000046364	Rpl27a	285.573		ENSMUST00000120385	ENSMUSG00000081520	Gm16200	295.185		ENSMUST00000120980	ENSMUSG00000081999	Gm13461	212.53
	ENSMUST00000148580	ENSMUSG00000034708	Grn	297.197		ENSMUST00000141851	ENSMUSG00000001794	Capns1	281.439		ENSMUST00000136282	ENSMUSG00000032231	Anxa2	277.066		ENSMUST00000118786	ENSMUSG00000083097	Gm14494	281.074		ENSMUST00000187877	ENSMUSG00000099658	Gm28980	272.056		ENSMUST00000007959	ENSMUSG00000007815	Rhoa	259.1		ENSMUST00000118459	ENSMUSG00000086922	Gm13835	285.391		ENSMUST00000028938	ENSMUSG00000027447	Cst3	294.736		ENSMUST00000161616	ENSMUSG00000004897	Hdgf	212.318
	ENSMUST00000025249	ENSMUSG00000024391	Apom	295.891		ENSMUST00000037349	ENSMUSG00000036932	Aifm1	281.09		ENSMUST00000229183	ENSMUSG00000003970	Rpl8	276.942		ENSMUST00000151184	ENSMUSG00000004455	Ppp1cc	280.933		ENSMUST00000195812	ENSMUSG00000103423	Gm5845	271.686		ENSMUST00000234808	ENSMUSG00000117438	Rpsa-ps7	259.091		ENSMUST00000166915	ENSMUSG00000090553	Snrpe	285.302		ENSMUST00000032214	ENSMUSG00000030120	Mlf2	294.184		ENSMUST00000238267	ENSMUSG00000027523	Gnas	211.75
	ENSMUST00000230632	ENSMUSG00000116182	Gm33666	295.462		ENSMUST00000225581	ENSMUSG00000114763	Gm49354	279.191		ENSMUST00000011877	ENSMUSG00000020315	Sptbn1	276.669		ENSMUST00000197396	ENSMUSG00000006356	Crip2	280.929		ENSMUST00000003079	ENSMUSG00000002997	Prkar2b	271.595		ENSMUST00000204206	ENSMUSG00000036371	Serbp1	258.719		ENSMUST00000229013	ENSMUSG00000022551	Cyc1	284.316		ENSMUST00000192776	ENSMUSG00000027775	Mfsd1	294.167		ENSMUST00000228168	ENSMUSG00000115732	Gm9302	211.56
	ENSMUST00000187290	ENSMUSG00000085998	AW822252	295.075		ENSMUST00000023707	ENSMUSG00000022982	Sod1	278.921		ENSMUST00000144158	ENSMUSG00000046727	Cystm1	276.543		ENSMUST00000060062	ENSMUSG00000051276	Actrt2	280.857		ENSMUST00000122392	ENSMUSG00000080777	Gm15365	270.786		ENSMUST00000117793	ENSMUSG00000082258	Gm15289	258.067		ENSMUST00000128555	ENSMUSG00000024513	Mbd2	284.239		ENSMUST00000139710	ENSMUSG00000028716	Pdzk1ip1	293.942		ENSMUST00000053015	ENSMUSG00000051695	Pcbp1	211.389
	ENSMUST00000106291	ENSMUSG00000078578	Ube2d3	295.021		ENSMUST00000132034	ENSMUSG00000038803	Ost4	278.874		ENSMUST00000226722	ENSMUSG00000022108	Itm2b	276.318		ENSMUST00000207662	ENSMUSG00000109467	Gm30646	280.831		ENSMUST00000162356	ENSMUSG00000021957	Tkt	270.279		ENSMUST00000130007	ENSMUSG00000031328	Flna	257.329		ENSMUST00000118045	ENSMUSG00000081273	Gm15896	284.191		ENSMUST00000020238	ENSMUSG00000020048	Hsp90b1	293.865		ENSMUST00000124499	ENSMUSG00000021998	Lcp1	211.334
	ENSMUST00000177283	ENSMUSG00000021996	Esd	295.014		ENSMUST00000121411	ENSMUSG00000081926	Gm15536	278.585		ENSMUST00000099636	ENSMUSG00000074978	Actg-ps1	275.999		ENSMUST00000122008	ENSMUSG00000060795	Gm13363	280.74		ENSMUST00000146979	ENSMUSG00000020368	Canx	269.922		ENSMUST00000112551	ENSMUSG00000025283	Sat1	256.817		ENSMUST00000146310	ENSMUSG00000028945	Rheb	283.806		ENSMUST00000226722	ENSMUSG00000022108	Itm2b	293.844		ENSMUST00000026495	ENSMUSG00000025428	Atp5a1	211.265
	ENSMUST00000059080	ENSMUSG00000039001	Rps21	294.887		ENSMUST00000202899	ENSMUSG00000026879	Gsn	278.27		ENSMUST00000197574	ENSMUSG00000002944	Cd36	275.677		ENSMUST00000106268	ENSMUSG00000078577	Tmco2	279.585		ENSMUST00000127215	ENSMUSG00000005161	Prdx2	269.851		ENSMUST00000192532	ENSMUSG00000073406	H2-Bl	256.509		ENSMUST00000043584	ENSMUSG00000036752	Tubb4b	282.72		ENSMUST00000147974	ENSMUSG00000004264	Phb2	293.142		ENSMUST00000139277	ENSMUSG00000022956	Atp5o	211.115
	ENSMUST00000116595	ENSMUSG00000036309	Skp1	294.55		ENSMUST00000174306	ENSMUSG00000024387	Csnk2b	278.235		ENSMUST00000206919	ENSMUSG00000108609	Gm7424	275.505		ENSMUST00000155584	ENSMUSG00000067274	Rplp0	278.625		ENSMUST00000206196	ENSMUSG00000004610	Etfb	269.14		ENSMUST00000186008	ENSMUSG00000026341	Actr3	256.459		ENSMUST00000149290	ENSMUSG00000015806	Qdpr	281.741		ENSMUST00000169317	ENSMUSG00000032047	Acat1	292.678		ENSMUST00000059802	ENSMUSG00000048758	Rpl29	209.57
	ENSMUST00000108108	ENSMUSG00000071014	Ndufb6	294.51		ENSMUST00000027853	ENSMUSG00000026568	Mpc2	277.477		ENSMUST00000214434	ENSMUSG00000110960	Supt4b	275.446		ENSMUST00000133251	ENSMUSG00000023456	Tpi1	278.362		ENSMUST00000166412	ENSMUSG00000036372	Tmem258	268.84		ENSMUST00000139716	ENSMUSG00000023456	Tpi1	255.134		ENSMUST00000000219	ENSMUSG00000000214	Th	281.497		ENSMUST00000022268	ENSMUSG00000021748	Pdhb	291.974		ENSMUST00000193486	ENSMUSG00000104360	Mif-ps1	209.243
	ENSMUST00000156556	ENSMUSG00000070394	Tmem256	294.34		ENSMUST00000026625	ENSMUSG00000025545	Clybl	277.036		ENSMUST00000003079	ENSMUSG00000002997	Prkar2b	275.136		ENSMUST00000029839	ENSMUSG00000028188	Spata1	278.271		ENSMUST00000146999	ENSMUSG00000043866	Taf10	268.099		ENSMUST00000126146	ENSMUSG00000028692	Akr1a1	254.849		ENSMUST00000146972	ENSMUSG00000031848	Lsm4	281.305		ENSMUST00000239397	ENSMUSG00000030246	Ldhb	291.346		ENSMUST00000138553	ENSMUSG00000066551	Hmgb1	208.868
	ENSMUST00000155809	ENSMUSG00000037254	Itih2	293.811		ENSMUST00000059980	ENSMUSG00000046330	Rpl37a	276.905		ENSMUST00000177586	ENSMUSG00000096361	Gm5814	274.073		ENSMUST00000165717	ENSMUSG00000001289	Pfdn5	278.031		ENSMUST00000162765	ENSMUSG00000090001	Gm9719	267.279		ENSMUST00000118817	ENSMUSG00000082026	Gm5764	254.634		ENSMUST00000173091	ENSMUSG00000024953	Prdx5	281.18		ENSMUST00000230961	ENSMUSG00000116414	Gm4432	291.118		ENSMUST00000150575	ENSMUSG00000029922	Mkrn1	208.82
	ENSMUST00000226729	ENSMUSG00000115325	Gm48979	293.539		ENSMUST00000081026	ENSMUSG00000060743	H3f3a	276.08		ENSMUST00000204612	ENSMUSG00000030007	Cct7	273.783		ENSMUST00000144443	ENSMUSG00000018567	Gabarap	277.638		ENSMUST00000222585	ENSMUSG00000021248	Tmed10	266.685		ENSMUST00000148312	ENSMUSG00000031311	Nono	253.979		ENSMUST00000217081	ENSMUSG00000048758	Rpl29	280.699		ENSMUST00000075242	ENSMUSG00000073676	Hspe1	290.846		ENSMUST00000193235	ENSMUSG00000061518	Cox5b	208.572
	ENSMUST00000058777	ENSMUSG00000047822	Angptl8	293.527		ENSMUST00000032853	ENSMUSG00000030621	Me3	275.983		ENSMUST00000109682	ENSMUSG00000047459	Dynlrb1	273.613		ENSMUST00000236382	ENSMUSG00000024759	Atl3	277.422		ENSMUST00000015236	ENSMUSG00000015092	Edf1	266.473		ENSMUST00000032492	ENSMUSG00000030342	Cd9	253.756		ENSMUST00000080330	ENSMUSG00000078125	Gm10916	280.599		ENSMUST00000118176	ENSMUSG00000082715	Gm11633	290.707		ENSMUST00000055704	ENSMUSG00000032562	Gnai2	208.295
	ENSMUST00000043058	ENSMUSG00000058207	Serpina3k	293.426		ENSMUST00000221750	ENSMUSG00000021094	Dhrs7	275.548		ENSMUST00000117946	ENSMUSG00000083991	Gm11618	273.534		ENSMUST00000129644	ENSMUSG00000025142	Aspscr1	277.001		ENSMUST00000123083	ENSMUSG00000027472	Pdrg1	265.448		ENSMUST00000015236	ENSMUSG00000015092	Edf1	253.672		ENSMUST00000120093	ENSMUSG00000071141	Rpl36a-ps3	280.039		ENSMUST00000174306	ENSMUSG00000024387	Csnk2b	290.203		ENSMUST00000189131	ENSMUSG00000026202	Tuba4a	208.216
	ENSMUST00000129267	ENSMUSG00000015714	Cers2	292.572		ENSMUST00000126146	ENSMUSG00000028692	Akr1a1	275.515		ENSMUST00000120378	ENSMUSG00000082171	Rpl27-ps2	273.516		ENSMUST00000148444	ENSMUSG00000053510	Nrd1	276.887		ENSMUST00000132588	ENSMUSG00000023089	Ndufa5	264.962		ENSMUST00000161498	ENSMUSG00000089834	Gm16303	252.935		ENSMUST00000021726	ENSMUSG00000011148	Adssl1	279.912		ENSMUST00000192532	ENSMUSG00000073406	H2-Bl	290.168		ENSMUST00000180392	ENSMUSG00000036112	Metap2	207.546
	ENSMUST00000027781	ENSMUSG00000026500	Cox20	292.284		ENSMUST00000029017	ENSMUSG00000027513	Pck1	275.138		ENSMUST00000100497	ENSMUSG00000029580	Actb	273.141		ENSMUST00000204242	ENSMUSG00000063171	Rps4l	276.181		ENSMUST00000188288	ENSMUSG00000101330	Gm10193	264.827		ENSMUST00000075147	ENSMUSG00000040540	Ctdsp2-ps	252.88		ENSMUST00000117405	ENSMUSG00000100801	Gm15459	279.898		ENSMUST00000106291	ENSMUSG00000078578	Ube2d3	289.887		ENSMUST00000236615	ENSMUSG00000024725	Ostf1	207.533
	ENSMUST00000222691	ENSMUSG00000038286	Bphl	292.154		ENSMUST00000126730	ENSMUSG00000038967	Pdk2	275.093		ENSMUST00000223969	ENSMUSG00000114806	Gm8963	271.51		ENSMUST00000106644	ENSMUSG00000053510	Nrd1	275.228		ENSMUST00000022781	ENSMUSG00000022174	Dad1	264.807		ENSMUST00000230974	ENSMUSG00000115868	Gm2999	252.451		ENSMUST00000132588	ENSMUSG00000023089	Ndufa5	279.561		ENSMUST00000170303	ENSMUSG00000091228	Gm20390	289.677		ENSMUST00000160079	ENSMUSG00000089883	Gm3355	206.243
	ENSMUST00000228241	ENSMUSG00000115254	Gm49140	291.171		ENSMUST00000189503	ENSMUSG00000026260	Ndufa10	275.066		ENSMUST00000238053	ENSMUSG00000118285	Gm46618	270.935		ENSMUST00000018914	ENSMUSG00000018770	Atp5g3	274.933		ENSMUST00000163844	ENSMUSG00000006932	Ctnnb1	264.522		ENSMUST00000235308	ENSMUSG00000118052	Gm50432	251.247		ENSMUST00000140597	ENSMUSG00000043716	Rpl7	279.296		ENSMUST00000140772	ENSMUSG00000017493	Igfbp4	289.28		ENSMUST00000117405	ENSMUSG00000100801	Gm15459	206.033
	ENSMUST00000218603	ENSMUSG00000006736	Tspan31	290.564		ENSMUST00000146999	ENSMUSG00000043866	Taf10	274.736		ENSMUST00000004327	ENSMUSG00000031400	G6pdx	270.685		ENSMUST00000148978	ENSMUSG00000032966	Fkbp1a	274.689		ENSMUST00000019649	ENSMUSG00000019505	Ubb	262.315		ENSMUST00000189345	ENSMUSG00000049339	Retreg2	250.883		ENSMUST00000220730	ENSMUSG00000020949	Fkbp3	278.087		ENSMUST00000134214	ENSMUSG00000116358	Gm49450	288.905		ENSMUST00000203154	ENSMUSG00000030654	Arl6ip1	205.008
	ENSMUST00000018718	ENSMUSG00000018574	Acadvl	290.437		ENSMUST00000136143	ENSMUSG00000005779	Psmb4	274.054		ENSMUST00000032216	ENSMUSG00000030122	Ptms	270.25		ENSMUST00000234650	ENSMUSG00000024014	Pim1	273.837		ENSMUST00000147288	ENSMUSG00000035585	Tsen34	261.713		ENSMUST00000198953	ENSMUSG00000106416	Gm5857	250.794		ENSMUST00000222585	ENSMUSG00000021248	Tmed10	277.512		ENSMUST00000003156	ENSMUSG00000003072	Atp5d	288.437		ENSMUST00000106291	ENSMUSG00000078578	Ube2d3	204.238
	ENSMUST00000096020	ENSMUSG00000071532	Gm10335	289.801		ENSMUST00000224769	ENSMUSG00000041028	Ghitm	273.794		ENSMUST00000147121	ENSMUSG00000012405	Rpl15	269.912		ENSMUST00000210405	ENSMUSG00000109706	Fth-ps3	273.717		ENSMUST00000190511	ENSMUSG00000099927	Gm8226	261.615		ENSMUST00000030455	ENSMUSG00000028692	Akr1a1	250.332		ENSMUST00000090395	ENSMUSG00000068674	Gm10247	277.484		ENSMUST00000171419	ENSMUSG00000029580	Actb	288.369		ENSMUST00000226534	ENSMUSG00000115501	Gm48971	204.221
	ENSMUST00000099431	ENSMUSG00000063556	Gm10132	289.801		ENSMUST00000217484	ENSMUSG00000032279	Idh3a	273.584		ENSMUST00000231765	ENSMUSG00000116972	Gm6278	269.628		ENSMUST00000239115	ENSMUSG00000025162	Csnk1d	273.494		ENSMUST00000125302	ENSMUSG00000020321	Mdh1	261.204		ENSMUST00000197212	ENSMUSG00000105854	Gm8925	249.95		ENSMUST00000154007	ENSMUSG00000028618	Tmem59	276.43		ENSMUST00000218713	ENSMUSG00000090841	Myl6	288.002		ENSMUST00000122438	ENSMUSG00000082252	Gm11204	204.154
	ENSMUST00000026122	ENSMUSG00000025130	P4hb	288.354		ENSMUST00000044011	ENSMUSG00000032966	Fkbp1a	273.505		ENSMUST00000089377	ENSMUSG00000068220	Lgals1	268.808		ENSMUST00000040154	ENSMUSG00000041697	Cox6a1	272.912		ENSMUST00000120275	ENSMUSG00000083880	Hspe1-ps6	261.201		ENSMUST00000119147	ENSMUSG00000085718	Rpl9-ps3	249.482		ENSMUST00000129885	ENSMUSG00000085073	Gm14562	276.259		ENSMUST00000137329	ENSMUSG00000012848	Rps5	287.96		ENSMUST00000123488	ENSMUSG00000050608	Micos10	203.84
	ENSMUST00000204890	ENSMUSG00000030057	Cnbp	287.945		ENSMUST00000119463	ENSMUSG00000084260	Gm12844	273.31		ENSMUST00000154161	ENSMUSG00000032540	Abhd5	268.756		ENSMUST00000102877	ENSMUSG00000026809	Spaca9	271.976		ENSMUST00000120954	ENSMUSG00000082545	Gm12196	260.937		ENSMUST00000115454	ENSMUSG00000007655	Cav1	249.375		ENSMUST00000049972	ENSMUSG00000050711	Scg2	276.206		ENSMUST00000025293	ENSMUSG00000024425	Ndfip1	287.93		ENSMUST00000145709	ENSMUSG00000001847	Rac1	203.262
	ENSMUST00000124641	ENSMUSG00000072692	Rpl37rt	286.495		ENSMUST00000173456	ENSMUSG00000021771	Vdac2	272.648		ENSMUST00000028083	ENSMUSG00000026750	Psmb7	268.491		ENSMUST00000172467	ENSMUSG00000002409	Dyrk1b	271.92		ENSMUST00000027425	ENSMUSG00000026223	Itm2c	260.69		ENSMUST00000225540	ENSMUSG00000021939	Ctsb	248.736		ENSMUST00000186008	ENSMUSG00000026341	Actr3	275.95		ENSMUST00000028853	ENSMUSG00000027375	Mal	287.794		ENSMUST00000166201	ENSMUSG00000057729	Prtn3	202.693
	ENSMUST00000150481	ENSMUSG00000022214	Dcaf11	285.232		ENSMUST00000048914	ENSMUSG00000034880	Mrpl34	272.338		ENSMUST00000154774	ENSMUSG00000003814	Calr	267.824		ENSMUST00000235308	ENSMUSG00000118052	Gm50432	271.547		ENSMUST00000148312	ENSMUSG00000031311	Nono	260.586		ENSMUST00000027409	ENSMUSG00000026208	Des	248.183		ENSMUST00000130436	ENSMUSG00000018677	Slc25a39	274.663		ENSMUST00000020637	ENSMUSG00000020368	Canx	287.142		ENSMUST00000151059	ENSMUSG00000022051	Bnip3l	201.422
	ENSMUST00000154161	ENSMUSG00000032540	Abhd5	284.775		ENSMUST00000237734	ENSMUSG00000040385	Ppp1ca	271.496		ENSMUST00000055071	ENSMUSG00000079017	Ifi27l2a	267.521		ENSMUST00000153583	ENSMUSG00000051116	Gm8121	271.467		ENSMUST00000212703	ENSMUSG00000031708	Tecr	260.2		ENSMUST00000089377	ENSMUSG00000068220	Lgals1	246.796		ENSMUST00000189380	ENSMUSG00000100615	Gm5511	274.591		ENSMUST00000174373	ENSMUSG00000025495	Ptdss2	286.416		ENSMUST00000173281	ENSMUSG00000024397	Aif1	201.418
	ENSMUST00000150387	ENSMUSG00000030357	Fkbp4	284.569		ENSMUST00000153289	ENSMUSG00000023094	Msrb2	271.376		ENSMUST00000075738	ENSMUSG00000036751	Cox6b1	267.086		ENSMUST00000217344	ENSMUSG00000110841	Gpx4-ps2	271.262		ENSMUST00000163829	ENSMUSG00000029580	Actb	259.184		ENSMUST00000147288	ENSMUSG00000035585	Tsen34	246.625		ENSMUST00000028683	ENSMUSG00000027248	Pdia3	273.871		ENSMUST00000028683	ENSMUSG00000027248	Pdia3	286.04		ENSMUST00000033824	ENSMUSG00000031447	Lamp1	201.291
	ENSMUST00000137174	ENSMUSG00000039783	Kmo	284.017		ENSMUST00000138092	ENSMUSG00000025511	Tspan4	270.632		ENSMUST00000092163	ENSMUSG00000069516	Lyz2	266.562		ENSMUST00000028918	ENSMUSG00000027431	Scp2d1	271.149		ENSMUST00000107914	ENSMUSG00000028464	Tpm2	259.125		ENSMUST00000044011	ENSMUSG00000032966	Fkbp1a	245.813		ENSMUST00000147881	ENSMUSG00000025724	Sec11a	273.137		ENSMUST00000206286	ENSMUSG00000004610	Etfb	285.606		ENSMUST00000020238	ENSMUSG00000020048	Hsp90b1	201.242
	ENSMUST00000153167	ENSMUSG00000035504	Reep6	283.452		ENSMUST00000233386	ENSMUSG00000049760	Micos13	270.526		ENSMUST00000226232	ENSMUSG00000022892	App	265.341		ENSMUST00000192045	ENSMUSG00000103034	Gm8797	270.729		ENSMUST00000168401	ENSMUSG00000015568	Lpl	258.638		ENSMUST00000193235	ENSMUSG00000061518	Cox5b	245.162		ENSMUST00000100497	ENSMUSG00000029580	Actb	272.318		ENSMUST00000023707	ENSMUSG00000022982	Sod1	285.376		ENSMUST00000126040	ENSMUSG00000025393	Atp5b	201.082
	ENSMUST00000165167	ENSMUSG00000074377	Sult2a4	282.83		ENSMUST00000119822	ENSMUSG00000081992	Gm13408	270.452		ENSMUST00000049385	ENSMUSG00000035530	Eif1	265.279		ENSMUST00000133514	ENSMUSG00000030695	Aldoa	270.469		ENSMUST00000049093	ENSMUSG00000038393	Txnip	258.177		ENSMUST00000120012	ENSMUSG00000083551	Gm14516	245.083		ENSMUST00000237859	ENSMUSG00000038274	Fau	272.27		ENSMUST00000156755	ENSMUSG00000041650	Pcca	285.306		ENSMUST00000226585	ENSMUSG00000050335	Lgals3	200.321
	ENSMUST00000138987	ENSMUSG00000057880	Abat	282.77		ENSMUST00000237859	ENSMUSG00000038274	Fau	269.498		ENSMUST00000084124	ENSMUSG00000028961	Pgd	264.967		ENSMUST00000023269	ENSMUSG00000098274	Rpl24	270.339		ENSMUST00000120713	ENSMUSG00000081145	Gm14585	258.114		ENSMUST00000124529	ENSMUSG00000029390	Tmed2	244.461		ENSMUST00000015236	ENSMUSG00000015092	Edf1	271.797		ENSMUST00000201376	ENSMUSG00000029649	Pomp	284.518		ENSMUST00000019649	ENSMUSG00000019505	Ubb	199.925
	ENSMUST00000137669	ENSMUSG00000030088	Aldh1l1	282.257		ENSMUST00000139282	ENSMUSG00000001211	Agpat3	268.856		ENSMUST00000167721	ENSMUSG00000029580	Actb	264.41		ENSMUST00000119949	ENSMUSG00000094392	Gm3788	270.255		ENSMUST00000001566	ENSMUSG00000001525	Tubb5	257.097		ENSMUST00000144667	ENSMUSG00000029713	Gnb2	244.022		ENSMUST00000214434	ENSMUSG00000110960	Supt4b	271.674		ENSMUST00000180341	ENSMUSG00000042079	Hnrnpf	284.483		ENSMUST00000044277	ENSMUSG00000038467	Chmp4b	199.848
	ENSMUST00000139716	ENSMUSG00000023456	Tpi1	282.243		ENSMUST00000120385	ENSMUSG00000081520	Gm16200	268.246		ENSMUST00000034049	ENSMUSG00000031633	Slc25a4	264.405		ENSMUST00000119541	ENSMUSG00000066543	Rpl17-ps9	269.572		ENSMUST00000199369	ENSMUSG00000029455	Aldh2	256.951		ENSMUST00000228637	ENSMUSG00000022108	Itm2b	243.417		ENSMUST00000227454	ENSMUSG00000022108	Itm2b	271.64		ENSMUST00000100497	ENSMUSG00000029580	Actb	284.027		ENSMUST00000148547	ENSMUSG00000024772	Ehd1	199.814
	ENSMUST00000168900	ENSMUSG00000042747	Krtcap2	281.933		ENSMUST00000161484	ENSMUSG00000005882	Uqcc1	268.231		ENSMUST00000153664	ENSMUSG00000029103	Lrpap1	263.771		ENSMUST00000136461	ENSMUSG00000026019	Wdr12	269.234		ENSMUST00000161616	ENSMUSG00000004897	Hdgf	256.013		ENSMUST00000053015	ENSMUSG00000051695	Pcbp1	242.83		ENSMUST00000177625	ENSMUSG00000008813	Tppp2	271.145		ENSMUST00000136345	ENSMUSG00000030781	Slc5a2	283.827		ENSMUST00000200160	ENSMUSG00000076572	Igkv18-36	199.543
	ENSMUST00000188109	ENSMUSG00000025950	Idh1	281.79		ENSMUST00000172445	ENSMUSG00000071303	Rps8-ps1	267.175		ENSMUST00000079644	ENSMUSG00000028639	Ybx1	263.707		ENSMUST00000150556	ENSMUSG00000063235	Ptpmt1	267.29		ENSMUST00000211879	ENSMUSG00000110501	Gm45900	255.984		ENSMUST00000188533	ENSMUSG00000026238	Ptma	242.311		ENSMUST00000077309	ENSMUSG00000061992	Gm4953	271.006		ENSMUST00000125692	ENSMUSG00000051497	Kcnj16	283.375		ENSMUST00000040428	ENSMUSG00000093989	Rnasek	198.771
	ENSMUST00000217776	ENSMUSG00000090841	Myl6	281.446		ENSMUST00000146869	ENSMUSG00000025428	Atp5a1	266.923		ENSMUST00000196234	ENSMUSG00000104984	Gm5982	263.501		ENSMUST00000208566	ENSMUSG00000025103	Btbd1	266.684		ENSMUST00000151066	ENSMUSG00000055762	Eef1d	255.271		ENSMUST00000093201	ENSMUSG00000057113	Npm1	242.282		ENSMUST00000119447	ENSMUSG00000044751	Atp5pb-ps	270.675		ENSMUST00000029464	ENSMUSG00000027870	Hao2	283.169		ENSMUST00000120483	ENSMUSG00000082350	Gm14008	197.967
	ENSMUST00000123686	ENSMUSG00000024048	Myl12a	279.124		ENSMUST00000135198	ENSMUSG00000022477	Aco2	266.821		ENSMUST00000036387	ENSMUSG00000033208	S100b	262.885		ENSMUST00000085248	ENSMUSG00000062270	Morf4l1	266.575		ENSMUST00000220612	ENSMUSG00000113611	Gm47750	255.237		ENSMUST00000140772	ENSMUSG00000017493	Igfbp4	242.045		ENSMUST00000199478	ENSMUSG00000027712	Anxa5	270.553		ENSMUST00000160012	ENSMUSG00000040078	Ptges3-ps	282.031		ENSMUST00000032800	ENSMUSG00000030579	Tyrobp	197.392
	ENSMUST00000132588	ENSMUSG00000023089	Ndufa5	278.892		ENSMUST00000204612	ENSMUSG00000030007	Cct7	266.74		ENSMUST00000129070	ENSMUSG00000002010	Idh3g	262.872		ENSMUST00000122162	ENSMUSG00000100863	Gm12669	266.457		ENSMUST00000059110	ENSMUSG00000046372	Gm5590	254.77		ENSMUST00000121672	ENSMUSG00000082730	Gm11363	242.019		ENSMUST00000172445	ENSMUSG00000071303	Rps8-ps1	270.202		ENSMUST00000101199	ENSMUSG00000069188	Gm13192	281.886		ENSMUST00000120713	ENSMUSG00000081145	Gm14585	196.735
	ENSMUST00000218149	ENSMUSG00000020219	Timm13	278.669		ENSMUST00000146065	ENSMUSG00000085300	Gm16345	265.733		ENSMUST00000018711	ENSMUSG00000018567	Gabarap	262.494		ENSMUST00000146979	ENSMUSG00000020368	Canx	266.05		ENSMUST00000170810	ENSMUSG00000061904	Slc25a3	254.456		ENSMUST00000001181	ENSMUSG00000020241	Col6a2	240.801		ENSMUST00000059110	ENSMUSG00000046372	Gm5590	269.982		ENSMUST00000228736	ENSMUSG00000021917	Spcs1	281.732		ENSMUST00000120287	ENSMUSG00000081860	Gm11533	195.418
	ENSMUST00000197505	ENSMUSG00000105035	Gm9682	278.617		ENSMUST00000218652	ENSMUSG00000112643	Gm19688	265.471		ENSMUST00000080982	ENSMUSG00000058607	Rpl31-ps20	259.777		ENSMUST00000122373	ENSMUSG00000080242	Atp6v0c-ps2	265.25		ENSMUST00000093201	ENSMUSG00000057113	Npm1	254.396		ENSMUST00000119734	ENSMUSG00000082410	Gm12011	240.564		ENSMUST00000025293	ENSMUSG00000024425	Ndfip1	269.96		ENSMUST00000037941	ENSMUSG00000037706	Cd81	281.193		ENSMUST00000187248	ENSMUSG00000099444	Gm29240	195.056
	ENSMUST00000201606	ENSMUSG00000107068	Gm42742	278.559		ENSMUST00000214962	ENSMUSG00000032060	Cryab	264.559		ENSMUST00000054544	ENSMUSG00000049751	Rpl36al	259.226		ENSMUST00000172433	ENSMUSG00000091396	Spanxn4	265.182		ENSMUST00000130904	ENSMUSG00000030869	Ndufab1	253.951		ENSMUST00000201376	ENSMUSG00000029649	Pomp	240.481		ENSMUST00000162356	ENSMUSG00000021957	Tkt	269.15		ENSMUST00000138081	ENSMUSG00000020629	Adi1	281.158		ENSMUST00000233946	ENSMUSG00000024066	Xdh	195.049
	ENSMUST00000121891	ENSMUSG00000082192	Gm14719	278.406		ENSMUST00000023210	ENSMUSG00000022551	Cyc1	262.66		ENSMUST00000179718	ENSMUSG00000096712	Gm15454	259.186		ENSMUST00000018711	ENSMUSG00000018567	Gabarap	265.036		ENSMUST00000193675	ENSMUSG00000026728	Vim	253.291		ENSMUST00000165532	ENSMUSG00000025794	Rpl14	240.22		ENSMUST00000211879	ENSMUSG00000110501	Gm45900	268.615		ENSMUST00000053575	ENSMUSG00000049124	Gm8186	279.815		ENSMUST00000228790	ENSMUSG00000115571	Gm6616	194.896
	ENSMUST00000022946	ENSMUSG00000022323	Rida	277.306		ENSMUST00000144845	ENSMUSG00000027447	Cst3	262.352		ENSMUST00000010007	ENSMUSG00000009863	Sdhb	258.694		ENSMUST00000099166	ENSMUSG00000021758	Ddx4	264.48		ENSMUST00000118775	ENSMUSG00000082500	Gm15195	252.985		ENSMUST00000111641	ENSMUSG00000023224	Serping1	239.877		ENSMUST00000201488	ENSMUSG00000107383	Gm4366	268.086		ENSMUST00000224292	ENSMUSG00000021947	Cryl1	279.352		ENSMUST00000067664	ENSMUSG00000020849	Ywhae	194.739
	ENSMUST00000132618	ENSMUSG00000035530	Eif1	277.183		ENSMUST00000219815	ENSMUSG00000039914	Coq10a	262.046		ENSMUST00000226729	ENSMUSG00000115325	Gm48979	258.36		ENSMUST00000108032	ENSMUSG00000073888	Ccl27a	264.251		ENSMUST00000151129	ENSMUSG00000028691	Prdx1	252.213		ENSMUST00000114772	ENSMUSG00000023092	Fhl1	239.715		ENSMUST00000204182	ENSMUSG00000009281	Rarres2	266.17		ENSMUST00000194441	ENSMUSG00000102193	Gm7299	279.192		ENSMUST00000160012	ENSMUSG00000040078	Ptges3-ps	194.709
	ENSMUST00000028704	ENSMUSG00000027261	Hao1	276.928		ENSMUST00000018430	ENSMUSG00000018286	Psmb6	261.274		ENSMUST00000137329	ENSMUSG00000012848	Rps5	257.909		ENSMUST00000155036	ENSMUSG00000020610	Amz2	263.958		ENSMUST00000207683	ENSMUSG00000053565	Eif3k	251.762		ENSMUST00000118606	ENSMUSG00000081414	Gm3943	239.6		ENSMUST00000154651	ENSMUSG00000014867	Surf4	266.143		ENSMUST00000059515	ENSMUSG00000021218	Gdi2	279.174		ENSMUST00000059110	ENSMUSG00000046372	Gm5590	194.691
	ENSMUST00000140971	ENSMUSG00000021213	Akr1c13	276.91		ENSMUST00000027975	ENSMUSG00000026664	Phyh	260.801		ENSMUST00000121411	ENSMUSG00000081926	Gm15536	257.729		ENSMUST00000214133	ENSMUSG00000111184	Gm49661	263.545		ENSMUST00000127300	ENSMUSG00000001175	Calm1	251.588		ENSMUST00000173192	ENSMUSG00000101878	Gm8203	239.148		ENSMUST00000100510	ENSMUSG00000075581	Gm16409	265.404		ENSMUST00000118446	ENSMUSG00000082978	Rpsa-ps11	278.855		ENSMUST00000173786	ENSMUSG00000049832	Rbx1-ps	193.79
	ENSMUST00000192290	ENSMUSG00000103729	Gm37098	276.679		ENSMUST00000135789	ENSMUSG00000071866	Ppia	260.552		ENSMUST00000111713	ENSMUSG00000029465	Arpc3	257.643		ENSMUST00000026170	ENSMUSG00000025171	Ubtd1	262.922		ENSMUST00000222877	ENSMUSG00000113520	Gm4257	251.528		ENSMUST00000133614	ENSMUSG00000031246	Sh3bgrl	238.867		ENSMUST00000233003	ENSMUSG00000117145	Gm4356	265.024		ENSMUST00000155926	ENSMUSG00000068762	Gstm6	278.713		ENSMUST00000145368	ENSMUSG00000028745	Capzb	193.603
	ENSMUST00000032214	ENSMUSG00000030120	Mlf2	276.6		ENSMUST00000119090	ENSMUSG00000082144	Gm12788	260.2		ENSMUST00000092620	ENSMUSG00000069682	Gm10275	257.59		ENSMUST00000143040	ENSMUSG00000038451	Spsb2	262.86		ENSMUST00000117148	ENSMUSG00000039617	Gm7488	250.49		ENSMUST00000222585	ENSMUSG00000021248	Tmed10	238.818		ENSMUST00000183478	ENSMUSG00000066362	Rps13-ps1	264.598		ENSMUST00000212773	ENSMUSG00000019278	Dpep1	278.61		ENSMUST00000192615	ENSMUSG00000032562	Gnai2	193.597
	ENSMUST00000178657	ENSMUSG00000094326	Gm10045	276.475		ENSMUST00000206355	ENSMUSG00000108525	Gm7443	260.13		ENSMUST00000034172	ENSMUSG00000056973	Ces1d	257.424		ENSMUST00000112090	ENSMUSG00000009013	Dynll1	262.156		ENSMUST00000052248	ENSMUSG00000071644	Eef1g	250.292		ENSMUST00000118998	ENSMUSG00000080893	Ndufa12-ps	238.808		ENSMUST00000122392	ENSMUSG00000080777	Gm15365	264.248		ENSMUST00000159297	ENSMUSG00000079197	Psme2	278.309		ENSMUST00000000090	ENSMUSG00000000088	Cox5a	193.358
	ENSMUST00000098244	ENSMUSG00000073988	Ttpa	275.779		ENSMUST00000030848	ENSMUSG00000028996	Rbp7	259.916		ENSMUST00000053575	ENSMUSG00000049124	Gm8186	257.322		ENSMUST00000160978	ENSMUSG00000032575	Manf	261.992		ENSMUST00000127387	ENSMUSG00000022037	Clu	249.968		ENSMUST00000219627	ENSMUSG00000112903	Gm5948	238.522		ENSMUST00000235308	ENSMUSG00000118052	Gm50432	263.468		ENSMUST00000161616	ENSMUSG00000004897	Hdgf	276.817		ENSMUST00000009036	ENSMUSG00000008892	Vdac3	191.926
	ENSMUST00000202979	ENSMUSG00000106900	Gm2040	275.66		ENSMUST00000114151	ENSMUSG00000052337	Immt	259.469		ENSMUST00000107041	ENSMUSG00000078636	Gm7336	257.042		ENSMUST00000122292	ENSMUSG00000085783	Gm9816	261.301		ENSMUST00000198877	ENSMUSG00000105081	Gm43110	249.945		ENSMUST00000000804	ENSMUSG00000000787	Ddx3x	238.504		ENSMUST00000121439	ENSMUSG00000081319	Gm12936	262.986		ENSMUST00000200250	ENSMUSG00000062908	Acadm	276.636		ENSMUST00000176359	ENSMUSG00000021546	Hnrnpk	191.727
	ENSMUST00000110551	ENSMUSG00000027227	Sord	275.603		ENSMUST00000169317	ENSMUSG00000032047	Acat1	259.245		ENSMUST00000020238	ENSMUSG00000020048	Hsp90b1	256.985		ENSMUST00000022616	ENSMUSG00000022037	Clu	260.651		ENSMUST00000111228	ENSMUSG00000026547	Tagln2	249.936		ENSMUST00000133065	ENSMUSG00000007655	Cav1	238.367		ENSMUST00000026576	ENSMUSG00000025503	Taldo1	262.558		ENSMUST00000090023	ENSMUSG00000022841	Ap2m1	276.627		ENSMUST00000007959	ENSMUSG00000007815	Rhoa	191.152
	ENSMUST00000151628	ENSMUSG00000026874	Hc	275.284		ENSMUST00000114050	ENSMUSG00000079523	Tmsb10	257.53		ENSMUST00000152423	ENSMUSG00000018796	Acsl1	256.381		ENSMUST00000147121	ENSMUSG00000012405	Rpl15	260.622		ENSMUST00000120174	ENSMUSG00000047905	Gm8566	249.179		ENSMUST00000118775	ENSMUSG00000082500	Gm15195	238.328		ENSMUST00000118998	ENSMUSG00000080893	Ndufa12-ps	262.334		ENSMUST00000148340	ENSMUSG00000056973	Ces1d	275.646		ENSMUST00000188288	ENSMUSG00000101330	Gm10193	191.136
	ENSMUST00000219074	ENSMUSG00000020307	Cdc34	275.126		ENSMUST00000152492	ENSMUSG00000026179	Pnkd	257.487		ENSMUST00000073868	ENSMUSG00000061315	Naca	254.567		ENSMUST00000230302	ENSMUSG00000022391	Rangap1	260.588		ENSMUST00000200541	ENSMUSG00000029455	Aldh2	248.837		ENSMUST00000027425	ENSMUSG00000026223	Itm2c	238.312		ENSMUST00000134907	ENSMUSG00000032231	Anxa2	261.879		ENSMUST00000136612	ENSMUSG00000030861	Acadsb	275.423		ENSMUST00000172767	ENSMUSG00000079557	Marchf2	191.02
	ENSMUST00000159096	ENSMUSG00000025533	Asl	274.696		ENSMUST00000168139	ENSMUSG00000013701	Timm23	256.8		ENSMUST00000197887	ENSMUSG00000105143	Gm8069	253.978		ENSMUST00000018437	ENSMUSG00000018293	Pfn1	260.378		ENSMUST00000200896	ENSMUSG00000106930	Gm6450	248.808		ENSMUST00000198807	ENSMUSG00000104602	Gm42779	237.09		ENSMUST00000165532	ENSMUSG00000025794	Rpl14	261.802		ENSMUST00000121891	ENSMUSG00000082192	Gm14719	275.214		ENSMUST00000170303	ENSMUSG00000091228	Gm20390	190.979
	ENSMUST00000004072	ENSMUSG00000003970	Rpl8	274.362		ENSMUST00000044355	ENSMUSG00000041571	Selenow	256.664		ENSMUST00000128236	ENSMUSG00000021792	Prxl2a	253.919		ENSMUST00000046627	ENSMUSG00000040875	Osbpl10	260.033		ENSMUST00000025293	ENSMUSG00000024425	Ndfip1	248.617		ENSMUST00000170335	ENSMUSG00000091957	Rps2-ps10	236.042		ENSMUST00000031843	ENSMUSG00000029819	Npy	261.119		ENSMUST00000150549	ENSMUSG00000020777	Acox1	275.043		ENSMUST00000230632	ENSMUSG00000116182	Gm33666	190.781
	ENSMUST00000102844	ENSMUSG00000020460	Rps27a	274.078		ENSMUST00000133251	ENSMUSG00000023456	Tpi1	256.557		ENSMUST00000215063	ENSMUSG00000025794	Rpl14	253.659		ENSMUST00000017976	ENSMUSG00000017832	Hspb9	259.43		ENSMUST00000148257	ENSMUSG00000005268	Prlr	246.536		ENSMUST00000034453	ENSMUSG00000031972	Acta1	235.464		ENSMUST00000139277	ENSMUSG00000022956	Atp5o	260.837		ENSMUST00000237734	ENSMUSG00000040385	Ppp1ca	275.023		ENSMUST00000030090	ENSMUSG00000028393	Alad	190.498
	ENSMUST00000170255	ENSMUSG00000068085	Cyp2d11	273.522		ENSMUST00000204567	ENSMUSG00000061838	Suclg2	256.176		ENSMUST00000189345	ENSMUSG00000049339	Retreg2	253.398		ENSMUST00000147539	ENSMUSG00000022783	Spag6l	259.311		ENSMUST00000182663	ENSMUSG00000079884	Gm10698	245.856		ENSMUST00000120479	ENSMUSG00000084048	Gm12042	233.759		ENSMUST00000230974	ENSMUSG00000115868	Gm2999	260.218		ENSMUST00000215526	ENSMUSG00000015656	Hspa8	274.873		ENSMUST00000109354	ENSMUSG00000057113	Npm1	190.029
	ENSMUST00000207518	ENSMUSG00000108911	Gm45113	273.19		ENSMUST00000118446	ENSMUSG00000082978	Rpsa-ps11	256.104		ENSMUST00000090064	ENSMUSG00000068537	Gm10242	253.143		ENSMUST00000119526	ENSMUSG00000026592	Tex35	258.848		ENSMUST00000204714	ENSMUSG00000029632	Ndufa4	245.775		ENSMUST00000229802	ENSMUSG00000056851	Pcbp2	233.571		ENSMUST00000117155	ENSMUSG00000080896	Gm14567	259.653		ENSMUST00000129766	ENSMUSG00000030945	Acsm2	274.69		ENSMUST00000152658	ENSMUSG00000019054	Fis1	188.639
	ENSMUST00000226366	ENSMUSG00000004558	Ndrg2	273.026		ENSMUST00000032492	ENSMUSG00000030342	Cd9	255.829		ENSMUST00000146979	ENSMUSG00000020368	Canx	252.633		ENSMUST00000143688	ENSMUSG00000005625	Psmd4	258.753		ENSMUST00000233003	ENSMUSG00000117145	Gm4356	245.733		ENSMUST00000033824	ENSMUSG00000031447	Lamp1	233.133		ENSMUST00000140527	ENSMUSG00000058600	Rpl30	258.882		ENSMUST00000050584	ENSMUSG00000046727	Cystm1	274.382		ENSMUST00000140507	ENSMUSG00000047965	Rpl9-ps7	188.242
	ENSMUST00000222585	ENSMUSG00000021248	Tmed10	272.919		ENSMUST00000052615	ENSMUSG00000045799	Gm9800	255.562		ENSMUST00000164924	ENSMUSG00000025509	Pnpla2	251.962		ENSMUST00000021062	ENSMUSG00000020719	Ddx5	258.534		ENSMUST00000140838	ENSMUSG00000064215	Ifi27	245.431		ENSMUST00000145368	ENSMUSG00000028745	Capzb	232.955		ENSMUST00000148749	ENSMUSG00000027340	Slc23a2	258.646		ENSMUST00000218693	ENSMUSG00000112708	Gm8255	274.354		ENSMUST00000153524	ENSMUSG00000001175	Calm1	187.603
	ENSMUST00000238867	ENSMUSG00000118496	Gm52998	272.426		ENSMUST00000235315	ENSMUSG00000117962	Gm6402	255.156		ENSMUST00000173786	ENSMUSG00000049832	Rbx1-ps	251.784		ENSMUST00000021993	ENSMUSG00000021520	Uqcrb	258.531		ENSMUST00000118606	ENSMUSG00000081414	Gm3943	244.871		ENSMUST00000144443	ENSMUSG00000018567	Gabarap	232.906		ENSMUST00000120302	ENSMUSG00000008540	Mgst1	258.289		ENSMUST00000123792	ENSMUSG00000028603	Scp2	274.039		ENSMUST00000169841	ENSMUSG00000020440	Arf5	187.576
	ENSMUST00000205555	ENSMUSG00000108401	Rpl19-ps10	271.783		ENSMUST00000126440	ENSMUSG00000031299	Pdha1	255.037		ENSMUST00000210864	ENSMUSG00000050708	Ftl1	250.967		ENSMUST00000221228	ENSMUSG00000042628	Zfyve1	258.307		ENSMUST00000118817	ENSMUSG00000082026	Gm5764	244.254		ENSMUST00000207416	ENSMUSG00000038502	Ptov1	232.764		ENSMUST00000198807	ENSMUSG00000104602	Gm42779	258.228		ENSMUST00000180422	ENSMUSG00000097906	Gm9625	273.955		ENSMUST00000098230	ENSMUSG00000073982	Rhog	187.575
	ENSMUST00000177567	ENSMUSG00000010064	Slc38a3	271.703		ENSMUST00000151129	ENSMUSG00000028691	Prdx1	254.588		ENSMUST00000206589	ENSMUSG00000025153	Fasn	249.533		ENSMUST00000085113	ENSMUSG00000066382	Iqcf5	257.974		ENSMUST00000141268	ENSMUSG00000055762	Eef1d	244.243		ENSMUST00000176613	ENSMUSG00000032594	Ip6k1	231.965		ENSMUST00000147121	ENSMUSG00000012405	Rpl15	258.009		ENSMUST00000224220	ENSMUSG00000021486	Prelid1	273.897		ENSMUST00000207683	ENSMUSG00000053565	Eif3k	187.334
	ENSMUST00000022576	ENSMUSG00000021999	Cpb2	271.128		ENSMUST00000167225	ENSMUSG00000029713	Gnb2	254.23		ENSMUST00000043584	ENSMUSG00000036752	Tubb4b	249.234		ENSMUST00000222443	ENSMUSG00000113249	Gm33312	257.879		ENSMUST00000053015	ENSMUSG00000051695	Pcbp1	243.893		ENSMUST00000140774	ENSMUSG00000045193	Cirbp	230.922		ENSMUST00000028083	ENSMUSG00000026750	Psmb7	257.616		ENSMUST00000073868	ENSMUSG00000061315	Naca	273.19		ENSMUST00000227331	ENSMUSG00000022099	Dmtn	186.966
	ENSMUST00000081560	ENSMUSG00000058076	Sdhc	271.106		ENSMUST00000120803	ENSMUSG00000083602	Gm14911	253.994		ENSMUST00000022781	ENSMUSG00000022174	Dad1	248.828		ENSMUST00000130763	ENSMUSG00000006301	Tmbim1	257.236		ENSMUST00000165532	ENSMUSG00000025794	Rpl14	243.795		ENSMUST00000073790	ENSMUSG00000061833	Gm6311	230.625		ENSMUST00000177051	ENSMUSG00000021546	Hnrnpk	257.34		ENSMUST00000076694	ENSMUSG00000061904	Slc25a3	272.62		ENSMUST00000123079	ENSMUSG00000028684	Urod	185.914
	ENSMUST00000159837	ENSMUSG00000024646	Cyb5a	270.752		ENSMUST00000016400	ENSMUSG00000016256	Ctsz	253.458		ENSMUST00000134835	ENSMUSG00000029621	Arpc1a	248.261		ENSMUST00000002845	ENSMUSG00000002768	Mea1	257.151		ENSMUST00000176359	ENSMUSG00000021546	Hnrnpk	243.669		ENSMUST00000119984	ENSMUSG00000081661	Gm14450	230.064		ENSMUST00000172822	ENSMUSG00000092240	Gm4246	257.094		ENSMUST00000162660	ENSMUSG00000089634	Nat8b-ps	272.214		ENSMUST00000129352	ENSMUSG00000021377	Dek	184.734
	ENSMUST00000013458	ENSMUSG00000037797	Adh4	270.186		ENSMUST00000230413	ENSMUSG00000116122	Gm49537	252.47		ENSMUST00000225035	ENSMUSG00000021764	Ndufs4	247.183		ENSMUST00000215253	ENSMUSG00000032534	Cep63	255.92		ENSMUST00000139277	ENSMUSG00000022956	Atp5o	243.183		ENSMUST00000182663	ENSMUSG00000079884	Gm10698	229.455		ENSMUST00000070878	ENSMUSG00000056629	Fkbp2	256.924		ENSMUST00000136893	ENSMUSG00000024205	Rpl36-ps2	271.638		ENSMUST00000223867	ENSMUSG00000114834	Gm48705	184.331
	ENSMUST00000133757	ENSMUSG00000032349	Elovl5	269.696		ENSMUST00000181181	ENSMUSG00000078967	Gapdh-ps16	252.363		ENSMUST00000147097	ENSMUSG00000028494	Plin2	246.742		ENSMUST00000139476	ENSMUSG00000026473	Glul	255.607		ENSMUST00000238023	ENSMUSG00000024665	Fads2	243.08		ENSMUST00000210595	ENSMUSG00000028643	Svbp	229.146		ENSMUST00000160079	ENSMUSG00000089883	Gm3355	256.664		ENSMUST00000029722	ENSMUSG00000028081	Rps3a1	271.632		ENSMUST00000205607	ENSMUSG00000008036	Ap2s1	184.204
	ENSMUST00000086013	ENSMUSG00000066724	Gm10175	267.803		ENSMUST00000030345	ENSMUSG00000028607	Cpt2	252.304		ENSMUST00000187877	ENSMUSG00000099658	Gm28980	246.181		ENSMUST00000229802	ENSMUSG00000056851	Pcbp2	255.124		ENSMUST00000117155	ENSMUSG00000080896	Gm14567	241.987		ENSMUST00000038946	ENSMUSG00000018819	Lsp1	228.939		ENSMUST00000109103	ENSMUSG00000020358	Hnrnpab	256.65		ENSMUST00000101554	ENSMUSG00000020456	Ogdh	270.848		ENSMUST00000220214	ENSMUSG00000052681	Rap1b	184.032
	ENSMUST00000232621	ENSMUSG00000116845	Gm46546	267.653		ENSMUST00000144443	ENSMUSG00000018567	Gabarap	252.182		ENSMUST00000179172	ENSMUSG00000035242	Oaz1	246.096		ENSMUST00000029007	ENSMUSG00000027505	Fam209	254.863		ENSMUST00000173402	ENSMUSG00000092265	Gm5682	240.904		ENSMUST00000196188	ENSMUSG00000062908	Acadm	228.645		ENSMUST00000068795	ENSMUSG00000055302	Mrfap1	256.005		ENSMUST00000146972	ENSMUSG00000031848	Lsm4	270.307		ENSMUST00000146065	ENSMUSG00000085300	Gm16345	183.806
	ENSMUST00000118459	ENSMUSG00000086922	Gm13835	267.581		ENSMUST00000178455	ENSMUSG00000095920	Gm6686	252.103		ENSMUST00000203632	ENSMUSG00000052738	Suclg1	246.011		ENSMUST00000029927	ENSMUSG00000028264	Spaca1	254.574		ENSMUST00000140065	ENSMUSG00000066553	Gm6969	240.395		ENSMUST00000233003	ENSMUSG00000117145	Gm4356	228.635		ENSMUST00000119713	ENSMUSG00000058809	Hspd1-ps3	255.822		ENSMUST00000177337	ENSMUSG00000005980	Dnase1	270.295		ENSMUST00000187098	ENSMUSG00000026260	Ndufa10	182.48
	ENSMUST00000154526	ENSMUSG00000090231	Cfb	267.268		ENSMUST00000051477	ENSMUSG00000006699	Cdc42	252.087		ENSMUST00000119447	ENSMUSG00000044751	Atp5pb-ps	245.739		ENSMUST00000022706	ENSMUSG00000022110	Sucla2	254.497		ENSMUST00000201488	ENSMUSG00000107383	Gm4366	240.17		ENSMUST00000032597	ENSMUSG00000030432	Rpl28	228.204		ENSMUST00000122125	ENSMUSG00000081640	Rplp0-ps1	255.042		ENSMUST00000135379	ENSMUSG00000028603	Scp2	270.225		ENSMUST00000174306	ENSMUSG00000024387	Csnk2b	182.343
	ENSMUST00000172605	ENSMUSG00000003617	Cp	267.215		ENSMUST00000152762	ENSMUSG00000028792	Ak2	251.333		ENSMUST00000094499	ENSMUSG00000020821	Kif1c	245.704		ENSMUST00000153038	ENSMUSG00000020849	Ywhae	254.169		ENSMUST00000121621	ENSMUSG00000082061	Gm12726	239.49		ENSMUST00000187877	ENSMUSG00000099658	Gm28980	227.867		ENSMUST00000236414	ENSMUSG00000037058	Paip2	254.396		ENSMUST00000126730	ENSMUSG00000038967	Pdk2	270.214		ENSMUST00000165532	ENSMUSG00000025794	Rpl14	181.762
	ENSMUST00000119272	ENSMUSG00000082908	Gm13736	267.058		ENSMUST00000233278	ENSMUSG00000006818	Sod2	250.372		ENSMUST00000182663	ENSMUSG00000079884	Gm10698	245.615		ENSMUST00000227848	ENSMUSG00000021838	Samd4	253.544		ENSMUST00000235594	ENSMUSG00000024899	Papss2	239.066		ENSMUST00000110362	ENSMUSG00000022285	Ywhaz	227.7		ENSMUST00000121672	ENSMUSG00000082730	Gm11363	253.307		ENSMUST00000116114	ENSMUSG00000079998	Gm12947	270.074		ENSMUST00000218970	ENSMUSG00000035781	R3hdm4	181.588
	ENSMUST00000034586	ENSMUSG00000032081	Apoc3	266.196		ENSMUST00000034947	ENSMUSG00000032383	Ppib	250.169		ENSMUST00000028307	ENSMUSG00000026938	Fcna	245.421		ENSMUST00000180422	ENSMUSG00000097906	Gm9625	253.271		ENSMUST00000210595	ENSMUSG00000028643	Svbp	238.9		ENSMUST00000200541	ENSMUSG00000029455	Aldh2	227.648		ENSMUST00000238023	ENSMUSG00000024665	Fads2	253.296		ENSMUST00000194047	ENSMUSG00000025651	Uqcrc1	269.96		ENSMUST00000222890	ENSMUSG00000113066	Gm47217	181.443
	ENSMUST00000175973	ENSMUSG00000032540	Abhd5	265.561		ENSMUST00000060895	ENSMUSG00000001891	Ugp2	249.923		ENSMUST00000168018	ENSMUSG00000055681	Cope	245.152		ENSMUST00000108610	ENSMUSG00000078812	Eif5a	252.59		ENSMUST00000187248	ENSMUSG00000099444	Gm29240	238.383		ENSMUST00000117563	ENSMUSG00000080848	Gm9385	227.61		ENSMUST00000025642	ENSMUSG00000024735	Prpf19	253.001		ENSMUST00000176308	ENSMUSG00000029064	Gnb1	269.897		ENSMUST00000225891	ENSMUSG00000053453	Thoc7	181.227
	ENSMUST00000123530	ENSMUSG00000033688	1300017J02Rik	264.496		ENSMUST00000130279	ENSMUSG00000004264	Phb2	249.686		ENSMUST00000046285	ENSMUSG00000036887	C1qa	244.848		ENSMUST00000175874	ENSMUSG00000032594	Ip6k1	252.431		ENSMUST00000199478	ENSMUSG00000027712	Anxa5	237.578		ENSMUST00000189380	ENSMUSG00000100615	Gm5511	227.377		ENSMUST00000168900	ENSMUSG00000042747	Krtcap2	252.121		ENSMUST00000121760	ENSMUSG00000082927	Gm5863	269.761		ENSMUST00000133614	ENSMUSG00000031246	Sh3bgrl	181.137
	ENSMUST00000138665	ENSMUSG00000022037	Clu	264.136		ENSMUST00000154160	ENSMUSG00000027357	Crls1	249.486		ENSMUST00000004050	ENSMUSG00000003948	Mmd	244.685		ENSMUST00000109314	ENSMUSG00000078938	Syce3	252.401		ENSMUST00000185687	ENSMUSG00000026043	Col3a1	235.823		ENSMUST00000117664	ENSMUSG00000084838	Gm10241	227.364		ENSMUST00000114897	ENSMUSG00000025781	Atp5c1	251.348		ENSMUST00000120514	ENSMUSG00000081230	Gm9097	268.62		ENSMUST00000208942	ENSMUSG00000109143	Gm10046	180.757
	ENSMUST00000162630	ENSMUSG00000025004	Cyp2c40	263.913		ENSMUST00000079644	ENSMUSG00000028639	Ybx1	248.847		ENSMUST00000229537	ENSMUSG00000022450	Ndufa6	244.615		ENSMUST00000173786	ENSMUSG00000049832	Rbx1-ps	251.926		ENSMUST00000196185	ENSMUSG00000106225	Gm43564	235.666		ENSMUST00000020974	ENSMUSG00000020644	Id2	227.14		ENSMUST00000121752	ENSMUSG00000063684	Hadhb-ps	251.093		ENSMUST00000114952	ENSMUSG00000038072	Galnt11	268.574		ENSMUST00000212498	ENSMUSG00000001472	Tcf25	180.622
	ENSMUST00000177425	ENSMUSG00000024164	C3	263.149		ENSMUST00000029722	ENSMUSG00000028081	Rps3a1	248.026		ENSMUST00000203982	ENSMUSG00000060032	H2aj	244.581		ENSMUST00000220539	ENSMUSG00000054894	Dmac2l	251.082		ENSMUST00000134835	ENSMUSG00000029621	Arpc1a	235.19		ENSMUST00000208235	ENSMUSG00000086316	Nbdy	226.409		ENSMUST00000226122	ENSMUSG00000004558	Ndrg2	251.066		ENSMUST00000154869	ENSMUSG00000028167	Bdh2	268.24		ENSMUST00000073790	ENSMUSG00000061833	Gm6311	180.281
	ENSMUST00000226122	ENSMUSG00000004558	Ndrg2	263.106		ENSMUST00000146972	ENSMUSG00000031848	Lsm4	247.724		ENSMUST00000106291	ENSMUSG00000078578	Ube2d3	243.977		ENSMUST00000153395	ENSMUSG00000018677	Slc25a39	250.911		ENSMUST00000116005	ENSMUSG00000079889	Gm11951	235.116		ENSMUST00000210895	ENSMUSG00000038387	Rras	226.156		ENSMUST00000121965	ENSMUSG00000083179	Gm12693	249.123		ENSMUST00000025249	ENSMUSG00000024391	Apom	267.36		ENSMUST00000149339	ENSMUSG00000062647	Rpl7a	179.821
	ENSMUST00000033683	ENSMUSG00000031320	Rps4x	262.325		ENSMUST00000144140	ENSMUSG00000030483	Cyp2b10	247.217		ENSMUST00000172016	ENSMUSG00000004530	Coro1c	243.462		ENSMUST00000084299	ENSMUSG00000028291	Akirin2	250.637		ENSMUST00000161498	ENSMUSG00000089834	Gm16303	235.015		ENSMUST00000146065	ENSMUSG00000085300	Gm16345	225.86		ENSMUST00000086013	ENSMUSG00000066724	Gm10175	248.746		ENSMUST00000133628	ENSMUSG00000031950	Gabarapl2	267.287		ENSMUST00000140036	ENSMUSG00000022890	Atp5j	179.55
	ENSMUST00000089430	ENSMUSG00000068240	Gm11808	261.477		ENSMUST00000089377	ENSMUSG00000068220	Lgals1	247.09		ENSMUST00000119230	ENSMUSG00000083346	Gm8260	243.445		ENSMUST00000204174	ENSMUSG00000025757	Hspa4l	250.243		ENSMUST00000121778	ENSMUSG00000027673	Ndufb5	234.87		ENSMUST00000177586	ENSMUSG00000096361	Gm5814	225.758		ENSMUST00000162553	ENSMUSG00000025979	Mob4	247.695		ENSMUST00000027853	ENSMUSG00000026568	Mpc2	267.238		ENSMUST00000217081	ENSMUSG00000048758	Rpl29	179.481
	ENSMUST00000134480	ENSMUSG00000026766	Mmadhc	261.463		ENSMUST00000138919	ENSMUSG00000038366	Lasp1	246.858		ENSMUST00000230632	ENSMUSG00000116182	Gm33666	243.377		ENSMUST00000235760	ENSMUSG00000024352	Spata24	250.087		ENSMUST00000117664	ENSMUSG00000084838	Gm10241	234.73		ENSMUST00000139277	ENSMUSG00000022956	Atp5o	225.646		ENSMUST00000059802	ENSMUSG00000048758	Rpl29	247.465		ENSMUST00000054544	ENSMUSG00000049751	Rpl36al	267.135		ENSMUST00000015236	ENSMUSG00000015092	Edf1	179.331
	ENSMUST00000053575	ENSMUSG00000049124	Gm8186	261.417		ENSMUST00000222877	ENSMUSG00000113520	Gm4257	246.797		ENSMUST00000152059	ENSMUSG00000005510	Ndufs3	242.713		ENSMUST00000025307	ENSMUSG00000024437	Gm8615	248.777		ENSMUST00000148476	ENSMUSG00000027170	Eif3m	234.136		ENSMUST00000223494	ENSMUSG00000021477	Ctsl	225.487		ENSMUST00000190511	ENSMUSG00000099927	Gm8226	247.049		ENSMUST00000146631	ENSMUSG00000067547	Gm7666	266.942		ENSMUST00000119984	ENSMUSG00000081661	Gm14450	179.185
	ENSMUST00000029464	ENSMUSG00000027870	Hao2	261.191		ENSMUST00000017548	ENSMUSG00000017404	Rpl19	245.626		ENSMUST00000117187	ENSMUSG00000074092	Gm6181	242.629		ENSMUST00000140065	ENSMUSG00000066553	Gm6969	248.641		ENSMUST00000229013	ENSMUSG00000022551	Cyc1	233.553		ENSMUST00000234327	ENSMUSG00000001870	Ltbp1	225.012		ENSMUST00000166412	ENSMUSG00000036372	Tmem258	246.99		ENSMUST00000021084	ENSMUSG00000020738	Sumo2	266.651		ENSMUST00000028683	ENSMUSG00000027248	Pdia3	179.157
	ENSMUST00000041331	ENSMUSG00000037071	Scd1	260.846		ENSMUST00000006137	ENSMUSG00000005981	Trap1	245.02		ENSMUST00000236283	ENSMUSG00000024990	Rbp4	242.344		ENSMUST00000050993	ENSMUSG00000021282	Eif5	248.445		ENSMUST00000111713	ENSMUSG00000029465	Arpc3	233.503		ENSMUST00000195812	ENSMUSG00000103423	Gm5845	224.86		ENSMUST00000123071	ENSMUSG00000038845	Phb	246.7		ENSMUST00000208857	ENSMUSG00000108874	Gm9711	266.434		ENSMUST00000144443	ENSMUSG00000018567	Gabarap	179.05
	ENSMUST00000134482	ENSMUSG00000019368	Sec14l4	260.585		ENSMUST00000102727	ENSMUSG00000018340	Anxa6	244.84		ENSMUST00000135817	ENSMUSG00000001918	Slc1a5	242.092		ENSMUST00000140251	ENSMUSG00000022010	Tsc22d1	248.208		ENSMUST00000209988	ENSMUSG00000025510	Cd151	233.263		ENSMUST00000201488	ENSMUSG00000107383	Gm4366	223.531		ENSMUST00000196097	ENSMUSG00000027712	Anxa5	246.628		ENSMUST00000235315	ENSMUSG00000117962	Gm6402	266.427		ENSMUST00000128059	ENSMUSG00000028692	Akr1a1	178.92
	ENSMUST00000116393	ENSMUSG00000041449	Serpina3h	260.371		ENSMUST00000030455	ENSMUSG00000028692	Akr1a1	244.836		ENSMUST00000121596	ENSMUSG00000081067	Gm12912	242.071		ENSMUST00000143965	ENSMUSG00000036438	Calm2	247.542		ENSMUST00000198807	ENSMUSG00000104602	Gm42779	232.907		ENSMUST00000198878	ENSMUSG00000028173	Wls	223.242		ENSMUST00000026328	ENSMUSG00000025289	Prdx4	246.523		ENSMUST00000218019	ENSMUSG00000112625	Gm2628	266.221		ENSMUST00000198189	ENSMUSG00000105250	Gm29736	178.821
	ENSMUST00000048001	ENSMUSG00000042102	Dmgdh	259.953		ENSMUST00000135678	ENSMUSG00000025428	Atp5a1	244.345		ENSMUST00000119947	ENSMUSG00000083405	Gm15725	242.049		ENSMUST00000218693	ENSMUSG00000112708	Gm8255	247.468		ENSMUST00000173599	ENSMUSG00000092505	Gm19246	232.39		ENSMUST00000207683	ENSMUSG00000053565	Eif3k	223.212		ENSMUST00000181795	ENSMUSG00000031818	Cox4i1	246.014		ENSMUST00000119822	ENSMUSG00000081992	Gm13408	266.081		ENSMUST00000118817	ENSMUSG00000082026	Gm5764	178.805
	ENSMUST00000073868	ENSMUSG00000061315	Naca	258.928		ENSMUST00000027193	ENSMUSG00000026032	Ndufb3	244.283		ENSMUST00000191040	ENSMUSG00000102117	Rpsa-ps1	241.69		ENSMUST00000232686	ENSMUSG00000024091	Vapa	246.341		ENSMUST00000235227	ENSMUSG00000005873	Reep5	231.887		ENSMUST00000141711	ENSMUSG00000029836	Cbx3	222.66		ENSMUST00000140507	ENSMUSG00000047965	Rpl9-ps7	245.91		ENSMUST00000211490	ENSMUSG00000031485	Plpbp	265.716		ENSMUST00000179172	ENSMUSG00000035242	Oaz1	178.342
	ENSMUST00000126490	ENSMUSG00000020053	Igf1	258.921		ENSMUST00000132157	ENSMUSG00000063229	Ldha	244.134		ENSMUST00000175973	ENSMUSG00000032540	Abhd5	240.879		ENSMUST00000179620	ENSMUSG00000035242	Oaz1	245.63		ENSMUST00000123292	ENSMUSG00000009013	Dynll1	231.697		ENSMUST00000165594	ENSMUSG00000001833	Septin7	222.288		ENSMUST00000119230	ENSMUSG00000083346	Gm8260	245.618		ENSMUST00000077577	ENSMUSG00000023004	Tuba1b	265.694		ENSMUST00000234808	ENSMUSG00000117438	Rpsa-ps7	178.018
	ENSMUST00000077309	ENSMUSG00000061992	Gm4953	258.146		ENSMUST00000076961	ENSMUSG00000003380	Rabac1	244.074		ENSMUST00000225710	ENSMUSG00000025006	Sorbs1	240.721		ENSMUST00000071537	ENSMUSG00000017119	Nbr1	245.604		ENSMUST00000119379	ENSMUSG00000002416	Ndufb2	231.49		ENSMUST00000179201	ENSMUSG00000023175	Bsg	222.188		ENSMUST00000156678	ENSMUSG00000026701	Prdx6	245.332		ENSMUST00000161746	ENSMUSG00000026489	Coq8a	264.728		ENSMUST00000110362	ENSMUSG00000022285	Ywhaz	177.268
	ENSMUST00000207448	ENSMUSG00000037706	Cd81	257.862		ENSMUST00000140026	ENSMUSG00000031725	Ces1f	243.964		ENSMUST00000237277	ENSMUSG00000118294	Gm9028	240.692		ENSMUST00000110951	ENSMUSG00000019494	Cops6	244.955		ENSMUST00000206286	ENSMUSG00000004610	Etfb	230.817		ENSMUST00000209263	ENSMUSG00000110040	Gm49369	220.75		ENSMUST00000225540	ENSMUSG00000021939	Ctsb	245.217		ENSMUST00000202752	ENSMUSG00000029162	Khk	264.45		ENSMUST00000166412	ENSMUSG00000036372	Tmem258	176.984
	ENSMUST00000074205	ENSMUSG00000063875	Rps6-ps1	257.1		ENSMUST00000101199	ENSMUSG00000069188	Gm13192	243.891		ENSMUST00000106197	ENSMUSG00000025132	Arhgdia	240.445		ENSMUST00000155790	ENSMUSG00000026853	Crat	244.601		ENSMUST00000228736	ENSMUSG00000021917	Spcs1	230.331		ENSMUST00000117045	ENSMUSG00000082691	Dynlt1-ps1	220.307		ENSMUST00000173812	ENSMUSG00000040856	Dlk1	245.215		ENSMUST00000198877	ENSMUSG00000105081	Gm43110	264.2		ENSMUST00000162765	ENSMUSG00000090001	Gm9719	176.671
	ENSMUST00000187406	ENSMUSG00000025993	Slc40a1	256.332		ENSMUST00000120855	ENSMUSG00000082693	Gm15190	243.334		ENSMUST00000027863	ENSMUSG00000026576	Atp1b1	239.921		ENSMUST00000025250	ENSMUSG00000024392	Bag6	244.132		ENSMUST00000106291	ENSMUSG00000078578	Ube2d3	229.806		ENSMUST00000120189	ENSMUSG00000083895	Gm12074	220.306		ENSMUST00000167387	ENSMUSG00000004032	Gstm5	245.114		ENSMUST00000130500	ENSMUSG00000078566	Bnip3	263.439		ENSMUST00000116595	ENSMUSG00000036309	Skp1	176.22
	ENSMUST00000174306	ENSMUSG00000024387	Csnk2b	256.059		ENSMUST00000224425	ENSMUSG00000114912	Gm48049	243.262		ENSMUST00000146972	ENSMUSG00000031848	Lsm4	239.449		ENSMUST00000202979	ENSMUSG00000106900	Gm2040	243.889		ENSMUST00000192532	ENSMUSG00000073406	H2-Bl	229.31		ENSMUST00000196097	ENSMUSG00000027712	Anxa5	219.574		ENSMUST00000120012	ENSMUSG00000083551	Gm14516	243.948		ENSMUST00000144443	ENSMUSG00000018567	Gabarap	263.346		ENSMUST00000016400	ENSMUSG00000016256	Ctsz	175.669
	ENSMUST00000100497	ENSMUSG00000029580	Actb	255.747		ENSMUST00000095267	ENSMUSG00000071076	Jund	243.213		ENSMUST00000134202	ENSMUSG00000068874	Selenbp1	239.232		ENSMUST00000207136	ENSMUSG00000109222	Gm10297	243.828		ENSMUST00000033824	ENSMUSG00000031447	Lamp1	228.785		ENSMUST00000000090	ENSMUSG00000000088	Cox5a	219.569		ENSMUST00000032508	ENSMUSG00000030357	Fkbp4	243.937		ENSMUST00000153289	ENSMUSG00000023094	Msrb2	263.244		ENSMUST00000196188	ENSMUSG00000062908	Acadm	175.613
	ENSMUST00000186575	ENSMUSG00000026193	Fn1	255.629		ENSMUST00000226650	ENSMUSG00000040618	Pck2	243.082		ENSMUST00000219134	ENSMUSG00000112204	Gm47553	238.976		ENSMUST00000148002	ENSMUSG00000025855	Prkar1b	242.942		ENSMUST00000219836	ENSMUSG00000025381	Cnpy2	228.742		ENSMUST00000176359	ENSMUSG00000021546	Hnrnpk	219.336		ENSMUST00000153186	ENSMUSG00000032314	Etfa	243.925		ENSMUST00000119947	ENSMUSG00000083405	Gm15725	262.906		ENSMUST00000204293	ENSMUSG00000036371	Serbp1	175.115
	ENSMUST00000121952	ENSMUSG00000020053	Igf1	255.484		ENSMUST00000004774	ENSMUSG00000004655	Aqp1	242.492		ENSMUST00000007959	ENSMUSG00000007815	Rhoa	238.724		ENSMUST00000152221	ENSMUSG00000025059	Gk	242.85		ENSMUST00000111110	ENSMUSG00000027170	Eif3m	228.571		ENSMUST00000120954	ENSMUSG00000082545	Gm12196	219.313		ENSMUST00000226019	ENSMUSG00000024981	Acsl5	243.801		ENSMUST00000228659	ENSMUSG00000115068	Gm48926	262.517		ENSMUST00000119459	ENSMUSG00000082029	H3f3c	174.871
	ENSMUST00000072818	ENSMUSG00000061906	Ugt2b38	255.449		ENSMUST00000181150	ENSMUSG00000030122	Ptms	242.387		ENSMUST00000071184	ENSMUSG00000061988	Rpl10a-ps2	238.652		ENSMUST00000225891	ENSMUSG00000053453	Thoc7	242.739		ENSMUST00000174306	ENSMUSG00000024387	Csnk2b	227.946		ENSMUST00000022842	ENSMUSG00000022234	Cct5	219.136		ENSMUST00000119529	ENSMUSG00000080831	Gm12529	243.75		ENSMUST00000205673	ENSMUSG00000008036	Ap2s1	262.187		ENSMUST00000015719	ENSMUSG00000015575	Atp6v0e	174.788
	ENSMUST00000225458	ENSMUSG00000114610	Cyp2c52-ps	255.337		ENSMUST00000024078	ENSMUSG00000023307	Marchf5	241.822		ENSMUST00000185704	ENSMUSG00000099433	Gm28344	238.401		ENSMUST00000164518	ENSMUSG00000090369	4933411K16Rik	242.4		ENSMUST00000205377	ENSMUSG00000010095	Slc3a2	227.105		ENSMUST00000120713	ENSMUSG00000081145	Gm14585	218.955		ENSMUST00000052248	ENSMUSG00000071644	Eef1g	243.298		ENSMUST00000221594	ENSMUSG00000021577	Sdha	261.999		ENSMUST00000159028	ENSMUSG00000043004	Gng2	174.601
	ENSMUST00000075738	ENSMUSG00000036751	Cox6b1	255.214		ENSMUST00000140453	ENSMUSG00000087520	Gm14389	241.68		ENSMUST00000074072	ENSMUSG00000069117	Rps18-ps6	238.392		ENSMUST00000123718	ENSMUSG00000034401	Spata6	241.605		ENSMUST00000199699	ENSMUSG00000028124	Gclm	227.076		ENSMUST00000094469	ENSMUSG00000075702	Selenom	218.627		ENSMUST00000223867	ENSMUSG00000114834	Gm48705	243.054		ENSMUST00000221026	ENSMUSG00000021612	Slc6a18	261.454		ENSMUST00000113301	ENSMUSG00000033475	Tomm6	174.054
	ENSMUST00000029135	ENSMUSG00000027605	Acss2	255.194		ENSMUST00000028963	ENSMUSG00000027465	Tbc1d20	241.047		ENSMUST00000133843	ENSMUSG00000110040	Gm49369	237.823		ENSMUST00000141170	ENSMUSG00000017119	Nbr1	240.828		ENSMUST00000152059	ENSMUSG00000005510	Ndufs3	226.7		ENSMUST00000199367	ENSMUSG00000027852	Nras	218.406		ENSMUST00000022781	ENSMUSG00000022174	Dad1	242.006		ENSMUST00000186008	ENSMUSG00000026341	Actr3	261.19		ENSMUST00000118045	ENSMUSG00000081273	Gm15896	173.247
	ENSMUST00000179201	ENSMUSG00000023175	Bsg	254.819		ENSMUST00000219074	ENSMUSG00000020307	Cdc34	240.9		ENSMUST00000087883	ENSMUSG00000026043	Col3a1	237.225		ENSMUST00000059110	ENSMUSG00000046372	Gm5590	240.67		ENSMUST00000197212	ENSMUSG00000105854	Gm8925	226.318		ENSMUST00000206669	ENSMUSG00000060860	Ube2s	218.075		ENSMUST00000177586	ENSMUSG00000096361	Gm5814	241.463		ENSMUST00000117187	ENSMUSG00000074092	Gm6181	260.863		ENSMUST00000206206	ENSMUSG00000030413	Pglyrp1	172.666
	ENSMUST00000238045	ENSMUSG00000117898	Gm8986	254.555		ENSMUST00000194441	ENSMUSG00000102193	Gm7299	240.191		ENSMUST00000095267	ENSMUSG00000071076	Jund	236.943		ENSMUST00000181991	ENSMUSG00000029110	Rnf4	240.521		ENSMUST00000177051	ENSMUSG00000021546	Hnrnpk	226.201		ENSMUST00000192615	ENSMUSG00000032562	Gnai2	218.029		ENSMUST00000147288	ENSMUSG00000035585	Tsen34	240.678		ENSMUST00000117927	ENSMUSG00000081378	Rps13-ps4	260.831		ENSMUST00000093201	ENSMUSG00000057113	Npm1	171.9
	ENSMUST00000134214	ENSMUSG00000116358	Gm49450	254.527		ENSMUST00000234626	ENSMUSG00000073639	Rab18	239.564		ENSMUST00000123292	ENSMUSG00000009013	Dynll1	235.569		ENSMUST00000171826	ENSMUSG00000022621	Rabl2	240.205		ENSMUST00000088610	ENSMUSG00000067847	Romo1	225.36		ENSMUST00000105287	ENSMUSG00000019929	Dcn	217.773		ENSMUST00000089377	ENSMUSG00000068220	Lgals1	240.364		ENSMUST00000000356	ENSMUSG00000000346	Dazap2	260.408		ENSMUST00000233003	ENSMUSG00000117145	Gm4356	171.739
	ENSMUST00000214434	ENSMUSG00000110960	Supt4b	254.462		ENSMUST00000209263	ENSMUSG00000110040	Gm49369	239.353		ENSMUST00000209487	ENSMUSG00000033916	Chmp2a	235.232		ENSMUST00000028963	ENSMUSG00000027465	Tbc1d20	239.84		ENSMUST00000140741	ENSMUSG00000006205	Htra1	225.341		ENSMUST00000173786	ENSMUSG00000049832	Rbx1-ps	216.947		ENSMUST00000020637	ENSMUSG00000020368	Canx	240.31		ENSMUST00000199699	ENSMUSG00000028124	Gclm	259.217		ENSMUST00000123292	ENSMUSG00000009013	Dynll1	171.378
	ENSMUST00000003720	ENSMUSG00000003623	Crot	253.654		ENSMUST00000161768	ENSMUSG00000023019	Gpd1	239.144		ENSMUST00000124529	ENSMUSG00000029390	Tmed2	235.154		ENSMUST00000229705	ENSMUSG00000022391	Rangap1	239.396		ENSMUST00000103410	ENSMUSG00000076609	Igkc	225.033		ENSMUST00000031668	ENSMUSG00000029661	Col1a2	216.298		ENSMUST00000020372	ENSMUSG00000020163	Uqcr11	239.922		ENSMUST00000042700	ENSMUSG00000038155	Gstp2	258.725		ENSMUST00000199699	ENSMUSG00000028124	Gclm	170.877
	ENSMUST00000060895	ENSMUSG00000001891	Ugp2	252.856		ENSMUST00000221191	ENSMUSG00000113902	Ndufb1	238.803		ENSMUST00000120318	ENSMUSG00000087701	Gm13493	234.707		ENSMUST00000233942	ENSMUSG00000117114	Gm49867	239.026		ENSMUST00000119611	ENSMUSG00000080836	Gm6444	224.254		ENSMUST00000231589	ENSMUSG00000022836	Mylk	215.675		ENSMUST00000118606	ENSMUSG00000081414	Gm3943	239.871		ENSMUST00000025666	ENSMUSG00000024757	Slc22a19	258.085		ENSMUST00000079644	ENSMUSG00000028639	Ybx1	170.696
	ENSMUST00000120890	ENSMUSG00000083854	Dnajc19-ps	252.141		ENSMUST00000223969	ENSMUSG00000114806	Gm8963	237.653		ENSMUST00000141013	ENSMUSG00000028618	Tmem59	234.496		ENSMUST00000231605	ENSMUSG00000013539	Tango2	238.994		ENSMUST00000189380	ENSMUSG00000100615	Gm5511	222.93		ENSMUST00000237734	ENSMUSG00000040385	Ppp1ca	215.516		ENSMUST00000163666	ENSMUSG00000059796	Eif4a1	239.694		ENSMUST00000059983	ENSMUSG00000050732	Vamp8	257.57		ENSMUST00000138647	ENSMUSG00000029780	Nt5c3	170.563
	ENSMUST00000060992	ENSMUSG00000020458	Rtn4	251.836		ENSMUST00000189423	ENSMUSG00000100065	Gm18969	237.397		ENSMUST00000060792	ENSMUSG00000004044	Cavin1	234.376		ENSMUST00000225035	ENSMUSG00000021764	Ndufs4	238.932		ENSMUST00000173192	ENSMUSG00000101878	Gm8203	222.756		ENSMUST00000196285	ENSMUSG00000019179	Mdh2	215.274		ENSMUST00000023707	ENSMUSG00000022982	Sod1	238.019		ENSMUST00000222222	ENSMUSG00000021033	Gstz1	257.484		ENSMUST00000000356	ENSMUSG00000000346	Dazap2	170.148
	ENSMUST00000106215	ENSMUSG00000062825	Actg1	251.651		ENSMUST00000120378	ENSMUSG00000082171	Rpl27-ps2	237.243		ENSMUST00000199582	ENSMUSG00000078578	Ube2d3	234.308		ENSMUST00000119090	ENSMUSG00000082144	Gm12788	238.818		ENSMUST00000081111	ENSMUSG00000062867	Impdh2	222.429		ENSMUST00000134515	ENSMUSG00000020048	Hsp90b1	214.871		ENSMUST00000212703	ENSMUSG00000031708	Tecr	237.544		ENSMUST00000106981	ENSMUSG00000001827	Folr1	257.135		ENSMUST00000098123	ENSMUSG00000073878	Gm13304	169.806
	ENSMUST00000030914	ENSMUSG00000029048	Rer1	251.587		ENSMUST00000047419	ENSMUSG00000041736	Tspo	236.956		ENSMUST00000163829	ENSMUSG00000029580	Actb	234.181		ENSMUST00000181795	ENSMUSG00000031818	Cox4i1	238.091		ENSMUST00000177586	ENSMUSG00000096361	Gm5814	221.397		ENSMUST00000145572	ENSMUSG00000037152	Ndufc1	214.795		ENSMUST00000109085	ENSMUSG00000027523	Gnas	236.957		ENSMUST00000081593	ENSMUSG00000062070	Pgk1	257.112		ENSMUST00000122411	ENSMUSG00000083306	Gm13868	169.688
	ENSMUST00000043584	ENSMUSG00000036752	Tubb4b	251.199		ENSMUST00000133445	ENSMUSG00000028646	Rragc	236.791		ENSMUST00000060895	ENSMUSG00000001891	Ugp2	233.19		ENSMUST00000228970	ENSMUSG00000115916	Gm8702	237.967		ENSMUST00000144978	ENSMUSG00000020321	Mdh1	221.265		ENSMUST00000206030	ENSMUSG00000036570	Fxyd1	214.2		ENSMUST00000141013	ENSMUSG00000028618	Tmem59	236.725		ENSMUST00000132618	ENSMUSG00000035530	Eif1	257.072		ENSMUST00000047281	ENSMUSG00000041203	Trir	169.489
	ENSMUST00000121778	ENSMUSG00000027673	Ndufb5	251.067		ENSMUST00000030882	ENSMUSG00000029017	Pmpcb	236.543		ENSMUST00000226477	ENSMUSG00000115544	Gm49281	232.896		ENSMUST00000064314	ENSMUSG00000052456	Get3	237.897		ENSMUST00000205673	ENSMUSG00000008036	Ap2s1	220.61		ENSMUST00000113598	ENSMUSG00000079477	Rab7	213.805		ENSMUST00000107845	ENSMUSG00000028478	Clta	236.534		ENSMUST00000076961	ENSMUSG00000003380	Rabac1	256.828		ENSMUST00000232994	ENSMUSG00000117202	Gm9349	169.239
	ENSMUST00000037941	ENSMUSG00000037706	Cd81	250.905		ENSMUST00000133052	ENSMUSG00000038633	Degs1	236.492		ENSMUST00000110020	ENSMUSG00000021190	Lgmn	232.856		ENSMUST00000004072	ENSMUSG00000003970	Rpl8	237.887		ENSMUST00000148978	ENSMUSG00000032966	Fkbp1a	220.034		ENSMUST00000117148	ENSMUSG00000039617	Gm7488	213.729		ENSMUST00000106291	ENSMUSG00000078578	Ube2d3	236.013		ENSMUST00000238867	ENSMUSG00000118496	Gm52998	256.676		ENSMUST00000177429	ENSMUSG00000034120	Srsf2	169.078
	ENSMUST00000048959	ENSMUSG00000067225	Cyp2c54	250.628		ENSMUST00000098048	ENSMUSG00000073838	Tufm	236.486		ENSMUST00000145368	ENSMUSG00000028745	Capzb	231.93		ENSMUST00000203774	ENSMUSG00000030231	Plekha5	237.814		ENSMUST00000153524	ENSMUSG00000001175	Calm1	219.869		ENSMUST00000201028	ENSMUSG00000029096	Htra3	213.707		ENSMUST00000180341	ENSMUSG00000042079	Hnrnpf	235.939		ENSMUST00000119491	ENSMUSG00000081249	Gm11517	256.489		ENSMUST00000058407	ENSMUSG00000059534	Uqcr10	168.716
	ENSMUST00000162293	ENSMUSG00000030098	Grip2	250.311		ENSMUST00000117927	ENSMUSG00000081378	Rps13-ps4	236.416		ENSMUST00000204890	ENSMUSG00000030057	Cnbp	231.794		ENSMUST00000143451	ENSMUSG00000052192	Gm5963	237.443		ENSMUST00000144443	ENSMUSG00000018567	Gabarap	219.76		ENSMUST00000163844	ENSMUSG00000006932	Ctnnb1	213.324		ENSMUST00000199678	ENSMUSG00000028141	Oaz3	235.914		ENSMUST00000131852	ENSMUSG00000048916	Gm5540	256.21		ENSMUST00000171786	ENSMUSG00000000568	Hnrnpd	168.438
	ENSMUST00000133628	ENSMUSG00000031950	Gabarapl2	250.283		ENSMUST00000014695	ENSMUSG00000014551	Mrps25	235.836		ENSMUST00000124678	ENSMUSG00000048578	Mlec	231.736		ENSMUST00000234671	ENSMUSG00000044477	Zfand3	237.191		ENSMUST00000114897	ENSMUSG00000025781	Atp5c1	219.696		ENSMUST00000166412	ENSMUSG00000036372	Tmem258	213.25		ENSMUST00000129070	ENSMUSG00000002010	Idh3g	235.907		ENSMUST00000227257	ENSMUSG00000022193	Psmb5	256.013		ENSMUST00000106348	ENSMUSG00000030695	Aldoa	167.599
	ENSMUST00000171851	ENSMUSG00000053644	Aldh7a1	249.817		ENSMUST00000151221	ENSMUSG00000033685	Ucp2	235.723		ENSMUST00000129885	ENSMUSG00000085073	Gm14562	231.379		ENSMUST00000118909	ENSMUSG00000100153	Ppp1ccb	237.087		ENSMUST00000208857	ENSMUSG00000108874	Gm9711	219.561		ENSMUST00000079644	ENSMUSG00000028639	Ybx1	213.126		ENSMUST00000218574	ENSMUSG00000054452	Tle5	235.278		ENSMUST00000227250	ENSMUSG00000010376	Nedd8	255.607		ENSMUST00000116005	ENSMUSG00000079889	Gm11951	167.099
	ENSMUST00000160454	ENSMUSG00000023010	Tmbim6	249.596		ENSMUST00000156145	ENSMUSG00000028691	Prdx1	235.722		ENSMUST00000119611	ENSMUSG00000080836	Gm6444	230.886		ENSMUST00000189923	ENSMUSG00000100662	Gm19029	236.552		ENSMUST00000181795	ENSMUSG00000031818	Cox4i1	219.499		ENSMUST00000059110	ENSMUSG00000046372	Gm5590	213.043		ENSMUST00000161789	ENSMUSG00000009291	Pttg1ip	234.817		ENSMUST00000124948	ENSMUSG00000021376	Tpmt	255.548		ENSMUST00000118606	ENSMUSG00000081414	Gm3943	166.979
	ENSMUST00000165111	ENSMUSG00000020917	Acly	249.097		ENSMUST00000237978	ENSMUSG00000117951	Gm50357	235.588		ENSMUST00000022268	ENSMUSG00000021748	Pdhb	230.129		ENSMUST00000212271	ENSMUSG00000048478	Spata33	236.252		ENSMUST00000119272	ENSMUSG00000082908	Gm13736	219.453		ENSMUST00000119447	ENSMUSG00000044751	Atp5pb-ps	212.96		ENSMUST00000121821	ENSMUSG00000084111	Gm15710	234.468		ENSMUST00000106197	ENSMUSG00000025132	Arhgdia	255.473		ENSMUST00000118998	ENSMUSG00000080893	Ndufa12-ps	166.779
	ENSMUST00000177463	ENSMUSG00000036138	Acaa1a	249.082		ENSMUST00000165717	ENSMUSG00000001289	Pfdn5	235.191		ENSMUST00000129753	ENSMUSG00000029455	Aldh2	229.673		ENSMUST00000061437	ENSMUSG00000039041	Adrm1	235.93		ENSMUST00000220730	ENSMUSG00000020949	Fkbp3	219.417		ENSMUST00000208942	ENSMUSG00000109143	Gm10046	212.913		ENSMUST00000085379	ENSMUSG00000066489	Rpl26-ps2	234.135		ENSMUST00000007959	ENSMUSG00000007815	Rhoa	255.388		ENSMUST00000190511	ENSMUSG00000099927	Gm8226	166.447
	ENSMUST00000188288	ENSMUSG00000101330	Gm10193	248.849		ENSMUST00000069579	ENSMUSG00000055839	Elob	234.915		ENSMUST00000154651	ENSMUSG00000014867	Surf4	229.465		ENSMUST00000105387	ENSMUSG00000001211	Agpat3	234.936		ENSMUST00000085379	ENSMUSG00000066489	Rpl26-ps2	218.606		ENSMUST00000233127	ENSMUSG00000071172	Srsf3	212.487		ENSMUST00000033824	ENSMUSG00000031447	Lamp1	232.702		ENSMUST00000087236	ENSMUSG00000067231	Cyp2c65	254.96		ENSMUST00000137080	ENSMUSG00000028644	Ermap	165.911
	ENSMUST00000153395	ENSMUSG00000018677	Slc25a39	248.562		ENSMUST00000198877	ENSMUSG00000105081	Gm43110	234.457		ENSMUST00000151221	ENSMUSG00000033685	Ucp2	228.395		ENSMUST00000061242	ENSMUSG00000048076	Arf1	234.823		ENSMUST00000199499	ENSMUSG00000053931	Cnn3	218.423		ENSMUST00000068795	ENSMUSG00000055302	Mrfap1	212.41		ENSMUST00000122162	ENSMUSG00000100863	Gm12669	232.457		ENSMUST00000198807	ENSMUSG00000104602	Gm42779	254.554		ENSMUST00000084445	ENSMUSG00000066116	Gm10154	165.81
	ENSMUST00000038896	ENSMUSG00000035237	Lcat	248.377		ENSMUST00000028938	ENSMUSG00000027447	Cst3	234.164		ENSMUST00000122125	ENSMUSG00000081640	Rplp0-ps1	228.141		ENSMUST00000080233	ENSMUSG00000059891	Tsks	234.704		ENSMUST00000151568	ENSMUSG00000063015	Ccni	217.97		ENSMUST00000139476	ENSMUSG00000026473	Glul	211.735		ENSMUST00000069579	ENSMUSG00000055839	Elob	232.318		ENSMUST00000022980	ENSMUSG00000022354	Ndufb9	254.436		ENSMUST00000220612	ENSMUSG00000113611	Gm47750	164.733
	ENSMUST00000054544	ENSMUSG00000049751	Rpl36al	247.601		ENSMUST00000211972	ENSMUSG00000031708	Tecr	234.036		ENSMUST00000228593	ENSMUSG00000068417	Pnp2	226.886		ENSMUST00000129745	ENSMUSG00000059540	Tcea2	234.698		ENSMUST00000134515	ENSMUSG00000020048	Hsp90b1	216.918		ENSMUST00000119733	ENSMUSG00000081272	Ap2m1-ps	211.59		ENSMUST00000140065	ENSMUSG00000066553	Gm6969	232.143		ENSMUST00000119544	ENSMUSG00000081176	H3f3a-ps2	254.356		ENSMUST00000134907	ENSMUSG00000032231	Anxa2	164.685
	ENSMUST00000133255	ENSMUSG00000015083	C8g	247.481		ENSMUST00000134907	ENSMUSG00000032231	Anxa2	234.017		ENSMUST00000198807	ENSMUSG00000104602	Gm42779	226.833		ENSMUST00000029274	ENSMUSG00000027719	Adad1	234.425		ENSMUST00000169317	ENSMUSG00000032047	Acat1	216.598		ENSMUST00000052248	ENSMUSG00000071644	Eef1g	211.547		ENSMUST00000123704	ENSMUSG00000030884	Uqcrc2	232.118		ENSMUST00000211233	ENSMUSG00000031483	Erlin2	254.171		ENSMUST00000121998	ENSMUSG00000068396	Rpl34-ps1	164.244
	ENSMUST00000025656	ENSMUSG00000024747	Aldh1a7	247.375		ENSMUST00000044051	ENSMUSG00000039016	Timm8b	233.207		ENSMUST00000003156	ENSMUSG00000003072	Atp5d	226.797		ENSMUST00000095107	ENSMUSG00000070999	Ccin	234.18		ENSMUST00000077435	ENSMUSG00000057605	Gm6807	216.384		ENSMUST00000154007	ENSMUSG00000028618	Tmem59	211.241		ENSMUST00000168018	ENSMUSG00000055681	Cope	231.942		ENSMUST00000137619	ENSMUSG00000039640	Mrpl12	253.096		ENSMUST00000119272	ENSMUSG00000082908	Gm13736	164.165
	ENSMUST00000081026	ENSMUSG00000060743	H3f3a	245.41		ENSMUST00000042564	ENSMUSG00000041028	Ghitm	233.143		ENSMUST00000133414	ENSMUSG00000059447	Hadhb	226.762		ENSMUST00000203220	ENSMUSG00000004980	Hnrnpa2b1	234.171		ENSMUST00000144667	ENSMUSG00000029713	Gnb2	214.702		ENSMUST00000130450	ENSMUSG00000027248	Pdia3	210.966		ENSMUST00000167541	ENSMUSG00000022425	Enpp2	231.753		ENSMUST00000141836	ENSMUSG00000027332	Ivd	252.988		ENSMUST00000120560	ENSMUSG00000046341	Gm11223	163.635
	ENSMUST00000020673	ENSMUSG00000020402	Vdac1	245.321		ENSMUST00000156678	ENSMUSG00000026701	Prdx6	233.054		ENSMUST00000133445	ENSMUSG00000028646	Rragc	226.392		ENSMUST00000099636	ENSMUSG00000074978	Actg-ps1	234.169		ENSMUST00000123354	ENSMUSG00000020612	Prkar1a	214.484		ENSMUST00000146999	ENSMUSG00000043866	Taf10	210.085		ENSMUST00000163844	ENSMUSG00000006932	Ctnnb1	230.91		ENSMUST00000111510	ENSMUSG00000040170	Fmo2	252.834		ENSMUST00000086112	ENSMUSG00000008036	Ap2s1	163.503
	ENSMUST00000117187	ENSMUSG00000074092	Gm6181	244.865		ENSMUST00000073868	ENSMUSG00000061315	Naca	232.406		ENSMUST00000173091	ENSMUSG00000024953	Prdx5	226.169		ENSMUST00000219372	ENSMUSG00000019978	Epb41l2	233.747		ENSMUST00000225901	ENSMUSG00000114551	Gm6035	213.825		ENSMUST00000173599	ENSMUSG00000092505	Gm19246	210.014		ENSMUST00000106197	ENSMUSG00000025132	Arhgdia	230.821		ENSMUST00000020909	ENSMUSG00000020585	Laptm4a	252.817		ENSMUST00000223921	ENSMUSG00000041028	Ghitm	163.206
	ENSMUST00000115262	ENSMUSG00000075705	Msrb1	244.649		ENSMUST00000011877	ENSMUSG00000020315	Sptbn1	231.973		ENSMUST00000121672	ENSMUSG00000082730	Gm11363	225.011		ENSMUST00000130989	ENSMUSG00000024158	Hagh	233.52		ENSMUST00000196097	ENSMUSG00000027712	Anxa5	213.658		ENSMUST00000140036	ENSMUSG00000022890	Atp5j	209.957		ENSMUST00000161616	ENSMUSG00000004897	Hdgf	230.008		ENSMUST00000183272	ENSMUSG00000057666	Gapdh	252.234		ENSMUST00000100489	ENSMUSG00000001847	Rac1	163.079
	ENSMUST00000183037	ENSMUSG00000075706	Gpx4	244.623		ENSMUST00000027123	ENSMUSG00000025980	Hspd1	231.972		ENSMUST00000188288	ENSMUSG00000101330	Gm10193	224.863		ENSMUST00000180183	ENSMUSG00000030638	Sh3gl3	233.119		ENSMUST00000106197	ENSMUSG00000025132	Arhgdia	213.552		ENSMUST00000233946	ENSMUSG00000024066	Xdh	209.397		ENSMUST00000208631	ENSMUSG00000058454	Dhcr7	229.401		ENSMUST00000134166	ENSMUSG00000062609	Kcnj15	251.744		ENSMUST00000133426	ENSMUSG00000020719	Ddx5	162.971
	ENSMUST00000216798	ENSMUSG00000032207	Lipc	244.294		ENSMUST00000140446	ENSMUSG00000053768	Chchd3	231.685		ENSMUST00000203838	ENSMUSG00000107751	Gm6749	224.851		ENSMUST00000026901	ENSMUSG00000046721	Rpl14-ps1	232.843		ENSMUST00000009036	ENSMUSG00000008892	Vdac3	213.26		ENSMUST00000163501	ENSMUSG00000091887	Gm17053	209.285		ENSMUST00000227257	ENSMUSG00000022193	Psmb5	229.287		ENSMUST00000177283	ENSMUSG00000021996	Esd	251.572		ENSMUST00000152059	ENSMUSG00000005510	Ndufs3	162.681
	ENSMUST00000001713	ENSMUSG00000001663	Gstt1	243.988		ENSMUST00000086013	ENSMUSG00000066724	Gm10175	231.588		ENSMUST00000228736	ENSMUSG00000021917	Spcs1	224.686		ENSMUST00000217868	ENSMUSG00000020078	Vps26a	232.787		ENSMUST00000156145	ENSMUSG00000028691	Prdx1	213.103		ENSMUST00000208857	ENSMUSG00000108874	Gm9711	209.027		ENSMUST00000191040	ENSMUSG00000102117	Rpsa-ps1	228.859		ENSMUST00000236581	ENSMUSG00000118156	Gm7569	250.839		ENSMUST00000173091	ENSMUSG00000024953	Prdx5	162.358
	ENSMUST00000146927	ENSMUSG00000006333	Rps9	243.846		ENSMUST00000119228	ENSMUSG00000083271	Gm12384	231.431		ENSMUST00000068795	ENSMUSG00000055302	Mrfap1	224.453		ENSMUST00000193824	ENSMUSG00000104169	Gm7430	232.317		ENSMUST00000173790	ENSMUSG00000037894	H2az1	213.102		ENSMUST00000102727	ENSMUSG00000018340	Anxa6	208.907		ENSMUST00000213150	ENSMUSG00000110825	Gm8959	228.692		ENSMUST00000127652	ENSMUSG00000028618	Tmem59	250.668		ENSMUST00000031985	ENSMUSG00000029922	Mkrn1	162.305
	ENSMUST00000231884	ENSMUSG00000022766	Serpind1	243.657		ENSMUST00000205673	ENSMUSG00000008036	Ap2s1	231.376		ENSMUST00000203220	ENSMUSG00000004980	Hnrnpa2b1	224.412		ENSMUST00000088246	ENSMUSG00000067702	Tuba3a	231.604		ENSMUST00000133426	ENSMUSG00000020719	Ddx5	212.971		ENSMUST00000146310	ENSMUSG00000028945	Rheb	208.319		ENSMUST00000007959	ENSMUSG00000007815	Rhoa	228.394		ENSMUST00000222228	ENSMUSG00000061477	Rps7	249.92		ENSMUST00000229159	ENSMUSG00000068220	Lgals1	161.912
	ENSMUST00000123488	ENSMUSG00000050608	Micos10	242.798		ENSMUST00000217815	ENSMUSG00000112908	Gm7392	230.735		ENSMUST00000219074	ENSMUSG00000020307	Cdc34	224.388		ENSMUST00000023144	ENSMUSG00000022501	Prm1	231.55		ENSMUST00000229854	ENSMUSG00000056851	Pcbp2	212.962		ENSMUST00000239402	ENSMUSG00000020571	Pdia6	208.014		ENSMUST00000044277	ENSMUSG00000038467	Chmp4b	228.167		ENSMUST00000209582	ENSMUSG00000110318	Gm2767	249.798		ENSMUST00000055878	ENSMUSG00000045952	Gm5548	161.9
	ENSMUST00000146999	ENSMUSG00000043866	Taf10	242.163		ENSMUST00000208114	ENSMUSG00000025103	Btbd1	230.515		ENSMUST00000170303	ENSMUSG00000091228	Gm20390	224.09		ENSMUST00000084882	ENSMUSG00000006356	Crip2	230.506		ENSMUST00000173631	ENSMUSG00000005354	Txn2	212.957		ENSMUST00000200899	ENSMUSG00000037373	Ctbp1	207.856		ENSMUST00000203479	ENSMUSG00000107739	Gm7812	227.616		ENSMUST00000047761	ENSMUSG00000022132	Cldn10	249.593		ENSMUST00000198877	ENSMUSG00000105081	Gm43110	161.736
	ENSMUST00000131289	ENSMUSG00000039682	Lap3	241.811		ENSMUST00000185847	ENSMUSG00000025968	Ndufs1	230.501		ENSMUST00000117131	ENSMUSG00000084131	Rpl3-ps2	223.257		ENSMUST00000117378	ENSMUSG00000081341	Gm14891	230.482		ENSMUST00000176613	ENSMUSG00000032594	Ip6k1	212.945		ENSMUST00000126040	ENSMUSG00000025393	Atp5b	207.778		ENSMUST00000109682	ENSMUSG00000047459	Dynlrb1	227.432		ENSMUST00000105675	ENSMUSG00000028964	Park7	249.312		ENSMUST00000176613	ENSMUSG00000032594	Ip6k1	161.519
	ENSMUST00000200821	ENSMUSG00000029153	Ociad2	241.75		ENSMUST00000188288	ENSMUSG00000101330	Gm10193	230.335		ENSMUST00000185466	ENSMUSG00000026260	Ndufa10	223.18		ENSMUST00000107904	ENSMUSG00000018428	Akap1	230.105		ENSMUST00000148580	ENSMUSG00000034708	Grn	212.498		ENSMUST00000212877	ENSMUSG00000031776	Arl2bp	207.48		ENSMUST00000120980	ENSMUSG00000081999	Gm13461	227.411		ENSMUST00000017548	ENSMUSG00000017404	Rpl19	248.916		ENSMUST00000006749	ENSMUSG00000006574	Slc4a1	161.377
	ENSMUST00000026538	ENSMUSG00000025465	Echs1	240.63		ENSMUST00000070112	ENSMUSG00000026895	Ndufa8	230.153		ENSMUST00000173844	ENSMUSG00000067288	Rps28	223.077		ENSMUST00000128879	ENSMUSG00000005360	Slc1a3	230.009		ENSMUST00000192731	ENSMUSG00000102914	Gm35106	211.638		ENSMUST00000219435	ENSMUSG00000049422	Chchd10	207.207		ENSMUST00000156564	ENSMUSG00000001864	Aif1l	226.497		ENSMUST00000172445	ENSMUSG00000071303	Rps8-ps1	248.273		ENSMUST00000059546	ENSMUSG00000045055	Rpsa-ps2	160.982
	ENSMUST00000119463	ENSMUSG00000084260	Gm12844	239.392		ENSMUST00000111228	ENSMUSG00000026547	Tagln2	229.813		ENSMUST00000212722	ENSMUSG00000058019	Ces5a	222.891		ENSMUST00000172753	ENSMUSG00000090877	Hspa1b	229.937		ENSMUST00000177380	ENSMUSG00000032336	Nptn	211.128		ENSMUST00000212107	ENSMUSG00000000743	Chmp1a	206.81		ENSMUST00000080449	ENSMUSG00000059970	Hspa2	226.156		ENSMUST00000236029	ENSMUSG00000024644	Cndp2	247.986		ENSMUST00000161498	ENSMUSG00000089834	Gm16303	160.926
	ENSMUST00000121379	ENSMUSG00000084038	Gm11295	238.961		ENSMUST00000080123	ENSMUSG00000063129	Aldoart2	229.555		ENSMUST00000133530	ENSMUSG00000033379	Atp6v0b	222.833		ENSMUST00000016106	ENSMUSG00000015962	1700016C15Rik	229.877		ENSMUST00000206446	ENSMUSG00000108700	Gm7482	210.993		ENSMUST00000225857	ENSMUSG00000021957	Tkt	206.794		ENSMUST00000021698	ENSMUSG00000021270	Hsp90aa1	225.832		ENSMUST00000188109	ENSMUSG00000025950	Idh1	247.951		ENSMUST00000117664	ENSMUSG00000084838	Gm10241	160.734
	ENSMUST00000025385	ENSMUSG00000024507	Hsd17b4	238.933		ENSMUST00000097680	ENSMUSG00000073639	Rab18	228.83		ENSMUST00000154007	ENSMUSG00000028618	Tmem59	222.794		ENSMUST00000210439	ENSMUSG00000003868	Ruvbl2	229.818		ENSMUST00000048914	ENSMUSG00000034880	Mrpl34	210.921		ENSMUST00000032216	ENSMUSG00000030122	Ptms	206.225		ENSMUST00000053015	ENSMUSG00000051695	Pcbp1	225.417		ENSMUST00000081180	ENSMUSG00000061518	Cox5b	247.371		ENSMUST00000204282	ENSMUSG00000036390	Gadd45a	160.635
	ENSMUST00000005964	ENSMUSG00000028138	Adh5	238.735		ENSMUST00000119500	ENSMUSG00000084223	Gm12244	228.24		ENSMUST00000217807	ENSMUSG00000054452	Tle5	222.591		ENSMUST00000105652	ENSMUSG00000028937	Acot7	229.756		ENSMUST00000198953	ENSMUSG00000106416	Gm5857	210.854		ENSMUST00000009036	ENSMUSG00000008892	Vdac3	206.127		ENSMUST00000226756	ENSMUSG00000022312	Eif3h	225.237		ENSMUST00000211725	ENSMUSG00000003429	Rps11	246.844		ENSMUST00000086013	ENSMUSG00000066724	Gm10175	160.581
	ENSMUST00000163536	ENSMUSG00000027690	Slc2a2	237.962		ENSMUST00000119227	ENSMUSG00000024208	Uqcc2	228.171		ENSMUST00000233003	ENSMUSG00000117145	Gm4356	222.162		ENSMUST00000176641	ENSMUSG00000067377	Tspan6	228.665		ENSMUST00000200929	ENSMUSG00000029145	Eif2b4	210.777		ENSMUST00000162765	ENSMUSG00000090001	Gm9719	205.497		ENSMUST00000117129	ENSMUSG00000082016	Pgam1-ps2	224.783		ENSMUST00000226298	ENSMUSG00000022210	Dhrs4	246.801		ENSMUST00000136596	ENSMUSG00000033379	Atp6v0b	160.222
	ENSMUST00000196946	ENSMUSG00000025745	Hadha	236.478		ENSMUST00000106503	ENSMUSG00000020744	Slc25a19	227.949		ENSMUST00000218574	ENSMUSG00000054452	Tle5	221.801		ENSMUST00000147559	ENSMUSG00000002031	Ift46	228.268		ENSMUST00000211972	ENSMUSG00000031708	Tecr	210.52		ENSMUST00000144429	ENSMUSG00000031328	Flna	205.118		ENSMUST00000052761	ENSMUSG00000002010	Idh3g	224.16		ENSMUST00000205502	ENSMUSG00000039062	Anpep	246.671		ENSMUST00000189380	ENSMUSG00000100615	Gm5511	160.22
	ENSMUST00000025968	ENSMUSG00000025003	Cyp2c39	236.233		ENSMUST00000223639	ENSMUSG00000114809	Atp5c1-ps	227.587		ENSMUST00000147028	ENSMUSG00000029103	Lrpap1	221.727		ENSMUST00000135585	ENSMUSG00000057236	Rbbp4	228.222		ENSMUST00000110251	ENSMUSG00000021417	Eci2	209.477		ENSMUST00000139299	ENSMUSG00000059796	Eif4a1	205.081		ENSMUST00000167721	ENSMUSG00000029580	Actb	224.126		ENSMUST00000166915	ENSMUSG00000090553	Snrpe	246.305		ENSMUST00000182794	ENSMUSG00000098121	Gm27038	159.561
	ENSMUST00000225035	ENSMUSG00000021764	Ndufs4	235.947		ENSMUST00000118664	ENSMUSG00000082260	Gm7429	226.759		ENSMUST00000035725	ENSMUSG00000033940	Brk1	221.685		ENSMUST00000236318	ENSMUSG00000050623	Catsperz	228.15		ENSMUST00000146972	ENSMUSG00000031848	Lsm4	209.415		ENSMUST00000217908	ENSMUSG00000058799	Nap1l1	204.346		ENSMUST00000046094	ENSMUSG00000040385	Ppp1ca	223.682		ENSMUST00000022781	ENSMUSG00000022174	Dad1	246.09		ENSMUST00000087865	ENSMUSG00000030189	Ybx3	159.51
	ENSMUST00000220717	ENSMUSG00000038286	Bphl	235.259		ENSMUST00000141219	ENSMUSG00000047675	Rps8	226.51		ENSMUST00000228625	ENSMUSG00000022312	Eif3h	221.56		ENSMUST00000179201	ENSMUSG00000023175	Bsg	228.058		ENSMUST00000164155	ENSMUSG00000021416	Eci3	209.139		ENSMUST00000120093	ENSMUSG00000071141	Rpl36a-ps3	204.343		ENSMUST00000146631	ENSMUSG00000067547	Gm7666	223.595		ENSMUST00000117987	ENSMUSG00000070572	Trmt112-ps2	245.715		ENSMUST00000119147	ENSMUSG00000085718	Rpl9-ps3	159.482
	ENSMUST00000125166	ENSMUSG00000020372	Rack1	234.434		ENSMUST00000025804	ENSMUSG00000024870	Rab1b	224.811		ENSMUST00000149971	ENSMUSG00000029076	Sdf4	221.321		ENSMUST00000090064	ENSMUSG00000068537	Gm10242	227.358		ENSMUST00000046644	ENSMUSG00000042043	Tbca	209.068		ENSMUST00000120981	ENSMUSG00000081432	Gm12593	204.145		ENSMUST00000206844	ENSMUSG00000030605	Mfge8	223.493		ENSMUST00000220409	ENSMUSG00000020186	Csrp2	245.319		ENSMUST00000226019	ENSMUSG00000024981	Acsl5	159.375
	ENSMUST00000230961	ENSMUSG00000116414	Gm4432	234.198		ENSMUST00000024734	ENSMUSG00000023939	Mrpl14	224.696		ENSMUST00000224868	ENSMUSG00000114873	Gm47052	221.021		ENSMUST00000033824	ENSMUSG00000031447	Lamp1	227.109		ENSMUST00000121130	ENSMUSG00000083772	Gm15566	209.042		ENSMUST00000059546	ENSMUSG00000045055	Rpsa-ps2	203.201		ENSMUST00000102774	ENSMUSG00000015837	Sqstm1	223.375		ENSMUST00000030487	ENSMUSG00000028715	Cyp4a14	245.298		ENSMUST00000193675	ENSMUSG00000026728	Vim	159.216
	ENSMUST00000119822	ENSMUSG00000081992	Gm13408	234.195		ENSMUST00000100497	ENSMUSG00000029580	Actb	224.237		ENSMUST00000117987	ENSMUSG00000070572	Trmt112-ps2	220.643		ENSMUST00000146972	ENSMUSG00000031848	Lsm4	226.533		ENSMUST00000120189	ENSMUSG00000083895	Gm12074	208.536		ENSMUST00000119663	ENSMUSG00000083089	Gm4760	202.869		ENSMUST00000119611	ENSMUSG00000080836	Gm6444	223.04		ENSMUST00000010795	ENSMUSG00000010651	Acaa1b	245.198		ENSMUST00000124529	ENSMUSG00000029390	Tmed2	158.851
	ENSMUST00000066401	ENSMUSG00000007891	Ctsd	233.885		ENSMUST00000203732	ENSMUSG00000000440	Pparg	223.146		ENSMUST00000235002	ENSMUSG00000117428	Gm4833	219.542		ENSMUST00000233026	ENSMUSG00000117187	Gm4708	225.861		ENSMUST00000206669	ENSMUSG00000060860	Ube2s	208.092		ENSMUST00000036493	ENSMUSG00000033161	Atp1a1	202.666		ENSMUST00000160012	ENSMUSG00000040078	Ptges3-ps	222.353		ENSMUST00000153395	ENSMUSG00000018677	Slc25a39	244.897		ENSMUST00000032214	ENSMUSG00000030120	Mlf2	158.419
	ENSMUST00000234863	ENSMUSG00000000673	Haao	233.87		ENSMUST00000029490	ENSMUSG00000027893	Ahcyl1	222.982		ENSMUST00000168900	ENSMUSG00000042747	Krtcap2	219.346		ENSMUST00000143511	ENSMUSG00000032078	Zpr1	225.261		ENSMUST00000182794	ENSMUSG00000098121	Gm27038	207.983		ENSMUST00000034187	ENSMUSG00000031740	Mmp2	202.425		ENSMUST00000161498	ENSMUSG00000089834	Gm16303	221.612		ENSMUST00000118102	ENSMUSG00000082755	Gm8692	244.823		ENSMUST00000135065	ENSMUSG00000059923	Grb2	158.337
	ENSMUST00000152059	ENSMUSG00000005510	Ndufs3	233.711		ENSMUST00000120514	ENSMUSG00000081230	Gm9097	222.423		ENSMUST00000140527	ENSMUSG00000058600	Rpl30	219.222		ENSMUST00000102640	ENSMUSG00000076436	Oxct2a	225.169		ENSMUST00000197271	ENSMUSG00000105536	Gm4959	207.665		ENSMUST00000175705	ENSMUSG00000029064	Gnb1	202.34		ENSMUST00000208235	ENSMUSG00000086316	Nbdy	221.413		ENSMUST00000117636	ENSMUSG00000080825	Gm14892	244.033		ENSMUST00000130904	ENSMUSG00000030869	Ndufab1	158.29
	ENSMUST00000069507	ENSMUSG00000073418	C4b	233.484		ENSMUST00000146822	ENSMUSG00000026853	Crat	222.402		ENSMUST00000166412	ENSMUSG00000036372	Tmem258	218.858		ENSMUST00000072779	ENSMUSG00000061848	Gm5805	224.981		ENSMUST00000121967	ENSMUSG00000082044	Snrpert	207.659		ENSMUST00000120527	ENSMUSG00000082139	Gm16463	201.899		ENSMUST00000198953	ENSMUSG00000106416	Gm5857	221.366		ENSMUST00000119090	ENSMUSG00000082144	Gm12788	243.886		ENSMUST00000067880	ENSMUSG00000054693	Adam10	158.219
	ENSMUST00000020372	ENSMUSG00000020163	Uqcr11	233.388		ENSMUST00000105817	ENSMUSG00000028756	Pink1	222.17		ENSMUST00000210449	ENSMUSG00000030824	Nucb1	218.194		ENSMUST00000155707	ENSMUSG00000017466	Timp2	224.972		ENSMUST00000207416	ENSMUSG00000038502	Ptov1	207.588		ENSMUST00000228736	ENSMUSG00000021917	Spcs1	201.843		ENSMUST00000121778	ENSMUSG00000027673	Ndufb5	221.358		ENSMUST00000130723	ENSMUSG00000046027	Stard5	243.721		ENSMUST00000195812	ENSMUSG00000103423	Gm5845	158.147
	ENSMUST00000030642	ENSMUSG00000028837	Psmb2	232.453		ENSMUST00000117946	ENSMUSG00000083991	Gm11618	221.832		ENSMUST00000115992	ENSMUSG00000082967	Gm16082	217.832		ENSMUST00000215834	ENSMUSG00000111119	Gm34005	224.912		ENSMUST00000229537	ENSMUSG00000022450	Ndufa6	207.104		ENSMUST00000082424	ENSMUSG00000064373	Selenop	201.794		ENSMUST00000111110	ENSMUSG00000027170	Eif3m	220.969		ENSMUST00000033582	ENSMUSG00000031231	Cox7b	243.672		ENSMUST00000204714	ENSMUSG00000029632	Ndufa4	158.015
	ENSMUST00000022268	ENSMUSG00000021748	Pdhb	231.983		ENSMUST00000130436	ENSMUSG00000018677	Slc25a39	221.204		ENSMUST00000212107	ENSMUSG00000000743	Chmp1a	217.02		ENSMUST00000068795	ENSMUSG00000055302	Mrfap1	224.714		ENSMUST00000231664	ENSMUSG00000040605	Bace2	206.929		ENSMUST00000085379	ENSMUSG00000066489	Rpl26-ps2	201.738		ENSMUST00000152059	ENSMUSG00000005510	Ndufs3	220.472		ENSMUST00000141013	ENSMUSG00000028618	Tmem59	243.65		ENSMUST00000168020	ENSMUSG00000024659	Anxa1	157.388
	ENSMUST00000123369	ENSMUSG00000020884	Asgr1	231.557		ENSMUST00000117722	ENSMUSG00000082269	Gm14676	220.568		ENSMUST00000023225	ENSMUSG00000022564	Grina	216.874		ENSMUST00000150387	ENSMUSG00000030357	Fkbp4	224.335		ENSMUST00000212107	ENSMUSG00000000743	Chmp1a	206.928		ENSMUST00000204956	ENSMUSG00000030161	Gabarapl1	200.764		ENSMUST00000073790	ENSMUSG00000061833	Gm6311	219.768		ENSMUST00000212662	ENSMUSG00000031881	Cdh16	243.52		ENSMUST00000126343	ENSMUSG00000029622	Arpc1b	157.088
	ENSMUST00000119379	ENSMUSG00000002416	Ndufb2	231.161		ENSMUST00000230659	ENSMUSG00000022437	Samm50	219.75		ENSMUST00000110371	ENSMUSG00000018796	Acsl1	216.852		ENSMUST00000092473	ENSMUSG00000020078	Vps26a	224.319		ENSMUST00000119899	ENSMUSG00000084167	Gm13924	206.229		ENSMUST00000203655	ENSMUSG00000004980	Hnrnpa2b1	200.705		ENSMUST00000174377	ENSMUSG00000068877	Selenbp2	219.593		ENSMUST00000018718	ENSMUSG00000018574	Acadvl	242.892		ENSMUST00000078845	ENSMUSG00000060791	Gmfg	157.018
	ENSMUST00000033477	ENSMUSG00000031138	F9	230.954		ENSMUST00000081593	ENSMUSG00000062070	Pgk1	219.684		ENSMUST00000076694	ENSMUSG00000061904	Slc25a3	215.796		ENSMUST00000138709	ENSMUSG00000068039	Tcp1	223.758		ENSMUST00000092163	ENSMUSG00000069516	Lyz2	206.049		ENSMUST00000163389	ENSMUSG00000030890	Ilk	199.889		ENSMUST00000136056	ENSMUSG00000019087	Atp6ap1	219.021		ENSMUST00000030914	ENSMUSG00000029048	Rer1	242.842		ENSMUST00000177490	ENSMUSG00000093419	Gm19898	157.015
	ENSMUST00000106670	ENSMUSG00000027890	Gstm4	230.853		ENSMUST00000120462	ENSMUSG00000080938	Gm6062	219.339		ENSMUST00000170335	ENSMUSG00000091957	Rps2-ps10	215.288		ENSMUST00000229976	ENSMUSG00000116041	Gm20369	223.69		ENSMUST00000112327	ENSMUSG00000031353	Rbbp7	205.536		ENSMUST00000192731	ENSMUSG00000102914	Gm35106	199.074		ENSMUST00000170335	ENSMUSG00000091957	Rps2-ps10	218.921		ENSMUST00000214781	ENSMUSG00000111764	Gm47616	242.545		ENSMUST00000180086	ENSMUSG00000096210	H1f0	156.926
	ENSMUST00000035625	ENSMUSG00000039519	Cyp7b1	229.525		ENSMUST00000116560	ENSMUSG00000056201	Cfl1	219.275		ENSMUST00000123704	ENSMUSG00000030884	Uqcrc2	214.798		ENSMUST00000033001	ENSMUSG00000030747	Dgat2	223.629		ENSMUST00000202622	ENSMUSG00000040731	Eif4h	204.896		ENSMUST00000121422	ENSMUSG00000099875	Rbm3-ps	198.887		ENSMUST00000025918	ENSMUSG00000024966	Stip1	218.9		ENSMUST00000028083	ENSMUSG00000026750	Psmb7	241.3		ENSMUST00000146972	ENSMUSG00000031848	Lsm4	156.898
	ENSMUST00000159214	ENSMUSG00000021620	Acot12	229.397		ENSMUST00000228736	ENSMUSG00000021917	Spcs1	219.229		ENSMUST00000171120	ENSMUSG00000091086	Rpl6l	214.625		ENSMUST00000106291	ENSMUSG00000078578	Ube2d3	223.528		ENSMUST00000165721	ENSMUSG00000024576	Csnk1a1	204.862		ENSMUST00000181795	ENSMUSG00000031818	Cox4i1	198.625		ENSMUST00000229802	ENSMUSG00000056851	Pcbp2	218.845		ENSMUST00000189131	ENSMUSG00000026202	Tuba4a	241.04		ENSMUST00000136544	ENSMUSG00000002014	Ssr4	156.165
	ENSMUST00000025567	ENSMUSG00000024665	Fads2	229.27		ENSMUST00000149517	ENSMUSG00000028427	Aqp7	219.079		ENSMUST00000121298	ENSMUSG00000083792	Rpl12-ps2	213.337		ENSMUST00000073868	ENSMUSG00000061315	Naca	223.221		ENSMUST00000141954	ENSMUSG00000037706	Cd81	204.734		ENSMUST00000135498	ENSMUSG00000024835	Coro1b	198.6		ENSMUST00000207662	ENSMUSG00000109467	Gm30646	218.764		ENSMUST00000213268	ENSMUSG00000032114	Slc37a4	240.915		ENSMUST00000183511	ENSMUSG00000079225	Gm9531	156.028
	ENSMUST00000016400	ENSMUSG00000016256	Ctsz	228.35		ENSMUST00000067857	ENSMUSG00000020085	Aifm2	217.838		ENSMUST00000148978	ENSMUSG00000032966	Fkbp1a	213.326		ENSMUST00000224271	ENSMUSG00000114737	Gm8483	222.969		ENSMUST00000003156	ENSMUSG00000003072	Atp5d	204.573		ENSMUST00000119899	ENSMUSG00000084167	Gm13924	198.06		ENSMUST00000159045	ENSMUSG00000039047	Pigk	218.654		ENSMUST00000027781	ENSMUSG00000026500	Cox20	240.887		ENSMUST00000114897	ENSMUSG00000025781	Atp5c1	155.99
	ENSMUST00000107845	ENSMUSG00000028478	Clta	228.26		ENSMUST00000214434	ENSMUSG00000110960	Supt4b	217.553		ENSMUST00000118547	ENSMUSG00000081568	Gm15032	213.272		ENSMUST00000208857	ENSMUSG00000108874	Gm9711	222.892		ENSMUST00000091117	ENSMUSG00000069008	Gm5537	204.175		ENSMUST00000197077	ENSMUSG00000104623	Gm6394	197.89		ENSMUST00000023599	ENSMUSG00000022884	Eif4a2	218.593		ENSMUST00000168099	ENSMUSG00000025968	Ndufs1	240.054		ENSMUST00000218364	ENSMUSG00000021131	Erh	155.888
	ENSMUST00000144443	ENSMUSG00000018567	Gabarap	227.576		ENSMUST00000210968	ENSMUSG00000063229	Ldha	217.533		ENSMUST00000133052	ENSMUSG00000038633	Degs1	212.34		ENSMUST00000144398	ENSMUSG00000110170	St6galnac2	222.817		ENSMUST00000202979	ENSMUSG00000106900	Gm2040	203.99		ENSMUST00000091130	ENSMUSG00000069014	Gm5641	197.441		ENSMUST00000022692	ENSMUSG00000022097	Sftpc	218.222		ENSMUST00000109601	ENSMUSG00000020149	Rab1a	240.007		ENSMUST00000200541	ENSMUSG00000029455	Aldh2	155.761
	ENSMUST00000173631	ENSMUSG00000005354	Txn2	227.314		ENSMUST00000231765	ENSMUSG00000116972	Gm6278	217.533		ENSMUST00000213254	ENSMUSG00000031996	Aplp2	211.986		ENSMUST00000054544	ENSMUSG00000049751	Rpl36al	222.666		ENSMUST00000199582	ENSMUSG00000078578	Ube2d3	203.509		ENSMUST00000009039	ENSMUSG00000058600	Rpl30	197.107		ENSMUST00000127260	ENSMUSG00000024513	Mbd2	217.512		ENSMUST00000228625	ENSMUSG00000022312	Eif3h	239.599		ENSMUST00000204734	ENSMUSG00000107951	Gm6210	155.516
	ENSMUST00000198807	ENSMUSG00000104602	Gm42779	227.28		ENSMUST00000233100	ENSMUSG00000117308	Gm20596	217.163		ENSMUST00000122422	ENSMUSG00000081094	Rpl19-ps11	211.794		ENSMUST00000117187	ENSMUSG00000074092	Gm6181	222.662		ENSMUST00000007959	ENSMUSG00000007815	Rhoa	203.065		ENSMUST00000227992	ENSMUSG00000115347	Gm8238	197.084		ENSMUST00000137447	ENSMUSG00000015291	Gdi1	217.413		ENSMUST00000135413	ENSMUSG00000039682	Lap3	238.858		ENSMUST00000121996	ENSMUSG00000081660	Gm11787	155.454
	ENSMUST00000030090	ENSMUSG00000028393	Alad	226.502		ENSMUST00000120611	ENSMUSG00000081848	Gm14925	216.802		ENSMUST00000120911	ENSMUSG00000083044	Gm12416	211.697		ENSMUST00000193316	ENSMUSG00000007107	Atp1a4	222.522		ENSMUST00000163666	ENSMUSG00000059796	Eif4a1	202.767		ENSMUST00000121130	ENSMUSG00000083772	Gm15566	197.006		ENSMUST00000115992	ENSMUSG00000082967	Gm16082	217.093		ENSMUST00000025778	ENSMUSG00000024827	Gldc	238.315		ENSMUST00000196185	ENSMUSG00000106225	Gm43564	155.39
	ENSMUST00000203220	ENSMUSG00000004980	Hnrnpa2b1	225.98		ENSMUST00000239073	ENSMUSG00000020321	Mdh1	216.372		ENSMUST00000001713	ENSMUSG00000001663	Gstt1	211.514		ENSMUST00000071841	ENSMUSG00000063576	Klhdc3	222.508		ENSMUST00000110362	ENSMUSG00000022285	Ywhaz	202.561		ENSMUST00000106291	ENSMUSG00000078578	Ube2d3	196.845		ENSMUST00000236361	ENSMUSG00000039615	Stub1	216.975		ENSMUST00000109344	ENSMUSG00000017723	Wfdc2	238.23		ENSMUST00000119733	ENSMUSG00000081272	Ap2m1-ps	154.86
	ENSMUST00000027975	ENSMUSG00000026664	Phyh	225.969		ENSMUST00000191830	ENSMUSG00000102442	Gm37103	215.876		ENSMUST00000139299	ENSMUSG00000059796	Eif4a1	211.199		ENSMUST00000093791	ENSMUSG00000032534	Cep63	222.466		ENSMUST00000145299	ENSMUSG00000067818	Myl9	202.28		ENSMUST00000088040	ENSMUSG00000067608	Pcna-ps2	196.811		ENSMUST00000119272	ENSMUSG00000082908	Gm13736	216.698		ENSMUST00000211604	ENSMUSG00000032725	Folr2	237.133		ENSMUST00000010007	ENSMUSG00000009863	Sdhb	154.814
	ENSMUST00000161640	ENSMUSG00000025533	Asl	225.288		ENSMUST00000195260	ENSMUSG00000032602	Slc25a20	215.709		ENSMUST00000179126	ENSMUSG00000096258	Rps16-ps3	211.146		ENSMUST00000135789	ENSMUSG00000071866	Ppia	222.442		ENSMUST00000015719	ENSMUSG00000015575	Atp6v0e	201.89		ENSMUST00000217776	ENSMUSG00000090841	Myl6	196.424		ENSMUST00000172767	ENSMUSG00000079557	Marchf2	216.347		ENSMUST00000211972	ENSMUSG00000031708	Tecr	236.858		ENSMUST00000090023	ENSMUSG00000022841	Ap2m1	154.709
	ENSMUST00000116560	ENSMUSG00000056201	Cfl1	225.242		ENSMUST00000222585	ENSMUSG00000021248	Tmed10	215.252		ENSMUST00000110372	ENSMUSG00000018796	Acsl1	210.915		ENSMUST00000118928	ENSMUSG00000082536	Gm13456	222.409		ENSMUST00000210841	ENSMUSG00000109875	Gm6314	201.858		ENSMUST00000113617	ENSMUSG00000030057	Cnbp	196.09		ENSMUST00000006523	ENSMUSG00000006360	Crip1	216.229		ENSMUST00000209253	ENSMUSG00000025479	Cyp2e1	236.652		ENSMUST00000060997	ENSMUSG00000044434	Gm9791	154.544
	ENSMUST00000227454	ENSMUSG00000022108	Itm2b	225.126		ENSMUST00000118102	ENSMUSG00000082755	Gm8692	215.085		ENSMUST00000004774	ENSMUSG00000004655	Aqp1	210.684		ENSMUST00000178657	ENSMUSG00000094326	Gm10045	222.394		ENSMUST00000118459	ENSMUSG00000086922	Gm13835	201.822		ENSMUST00000168018	ENSMUSG00000055681	Cope	195.139		ENSMUST00000090064	ENSMUSG00000068537	Gm10242	216.095		ENSMUST00000130989	ENSMUSG00000024158	Hagh	236.57		ENSMUST00000121621	ENSMUSG00000082061	Gm12726	154.527
	ENSMUST00000128586	ENSMUSG00000085917	Gm15899	224.372		ENSMUST00000021084	ENSMUSG00000020738	Sumo2	214.987		ENSMUST00000082430	ENSMUSG00000018339	Gpx3	210.63		ENSMUST00000107684	ENSMUSG00000006057	Atp5g1	221.811		ENSMUST00000173091	ENSMUSG00000024953	Prdx5	201.736		ENSMUST00000153861	ENSMUSG00000028249	Sdcbp	194.182		ENSMUST00000212477	ENSMUSG00000015013	Trappc2l	216.003		ENSMUST00000060477	ENSMUSG00000045104	Ldhb-ps	236.409		ENSMUST00000225857	ENSMUSG00000021957	Tkt	154.4
	ENSMUST00000049385	ENSMUSG00000035530	Eif1	224.276		ENSMUST00000123686	ENSMUSG00000024048	Myl12a	214.905		ENSMUST00000139623	ENSMUSG00000016559	H3f3b	210.602		ENSMUST00000151720	ENSMUSG00000028706	Nsun4	221.149		ENSMUST00000117405	ENSMUSG00000100801	Gm15459	201.523		ENSMUST00000119379	ENSMUSG00000002416	Ndufb2	193.827		ENSMUST00000174736	ENSMUSG00000091655	Gm8741	215.751		ENSMUST00000021377	ENSMUSG00000020990	Cdkl1	235.642		ENSMUST00000182209	ENSMUSG00000034165	Ccnd3	154.269
	ENSMUST00000223921	ENSMUSG00000041028	Ghitm	223.842		ENSMUST00000222228	ENSMUSG00000061477	Rps7	214.379		ENSMUST00000112335	ENSMUSG00000024990	Rbp4	210.024		ENSMUST00000230961	ENSMUSG00000116414	Gm4432	220.992		ENSMUST00000224747	ENSMUSG00000114500	Gm8983	201.315		ENSMUST00000077290	ENSMUSG00000025823	Pdia4	193.515		ENSMUST00000035725	ENSMUSG00000033940	Brk1	215.081		ENSMUST00000154007	ENSMUSG00000028618	Tmem59	235.447		ENSMUST00000120855	ENSMUSG00000082693	Gm15190	154.078
	ENSMUST00000140065	ENSMUSG00000066553	Gm6969	223.474		ENSMUST00000018914	ENSMUSG00000018770	Atp5g3	213.985		ENSMUST00000226911	ENSMUSG00000022365	Derl1	210.018		ENSMUST00000203154	ENSMUSG00000030654	Arl6ip1	220.971		ENSMUST00000145368	ENSMUSG00000028745	Capzb	200.994		ENSMUST00000126487	ENSMUSG00000029070	Mxra8	193.317		ENSMUST00000018711	ENSMUSG00000018567	Gabarap	215.049		ENSMUST00000222691	ENSMUSG00000038286	Bphl	235.277		ENSMUST00000165878	ENSMUSG00000004207	Psap	153.632
	ENSMUST00000127148	ENSMUSG00000037936	Scarb1	222.877		ENSMUST00000209487	ENSMUSG00000033916	Chmp2a	213.87		ENSMUST00000192615	ENSMUSG00000032562	Gnai2	209.321		ENSMUST00000130904	ENSMUSG00000030869	Ndufab1	220.953		ENSMUST00000121239	ENSMUSG00000075312	Gm13597	200.783		ENSMUST00000111961	ENSMUSG00000059005	Hnrnpa3	193.104		ENSMUST00000135160	ENSMUSG00000029432	Nipsnap2	214.873		ENSMUST00000221581	ENSMUSG00000021218	Gdi2	235.148		ENSMUST00000229802	ENSMUSG00000056851	Pcbp2	153.571
	ENSMUST00000081326	ENSMUSG00000071551	Akr1c19	222.86		ENSMUST00000082407	ENSMUSG00000064356	mt-Atp8	212.513		ENSMUST00000121760	ENSMUSG00000082927	Gm5863	209.319		ENSMUST00000204471	ENSMUSG00000107998	Gm44018	220.926		ENSMUST00000206844	ENSMUSG00000030605	Mfge8	200.598		ENSMUST00000026576	ENSMUSG00000025503	Taldo1	192.659		ENSMUST00000148978	ENSMUSG00000032966	Fkbp1a	214.684		ENSMUST00000009036	ENSMUSG00000008892	Vdac3	235.099		ENSMUST00000103517	ENSMUSG00000095859	Ighv1-43	153.543
	ENSMUST00000118786	ENSMUSG00000083097	Gm14494	222.557		ENSMUST00000147097	ENSMUSG00000028494	Plin2	212.099		ENSMUST00000026890	ENSMUSG00000025784	Clec3b	208.227		ENSMUST00000233519	ENSMUSG00000055839	Elob	220.796		ENSMUST00000120948	ENSMUSG00000083866	Gm13472	200.349		ENSMUST00000150387	ENSMUSG00000030357	Fkbp4	192.614		ENSMUST00000109021	ENSMUSG00000044894	Uqcrq	214.191		ENSMUST00000206355	ENSMUSG00000108525	Gm7443	235.061		ENSMUST00000046644	ENSMUSG00000042043	Tbca	153.43
	ENSMUST00000121760	ENSMUSG00000082927	Gm5863	221.476		ENSMUST00000074806	ENSMUSG00000091705	H2-Q2	211.902		ENSMUST00000166915	ENSMUSG00000090553	Snrpe	207.839		ENSMUST00000208592	ENSMUSG00000030591	Psmd8	220.705		ENSMUST00000233127	ENSMUSG00000071172	Srsf3	200.247		ENSMUST00000062356	ENSMUSG00000047945	Marcksl1	192.571		ENSMUST00000118057	ENSMUSG00000081100	Gm14630	213.958		ENSMUST00000085735	ENSMUSG00000066632	Pgk1-rs7	234.982		ENSMUST00000227112	ENSMUSG00000056234	Ncoa4	153.2
	ENSMUST00000120911	ENSMUSG00000083044	Gm12416	221.413		ENSMUST00000020909	ENSMUSG00000020585	Laptm4a	211.832		ENSMUST00000042985	ENSMUSG00000034957	Cebpa	207.751		ENSMUST00000154737	ENSMUSG00000027442	Cst8	220.663		ENSMUST00000113687	ENSMUSG00000032366	Tpm1	200.199		ENSMUST00000176888	ENSMUSG00000021546	Hnrnpk	192.528		ENSMUST00000214912	ENSMUSG00000111671	Gm6983	213.67		ENSMUST00000019649	ENSMUSG00000019505	Ubb	234.796		ENSMUST00000197212	ENSMUSG00000105854	Gm8925	153.056
	ENSMUST00000199582	ENSMUSG00000078578	Ube2d3	221.273		ENSMUST00000024739	ENSMUSG00000023944	Hsp90ab1	211.464		ENSMUST00000201007	ENSMUSG00000029642	Polr1d	207.657		ENSMUST00000120837	ENSMUSG00000024233	Lyzl1	220.583		ENSMUST00000021698	ENSMUSG00000021270	Hsp90aa1	199.952		ENSMUST00000035725	ENSMUSG00000033940	Brk1	192.489		ENSMUST00000144158	ENSMUSG00000046727	Cystm1	213.618		ENSMUST00000154269	ENSMUSG00000026730	Pter	234.457		ENSMUST00000119447	ENSMUSG00000044751	Atp5pb-ps	152.79
	ENSMUST00000020637	ENSMUSG00000020368	Canx	221.232		ENSMUST00000120938	ENSMUSG00000083380	Ndufb4c	211.408		ENSMUST00000196817	ENSMUSG00000002233	Rhoc	207.005		ENSMUST00000001964	ENSMUSG00000020681	Ace	220.254		ENSMUST00000163501	ENSMUSG00000091887	Gm17053	199.256		ENSMUST00000103428	ENSMUSG00000076619	Ighj3	192.066		ENSMUST00000153524	ENSMUSG00000001175	Calm1	213.45		ENSMUST00000049385	ENSMUSG00000035530	Eif1	233.831		ENSMUST00000020909	ENSMUSG00000020585	Laptm4a	152.772
	ENSMUST00000017548	ENSMUSG00000017404	Rpl19	220.645		ENSMUST00000150852	ENSMUSG00000037916	Ndufv1	210.914		ENSMUST00000225877	ENSMUSG00000044792	Isca1	206.944		ENSMUST00000150575	ENSMUSG00000029922	Mkrn1	219.269		ENSMUST00000028083	ENSMUSG00000026750	Psmb7	199.173		ENSMUST00000044277	ENSMUSG00000038467	Chmp4b	191.752		ENSMUST00000237871	ENSMUSG00000025016	Tm9sf3	212.656		ENSMUST00000111168	ENSMUSG00000027187	Cat	233.476		ENSMUST00000199854	ENSMUSG00000037062	Sh3glb1	152.642
	ENSMUST00000059980	ENSMUSG00000046330	Rpl37a	220.515		ENSMUST00000074898	ENSMUSG00000031722	Hp	210.651		ENSMUST00000183272	ENSMUSG00000057666	Gapdh	206.492		ENSMUST00000134515	ENSMUSG00000020048	Hsp90b1	218.875		ENSMUST00000204206	ENSMUSG00000036371	Serbp1	198.418		ENSMUST00000122438	ENSMUSG00000082252	Gm11204	191.113		ENSMUST00000205673	ENSMUSG00000008036	Ap2s1	211.951		ENSMUST00000235227	ENSMUSG00000005873	Reep5	232.972		ENSMUST00000234123	ENSMUSG00000117517	Gm50085	152.61
	ENSMUST00000029165	ENSMUSG00000027637	Rab5if	219.611		ENSMUST00000027781	ENSMUSG00000026500	Cox20	210.226		ENSMUST00000205423	ENSMUSG00000108813	Rpl19-ps9	206.085		ENSMUST00000030518	ENSMUSG00000028745	Capzb	218.845		ENSMUST00000164756	ENSMUSG00000091337	Eid1	197.428		ENSMUST00000118873	ENSMUSG00000082675	Gm6382	190.787		ENSMUST00000227250	ENSMUSG00000010376	Nedd8	211.9		ENSMUST00000145983	ENSMUSG00000022214	Dcaf11	232.786		ENSMUST00000199367	ENSMUSG00000027852	Nras	152.569
	ENSMUST00000138018	ENSMUSG00000066704	Cyp2b19	219.259		ENSMUST00000229183	ENSMUSG00000003970	Rpl8	209.978		ENSMUST00000023952	ENSMUSG00000049382	Krt8	205.83		ENSMUST00000109831	ENSMUSG00000002190	Clgn	218.448		ENSMUST00000208942	ENSMUSG00000109143	Gm10046	197.049		ENSMUST00000019354	ENSMUSG00000019210	Atp6v1e1	190.747		ENSMUST00000209275	ENSMUSG00000110331	Nudc-ps1	211.84		ENSMUST00000105106	ENSMUSG00000069268	H2bc7	232.16		ENSMUST00000170810	ENSMUSG00000061904	Slc25a3	152.478
	ENSMUST00000134098	ENSMUSG00000040181	Fmo1	218.116		ENSMUST00000170472	ENSMUSG00000026489	Coq8a	209.876		ENSMUST00000160900	ENSMUSG00000021577	Sdha	205.775		ENSMUST00000142121	ENSMUSG00000018570	2810408A11Rik	218.27		ENSMUST00000122119	ENSMUSG00000099647	Gm5776	197.02		ENSMUST00000055704	ENSMUSG00000032562	Gnai2	190.666		ENSMUST00000209487	ENSMUSG00000033916	Chmp2a	211.821		ENSMUST00000143144	ENSMUSG00000025871	4833439L19Rik	232.032		ENSMUST00000030518	ENSMUSG00000028745	Capzb	152.291
	ENSMUST00000128581	ENSMUSG00000098274	Rpl24	218.092		ENSMUST00000124529	ENSMUSG00000029390	Tmed2	209.655		ENSMUST00000021084	ENSMUSG00000020738	Sumo2	205.423		ENSMUST00000044011	ENSMUSG00000032966	Fkbp1a	218.106		ENSMUST00000035301	ENSMUSG00000039105	Atp6v1g1	196.951		ENSMUST00000154598	ENSMUSG00000027199	Gatm	190.263		ENSMUST00000201902	ENSMUSG00000000184	Ccnd2	211.375		ENSMUST00000023749	ENSMUSG00000023010	Tmbim6	231.8		ENSMUST00000138094	ENSMUSG00000040699	Limd2	152.27
	ENSMUST00000120093	ENSMUSG00000071141	Rpl36a-ps3	217.901		ENSMUST00000070642	ENSMUSG00000056501	Cebpb	209.442		ENSMUST00000215573	ENSMUSG00000006932	Ctnnb1	205.307		ENSMUST00000059080	ENSMUSG00000039001	Rps21	217.942		ENSMUST00000103172	ENSMUSG00000015932	Dstn	196.891		ENSMUST00000113820	ENSMUSG00000006304	Arpc2	189.636		ENSMUST00000113598	ENSMUSG00000079477	Rab7	211.329		ENSMUST00000106723	ENSMUSG00000027896	Slc16a4	231.484		ENSMUST00000077435	ENSMUSG00000057605	Gm6807	152.028
	ENSMUST00000169841	ENSMUSG00000020440	Arf5	217.817		ENSMUST00000173557	ENSMUSG00000019370	Calm3	209.086		ENSMUST00000118459	ENSMUSG00000086922	Gm13835	205.214		ENSMUST00000129170	ENSMUSG00000025702	Marchf8	217.82		ENSMUST00000212771	ENSMUSG00000093904	Tomm20	196.648		ENSMUST00000225901	ENSMUSG00000114551	Gm6035	189.551		ENSMUST00000032597	ENSMUSG00000030432	Rpl28	211.269		ENSMUST00000168018	ENSMUSG00000055681	Cope	231.323		ENSMUST00000103456	ENSMUSG00000096824	Ighv2-7	151.726
	ENSMUST00000048914	ENSMUSG00000034880	Mrpl34	217.475		ENSMUST00000018711	ENSMUSG00000018567	Gabarap	208.276		ENSMUST00000055704	ENSMUSG00000032562	Gnai2	205.062		ENSMUST00000203838	ENSMUSG00000107751	Gm6749	217.581		ENSMUST00000026405	ENSMUSG00000090247	Bloc1s1	196.339		ENSMUST00000135088	ENSMUSG00000076432	Ywhaq	189.306		ENSMUST00000163750	ENSMUSG00000010376	Nedd8	210.697		ENSMUST00000024739	ENSMUSG00000023944	Hsp90ab1	230.966		ENSMUST00000123795	ENSMUSG00000027479	Mapre1	151.593
	ENSMUST00000003156	ENSMUSG00000003072	Atp5d	216.878		ENSMUST00000228625	ENSMUSG00000022312	Eif3h	207.812		ENSMUST00000229013	ENSMUSG00000022551	Cyc1	204.77		ENSMUST00000208942	ENSMUSG00000109143	Gm10046	217.573		ENSMUST00000022616	ENSMUSG00000022037	Clu	196.264		ENSMUST00000174306	ENSMUSG00000024387	Csnk2b	188.652		ENSMUST00000035301	ENSMUSG00000039105	Atp6v1g1	209.658		ENSMUST00000139623	ENSMUSG00000016559	H3f3b	230.615		ENSMUST00000090006	ENSMUSG00000025809	Itgb1	151.095
	ENSMUST00000199499	ENSMUSG00000053931	Cnn3	216.846		ENSMUST00000214781	ENSMUSG00000111764	Gm47616	207.794		ENSMUST00000112503	ENSMUSG00000032554	Trf	204.726		ENSMUST00000140559	ENSMUSG00000020940	Efcab15	217.493		ENSMUST00000168018	ENSMUSG00000055681	Cope	195.579		ENSMUST00000204734	ENSMUSG00000107951	Gm6210	188.382		ENSMUST00000145703	ENSMUSG00000075706	Gpx4	209.517		ENSMUST00000053865	ENSMUSG00000046687	Gm5424	230.472		ENSMUST00000059983	ENSMUSG00000050732	Vamp8	150.616
	ENSMUST00000171419	ENSMUSG00000029580	Actb	216.821		ENSMUST00000134214	ENSMUSG00000116358	Gm49450	207.7		ENSMUST00000221780	ENSMUSG00000113142	Gm18114	203.76		ENSMUST00000235278	ENSMUSG00000033760	Rbm4b	216.988		ENSMUST00000156556	ENSMUSG00000070394	Tmem256	195.489		ENSMUST00000082430	ENSMUSG00000018339	Gpx3	188.3		ENSMUST00000085735	ENSMUSG00000066632	Pgk1-rs7	208.965		ENSMUST00000200240	ENSMUSG00000105558	Gm5855	230.286		ENSMUST00000032949	ENSMUSG00000030707	Coro1a	150.045
	ENSMUST00000210675	ENSMUSG00000030824	Nucb1	216.66		ENSMUST00000148340	ENSMUSG00000056973	Ces1d	207.696		ENSMUST00000024739	ENSMUSG00000023944	Hsp90ab1	203.471		ENSMUST00000235658	ENSMUSG00000118184	Gm50144	216.518		ENSMUST00000212828	ENSMUSG00000110515	Gm9644	195.364		ENSMUST00000046644	ENSMUSG00000042043	Tbca	188.276		ENSMUST00000025549	ENSMUSG00000024646	Cyb5a	208.424		ENSMUST00000147288	ENSMUSG00000035585	Tsen34	230.048		ENSMUST00000201488	ENSMUSG00000107383	Gm4366	149.893
	ENSMUST00000153038	ENSMUSG00000020849	Ywhae	216.372		ENSMUST00000206919	ENSMUSG00000108609	Gm7424	207.096		ENSMUST00000229802	ENSMUSG00000056851	Pcbp2	203.261		ENSMUST00000137514	ENSMUSG00000028294	Cfap206	216.506		ENSMUST00000153024	ENSMUSG00000031266	Gla	194.946		ENSMUST00000146972	ENSMUSG00000031848	Lsm4	188.104		ENSMUST00000217807	ENSMUSG00000054452	Tle5	208.302		ENSMUST00000140248	ENSMUSG00000005510	Ndufs3	229.815		ENSMUST00000173106	ENSMUSG00000024397	Aif1	149.854
	ENSMUST00000155266	ENSMUSG00000029499	Pxmp2	216.293		ENSMUST00000006900	ENSMUSG00000006717	Acot13	206.948		ENSMUST00000060992	ENSMUSG00000020458	Rtn4	203.158		ENSMUST00000035243	ENSMUSG00000034913	Cby2	216.058		ENSMUST00000121828	ENSMUSG00000082867	Gm15730	194.612		ENSMUST00000208682	ENSMUSG00000038502	Ptov1	187.88		ENSMUST00000196911	ENSMUSG00000105938	Gm33866	208.263		ENSMUST00000210449	ENSMUSG00000030824	Nucb1	229.584		ENSMUST00000211660	ENSMUSG00000040026	Saa3	149.564
	ENSMUST00000189131	ENSMUSG00000026202	Tuba4a	216.03		ENSMUST00000203008	ENSMUSG00000108279	Gm44024	206.855		ENSMUST00000164671	ENSMUSG00000091419	Gm17450	202.849		ENSMUST00000117155	ENSMUSG00000080896	Gm14567	216.048		ENSMUST00000120483	ENSMUSG00000082350	Gm14008	194.378		ENSMUST00000215697	ENSMUSG00000111515	Gm5055	187.763		ENSMUST00000210968	ENSMUSG00000063229	Ldha	208.213		ENSMUST00000173557	ENSMUSG00000019370	Calm3	229.347		ENSMUST00000118448	ENSMUSG00000059058	Tma7-ps	149.529
	ENSMUST00000126593	ENSMUSG00000058135	Gstm1	215.618		ENSMUST00000072779	ENSMUSG00000061848	Gm5805	206.53		ENSMUST00000213150	ENSMUSG00000110825	Gm8959	202.796		ENSMUST00000235315	ENSMUSG00000117962	Gm6402	215.752		ENSMUST00000151118	ENSMUSG00000071415	Rpl23	194.276		ENSMUST00000021698	ENSMUSG00000021270	Hsp90aa1	186.631		ENSMUST00000079644	ENSMUSG00000028639	Ybx1	208.144		ENSMUST00000120911	ENSMUSG00000083044	Gm12416	229.219		ENSMUST00000046094	ENSMUSG00000040385	Ppp1ca	149.327
	ENSMUST00000204796	ENSMUSG00000030088	Aldh1l1	215.56		ENSMUST00000157076	ENSMUSG00000014606	Slc25a11	206.427		ENSMUST00000227250	ENSMUSG00000010376	Nedd8	202.694		ENSMUST00000203353	ENSMUSG00000025757	Hspa4l	215.596		ENSMUST00000075147	ENSMUSG00000040540	Ctdsp2-ps	193.882		ENSMUST00000114897	ENSMUSG00000025781	Atp5c1	186.198		ENSMUST00000086075	ENSMUSG00000037936	Scarb1	207.957		ENSMUST00000005964	ENSMUSG00000028138	Adh5	229.12		ENSMUST00000206446	ENSMUSG00000108700	Gm7482	149.082
	ENSMUST00000070878	ENSMUSG00000056629	Fkbp2	215.494		ENSMUST00000113598	ENSMUSG00000079477	Rab7	206.111		ENSMUST00000061050	ENSMUSG00000022665	Ccdc80	202.662		ENSMUST00000230847	ENSMUSG00000022332	Khdrbs3	215.289		ENSMUST00000121965	ENSMUSG00000083179	Gm12693	193.743		ENSMUST00000230632	ENSMUSG00000116182	Gm33666	185.947		ENSMUST00000174779	ENSMUSG00000024387	Csnk2b	207.202		ENSMUST00000127300	ENSMUSG00000001175	Calm1	228.519		ENSMUST00000047864	ENSMUSG00000034994	Eef2	149.046
	ENSMUST00000047095	ENSMUSG00000037780	Mbl1	215.423		ENSMUST00000226477	ENSMUSG00000115544	Gm49281	206.089		ENSMUST00000076788	ENSMUSG00000064215	Ifi27	202.578		ENSMUST00000034742	ENSMUSG00000032218	Ccnb2	215.27		ENSMUST00000077309	ENSMUSG00000061992	Gm4953	193.067		ENSMUST00000119073	ENSMUSG00000082793	Btf3-ps4	185.886		ENSMUST00000144667	ENSMUSG00000029713	Gnb2	207.177		ENSMUST00000128459	ENSMUSG00000057880	Abat	228.451		ENSMUST00000145572	ENSMUSG00000037152	Ndufc1	148.978
	ENSMUST00000185466	ENSMUSG00000026260	Ndufa10	215.282		ENSMUST00000025385	ENSMUSG00000024507	Hsd17b4	206.04		ENSMUST00000185806	ENSMUSG00000101795	Gm5835	202.5		ENSMUST00000137329	ENSMUSG00000012848	Rps5	214.967		ENSMUST00000021078	ENSMUSG00000018861	Fdxr	192.983		ENSMUST00000131175	ENSMUSG00000026276	Septin2	185.573		ENSMUST00000024005	ENSMUSG00000023236	Scg5	206.686		ENSMUST00000109085	ENSMUSG00000027523	Gnas	228.437		ENSMUST00000130606	ENSMUSG00000015733	Capza2	148.897
	ENSMUST00000147974	ENSMUSG00000004264	Phb2	215.11		ENSMUST00000156889	ENSMUSG00000014301	Pam16	205.924		ENSMUST00000018430	ENSMUSG00000018286	Psmb6	202.476		ENSMUST00000109021	ENSMUSG00000044894	Uqcrq	214.909		ENSMUST00000022842	ENSMUSG00000022234	Cct5	192.975		ENSMUST00000206844	ENSMUSG00000030605	Mfge8	185.497		ENSMUST00000233386	ENSMUSG00000049760	Micos13	206.594		ENSMUST00000127737	ENSMUSG00000028639	Ybx1	228.403		ENSMUST00000018711	ENSMUSG00000018567	Gabarap	147.724
	ENSMUST00000076961	ENSMUSG00000003380	Rabac1	214.812		ENSMUST00000004375	ENSMUSG00000004264	Phb2	205.585		ENSMUST00000133614	ENSMUSG00000031246	Sh3bgrl	202.468		ENSMUST00000223510	ENSMUSG00000113600	Gm7868	214.292		ENSMUST00000018711	ENSMUSG00000018567	Gabarap	192.747		ENSMUST00000047281	ENSMUSG00000041203	Trir	185.491		ENSMUST00000037349	ENSMUSG00000036932	Aifm1	205.873		ENSMUST00000239288	ENSMUSG00000027406	Idh3b	228.206		ENSMUST00000023707	ENSMUSG00000022982	Sod1	146.855
	ENSMUST00000190781	ENSMUSG00000026170	Cyp27a1	214.638		ENSMUST00000188400	ENSMUSG00000100814	Gm28669	205.318		ENSMUST00000160682	ENSMUSG00000084786	Ubl5	202.358		ENSMUST00000191805	ENSMUSG00000025762	Larp1b	214.168		ENSMUST00000095267	ENSMUSG00000071076	Jund	192.556		ENSMUST00000209988	ENSMUSG00000025510	Cd151	185.106		ENSMUST00000154686	ENSMUSG00000029462	Vps29	205.799		ENSMUST00000141602	ENSMUSG00000029622	Arpc1b	227.633		ENSMUST00000199582	ENSMUSG00000078578	Ube2d3	146.582
	ENSMUST00000128351	ENSMUSG00000024039	Cbs	214.576		ENSMUST00000208566	ENSMUSG00000025103	Btbd1	204.507		ENSMUST00000208942	ENSMUSG00000109143	Gm10046	202.256		ENSMUST00000159276	ENSMUSG00000050150	Slc9b1	214.153		ENSMUST00000120527	ENSMUSG00000082139	Gm16463	192.507		ENSMUST00000118626	ENSMUSG00000030116	Mfap5	185.075		ENSMUST00000110362	ENSMUSG00000022285	Ywhaz	205.636		ENSMUST00000154431	ENSMUSG00000090150	Acad11	227.435		ENSMUST00000081649	ENSMUSG00000060591	Ifitm2	146.296
	ENSMUST00000131263	ENSMUSG00000029201	Ugdh	214.492		ENSMUST00000162928	ENSMUSG00000057388	Mrpl18	203.532		ENSMUST00000162293	ENSMUSG00000030098	Grip2	201.993		ENSMUST00000120569	ENSMUSG00000083285	Gm15815	214.15		ENSMUST00000117563	ENSMUSG00000080848	Gm9385	192.275		ENSMUST00000109187	ENSMUSG00000078915	Hsp25-ps1	185.057		ENSMUST00000207683	ENSMUSG00000053565	Eif3k	205.585		ENSMUST00000140065	ENSMUSG00000066553	Gm6969	226.58		ENSMUST00000217055	ENSMUSG00000032399	Rpl4	145.671
	ENSMUST00000119611	ENSMUSG00000080836	Gm6444	214.457		ENSMUST00000193486	ENSMUSG00000104360	Mif-ps1	203.524		ENSMUST00000144794	ENSMUSG00000050335	Lgals3	201.926		ENSMUST00000118573	ENSMUSG00000084220	Gm12387	214.145		ENSMUST00000113617	ENSMUSG00000030057	Cnbp	192.207		ENSMUST00000200415	ENSMUSG00000029472	Anapc5	184.297		ENSMUST00000130761	ENSMUSG00000027523	Gnas	205.375		ENSMUST00000167225	ENSMUSG00000029713	Gnb2	226.126		ENSMUST00000052248	ENSMUSG00000071644	Eef1g	145.07
	ENSMUST00000059983	ENSMUSG00000050732	Vamp8	214.315		ENSMUST00000100171	ENSMUSG00000026864	Hspa5	202.957		ENSMUST00000187631	ENSMUSG00000042429	Adora1	200.85		ENSMUST00000035725	ENSMUSG00000033940	Brk1	214.097		ENSMUST00000102926	ENSMUSG00000028333	Anp32b	192.033		ENSMUST00000200896	ENSMUSG00000106930	Gm6450	184.219		ENSMUST00000142243	ENSMUSG00000027931	Npr1	205.297		ENSMUST00000026289	ENSMUSG00000025260	Hsd17b10	226.058		ENSMUST00000120263	ENSMUSG00000081857	Gm13624	144.92
	ENSMUST00000154828	ENSMUSG00000030935	Acsm3	213.897		ENSMUST00000030675	ENSMUSG00000028861	Mrps15	202.619		ENSMUST00000176613	ENSMUSG00000032594	Ip6k1	200.078		ENSMUST00000196699	ENSMUSG00000040997	Abhd4	213.768		ENSMUST00000105331	ENSMUSG00000035027	Map2k2	191.626		ENSMUST00000040428	ENSMUSG00000093989	Rnasek	183.832		ENSMUST00000200899	ENSMUSG00000037373	Ctbp1	205.041		ENSMUST00000168900	ENSMUSG00000042747	Krtcap2	225.877		ENSMUST00000155865	ENSMUSG00000026177	Slc11a1	144.761
	ENSMUST00000189225	ENSMUSG00000026295	Spp2	213.274		ENSMUST00000113898	ENSMUSG00000079508	Apoo	202.481		ENSMUST00000143521	ENSMUSG00000031400	G6pdx	199.978		ENSMUST00000135853	ENSMUSG00000020268	Lyrm7	213.722		ENSMUST00000168746	ENSMUSG00000029713	Gnb2	191.549		ENSMUST00000121965	ENSMUSG00000083179	Gm12693	183.683		ENSMUST00000196699	ENSMUSG00000040997	Abhd4	204.726		ENSMUST00000032216	ENSMUSG00000030122	Ptms	225.863		ENSMUST00000119379	ENSMUSG00000002416	Ndufb2	144.265
	ENSMUST00000204280	ENSMUSG00000107450	Gm2522	213.014		ENSMUST00000117155	ENSMUSG00000080896	Gm14567	201.627		ENSMUST00000016571	ENSMUSG00000016427	Ndufa1	199.806		ENSMUST00000238125	ENSMUSG00000024991	Eif3a	213.72		ENSMUST00000186008	ENSMUSG00000026341	Actr3	191.482		ENSMUST00000008016	ENSMUSG00000007872	Id3	183.638		ENSMUST00000164756	ENSMUSG00000091337	Eid1	204.659		ENSMUST00000117631	ENSMUSG00000082123	Gm16149	224.696		ENSMUST00000133843	ENSMUSG00000110040	Gm49369	144.246
	ENSMUST00000218574	ENSMUSG00000054452	Tle5	212.868		ENSMUST00000152440	ENSMUSG00000029017	Pmpcb	201.381		ENSMUST00000059983	ENSMUSG00000050732	Vamp8	199.52		ENSMUST00000118968	ENSMUSG00000027606	Dnajc5b	213.599		ENSMUST00000079644	ENSMUSG00000028639	Ybx1	191.426		ENSMUST00000237097	ENSMUSG00000024610	Cd74	183.552		ENSMUST00000144506	ENSMUSG00000019087	Atp6ap1	204.512		ENSMUST00000117286	ENSMUSG00000021236	Entpd5	224.424		ENSMUST00000139716	ENSMUSG00000023456	Tpi1	144.246
	ENSMUST00000204612	ENSMUSG00000030007	Cct7	212.46		ENSMUST00000153038	ENSMUSG00000020849	Ywhae	201.177		ENSMUST00000028551	ENSMUSG00000027131	Emc4	199.199		ENSMUST00000105500	ENSMUSG00000019804	Snx3	213.037		ENSMUST00000160900	ENSMUSG00000021577	Sdha	191.32		ENSMUST00000023599	ENSMUSG00000022884	Eif4a2	183.106		ENSMUST00000210675	ENSMUSG00000030824	Nucb1	204.333		ENSMUST00000109103	ENSMUSG00000020358	Hnrnpab	223.498		ENSMUST00000075738	ENSMUSG00000036751	Cox6b1	144.137
	ENSMUST00000139402	ENSMUSG00000029201	Ugdh	212.062		ENSMUST00000205045	ENSMUSG00000033174	Mgll	200.603		ENSMUST00000140036	ENSMUSG00000022890	Atp5j	199.111		ENSMUST00000149513	ENSMUSG00000050812	Ecpas	212.631		ENSMUST00000058550	ENSMUSG00000063015	Ccni	191.259		ENSMUST00000231998	ENSMUSG00000022836	Mylk	183.016		ENSMUST00000204734	ENSMUSG00000107951	Gm6210	204.305		ENSMUST00000163844	ENSMUSG00000006932	Ctnnb1	223.491		ENSMUST00000081111	ENSMUSG00000062867	Impdh2	143.763
	ENSMUST00000192731	ENSMUSG00000102914	Gm35106	211.662		ENSMUST00000204487	ENSMUSG00000030161	Gabarapl1	200.498		ENSMUST00000177380	ENSMUSG00000032336	Nptn	199.024		ENSMUST00000120479	ENSMUSG00000084048	Gm12042	212.529		ENSMUST00000147974	ENSMUSG00000004264	Phb2	190.91		ENSMUST00000098952	ENSMUSG00000074479	Rtraf-ps	182.85		ENSMUST00000204567	ENSMUSG00000061838	Suclg2	203.861		ENSMUST00000167721	ENSMUSG00000029580	Actb	223.327		ENSMUST00000030642	ENSMUSG00000028837	Psmb2	143.497
	ENSMUST00000108524	ENSMUSG00000094156	Sult2a7	211.659		ENSMUST00000020673	ENSMUSG00000020402	Vdac1	200.011		ENSMUST00000091117	ENSMUSG00000069008	Gm5537	198.965		ENSMUST00000202221	ENSMUSG00000037689	Tmem247	212.297		ENSMUST00000026565	ENSMUSG00000025492	Ifitm3	190.819		ENSMUST00000014990	ENSMUSG00000014846	Tppp3	182.798		ENSMUST00000228637	ENSMUSG00000022108	Itm2b	203.755		ENSMUST00000121239	ENSMUSG00000075312	Gm13597	223.284		ENSMUST00000121866	ENSMUSG00000083852	Gm13007	143.471
	ENSMUST00000160012	ENSMUSG00000040078	Ptges3-ps	211.374		ENSMUST00000030078	ENSMUSG00000028383	Hsdl2	199.699		ENSMUST00000226019	ENSMUSG00000024981	Acsl5	198.793		ENSMUST00000171419	ENSMUSG00000029580	Actb	211.971		ENSMUST00000118311	ENSMUSG00000082151	Gm11810	190.644		ENSMUST00000088610	ENSMUSG00000067847	Romo1	181.85		ENSMUST00000225857	ENSMUSG00000021957	Tkt	203.432		ENSMUST00000187406	ENSMUSG00000025993	Slc40a1	222.81		ENSMUST00000040772	ENSMUSG00000024965	Fermt3	143.405
	ENSMUST00000088610	ENSMUSG00000067847	Romo1	211.317		ENSMUST00000146631	ENSMUSG00000067547	Gm7666	199.4		ENSMUST00000133750	ENSMUSG00000040466	Blvrb	198.783		ENSMUST00000152864	ENSMUSG00000034243	Golgb1	211.34		ENSMUST00000117187	ENSMUSG00000074092	Gm6181	190.345		ENSMUST00000132588	ENSMUSG00000023089	Ndufa5	181.725		ENSMUST00000119147	ENSMUSG00000085718	Rpl9-ps3	203.272		ENSMUST00000222435	ENSMUSG00000062382	Ftl1-ps1	222.712		ENSMUST00000006467	ENSMUSG00000006304	Arpc2	143.308
	ENSMUST00000170303	ENSMUSG00000091228	Gm20390	210.994		ENSMUST00000165487	ENSMUSG00000025509	Pnpla2	199.184		ENSMUST00000092011	ENSMUSG00000066983	Gm16519	198.728		ENSMUST00000166915	ENSMUSG00000090553	Snrpe	211.297		ENSMUST00000118057	ENSMUSG00000081100	Gm14630	190.298		ENSMUST00000109354	ENSMUSG00000057113	Npm1	181.557		ENSMUST00000123795	ENSMUSG00000027479	Mapre1	203.207		ENSMUST00000018711	ENSMUSG00000018567	Gabarap	222.654		ENSMUST00000174736	ENSMUSG00000091655	Gm8741	142.528
	ENSMUST00000018711	ENSMUSG00000018567	Gabarap	210.598		ENSMUST00000185687	ENSMUSG00000026043	Col3a1	198.745		ENSMUST00000149143	ENSMUSG00000046364	Rpl27a	198.474		ENSMUST00000129448	ENSMUSG00000001467	Cyp51	210.711		ENSMUST00000220523	ENSMUSG00000021591	Glrx	189.971		ENSMUST00000229854	ENSMUSG00000056851	Pcbp2	181.547		ENSMUST00000202979	ENSMUSG00000106900	Gm2040	202.802		ENSMUST00000209744	ENSMUSG00000094156	Sult2a7	222.637		ENSMUST00000208857	ENSMUSG00000108874	Gm9711	142.496
	ENSMUST00000187999	ENSMUSG00000100441	Gm7266	209.852		ENSMUST00000160529	ENSMUSG00000027774	Gfm1	198.72		ENSMUST00000160012	ENSMUSG00000040078	Ptges3-ps	198.305		ENSMUST00000155898	ENSMUSG00000027566	Psma7	210.379		ENSMUST00000141013	ENSMUSG00000028618	Tmem59	189.688		ENSMUST00000236414	ENSMUSG00000037058	Paip2	181.512		ENSMUST00000162550	ENSMUSG00000089967	Gm16550	202.056		ENSMUST00000064740	ENSMUSG00000052738	Suclg1	222.089		ENSMUST00000196911	ENSMUSG00000105938	Gm33866	142.481
	ENSMUST00000059110	ENSMUSG00000046372	Gm5590	209.461		ENSMUST00000150086	ENSMUSG00000026773	Pfkfb3	198.667		ENSMUST00000032597	ENSMUSG00000030432	Rpl28	197.889		ENSMUST00000163329	ENSMUSG00000055720	Ubl7	210.378		ENSMUST00000141711	ENSMUSG00000029836	Cbx3	189.446		ENSMUST00000123083	ENSMUSG00000027472	Pdrg1	181.456		ENSMUST00000208942	ENSMUSG00000109143	Gm10046	201.723		ENSMUST00000206919	ENSMUSG00000108609	Gm7424	221.05		ENSMUST00000168018	ENSMUSG00000055681	Cope	141.944
	ENSMUST00000004673	ENSMUSG00000004558	Ndrg2	209.348		ENSMUST00000116114	ENSMUSG00000079998	Gm12947	198.333		ENSMUST00000009036	ENSMUSG00000008892	Vdac3	197.67		ENSMUST00000198877	ENSMUSG00000105081	Gm43110	210.31		ENSMUST00000022960	ENSMUSG00000022336	Eif3e	189.308		ENSMUST00000026142	ENSMUSG00000025151	Maged1	181.453		ENSMUST00000049527	ENSMUSG00000020612	Prkar1a	201.277		ENSMUST00000227710	ENSMUSG00000115637	Gm30970	220.596		ENSMUST00000021698	ENSMUSG00000021270	Hsp90aa1	141.939
	ENSMUST00000121596	ENSMUSG00000081067	Gm12912	209.322		ENSMUST00000019323	ENSMUSG00000019179	Mdh2	198.331		ENSMUST00000082283	ENSMUSG00000059278	Naa38	197.542		ENSMUST00000166135	ENSMUSG00000003153	Slc2a3	210.182		ENSMUST00000209487	ENSMUSG00000033916	Chmp2a	189.302		ENSMUST00000130904	ENSMUSG00000030869	Ndufab1	181.411		ENSMUST00000179201	ENSMUSG00000023175	Bsg	201.063		ENSMUST00000222930	ENSMUSG00000021606	Ndufs6	220.002		ENSMUST00000212828	ENSMUSG00000110515	Gm9644	141.518
	ENSMUST00000129448	ENSMUSG00000001467	Cyp51	209.16		ENSMUST00000109682	ENSMUSG00000047459	Dynlrb1	198.049		ENSMUST00000113598	ENSMUSG00000079477	Rab7	196.971		ENSMUST00000180210	ENSMUSG00000094530	Gm21399	209.645		ENSMUST00000059546	ENSMUSG00000045055	Rpsa-ps2	189.301		ENSMUST00000183511	ENSMUSG00000079225	Gm9531	181.008		ENSMUST00000030642	ENSMUSG00000028837	Psmb2	200.845		ENSMUST00000139342	ENSMUSG00000032314	Etfa	219.766		ENSMUST00000198953	ENSMUSG00000106416	Gm5857	141.412
	ENSMUST00000024739	ENSMUSG00000023944	Hsp90ab1	209.092		ENSMUST00000215573	ENSMUSG00000006932	Ctnnb1	196.627		ENSMUST00000086013	ENSMUSG00000066724	Gm10175	196.738		ENSMUST00000137685	ENSMUSG00000028647	Mycbp	208.841		ENSMUST00000217081	ENSMUSG00000048758	Rpl29	189.056		ENSMUST00000154686	ENSMUSG00000029462	Vps29	180.876		ENSMUST00000203929	ENSMUSG00000107470	Gm3375	200.802		ENSMUST00000139109	ENSMUSG00000060002	Chpt1	219.418		ENSMUST00000022842	ENSMUSG00000022234	Cct5	141.392
	ENSMUST00000100687	ENSMUSG00000072594	Gm16439	208.842		ENSMUST00000225891	ENSMUSG00000053453	Thoc7	196.478		ENSMUST00000154686	ENSMUSG00000029462	Vps29	196.537		ENSMUST00000022808	ENSMUSG00000022194	Pabpn1	208.839		ENSMUST00000120980	ENSMUSG00000081999	Gm13461	188.75		ENSMUST00000120855	ENSMUSG00000082693	Gm15190	180.749		ENSMUST00000219627	ENSMUSG00000112903	Gm5948	200.737		ENSMUST00000233897	ENSMUSG00000006818	Sod2	219.374		ENSMUST00000020637	ENSMUSG00000020368	Canx	141.316
	ENSMUST00000152969	ENSMUSG00000020917	Acly	208.791		ENSMUST00000117636	ENSMUSG00000080825	Gm14892	196.47		ENSMUST00000137318	ENSMUSG00000072772	Grcc10	196.536		ENSMUST00000021362	ENSMUSG00000020978	Klhdc2	208.586		ENSMUST00000142859	ENSMUSG00000005881	Ergic3	188.69		ENSMUST00000077435	ENSMUSG00000057605	Gm6807	180.713		ENSMUST00000112327	ENSMUSG00000031353	Rbbp7	200.649		ENSMUST00000113301	ENSMUSG00000033475	Tomm6	219.318		ENSMUST00000183206	ENSMUSG00000034165	Ccnd3	141.194
	ENSMUST00000106148	ENSMUSG00000039450	Dcxr	208.414		ENSMUST00000154651	ENSMUSG00000014867	Surf4	195.743		ENSMUST00000111641	ENSMUSG00000023224	Serping1	196.349		ENSMUST00000226756	ENSMUSG00000022312	Eif3h	208.346		ENSMUST00000225035	ENSMUSG00000021764	Ndufs4	188.587		ENSMUST00000148026	ENSMUSG00000084274	Ptma-ps2	180.573		ENSMUST00000123354	ENSMUSG00000020612	Prkar1a	200.376		ENSMUST00000123292	ENSMUSG00000009013	Dynll1	219.306		ENSMUST00000027579	ENSMUSG00000026341	Actr3	141.143
	ENSMUST00000220523	ENSMUSG00000021591	Glrx	208.057		ENSMUST00000108480	ENSMUSG00000047260	Emc6	195.163		ENSMUST00000021158	ENSMUSG00000020803	Txndc17	196.142		ENSMUST00000016703	ENSMUSG00000016559	H3f3b	208.278		ENSMUST00000230974	ENSMUSG00000115868	Gm2999	188.478		ENSMUST00000156359	ENSMUSG00000067274	Rplp0	179.916		ENSMUST00000120855	ENSMUSG00000082693	Gm15190	200.329		ENSMUST00000221575	ENSMUSG00000021218	Gdi2	217.719		ENSMUST00000153038	ENSMUSG00000020849	Ywhae	141.12
	ENSMUST00000107385	ENSMUSG00000020917	Acly	207.927		ENSMUST00000156556	ENSMUSG00000070394	Tmem256	194.783		ENSMUST00000196946	ENSMUSG00000025745	Hadha	195.54		ENSMUST00000146995	ENSMUSG00000005882	Uqcc1	208.16		ENSMUST00000019354	ENSMUSG00000019210	Atp6v1e1	188.323		ENSMUST00000168900	ENSMUSG00000042747	Krtcap2	179.858		ENSMUST00000206669	ENSMUSG00000060860	Ube2s	200.296		ENSMUST00000175983	ENSMUSG00000061959	Ces1e	217.718		ENSMUST00000173684	ENSMUSG00000092261	Gm20519	140.899
	ENSMUST00000003622	ENSMUSG00000003528	Slc25a1	207.636		ENSMUST00000198807	ENSMUSG00000104602	Gm42779	194.124		ENSMUST00000109103	ENSMUSG00000020358	Hnrnpab	194.285		ENSMUST00000139532	ENSMUSG00000018548	Trim37	208.012		ENSMUST00000175769	ENSMUSG00000028249	Sdcbp	186.736		ENSMUST00000199369	ENSMUSG00000029455	Aldh2	179.838		ENSMUST00000162765	ENSMUSG00000090001	Gm9719	200.008		ENSMUST00000209988	ENSMUSG00000025510	Cd151	217.641		ENSMUST00000117187	ENSMUSG00000074092	Gm6181	140.897
	ENSMUST00000164756	ENSMUSG00000091337	Eid1	207.364		ENSMUST00000034801	ENSMUSG00000032263	Bckdhb	193.817		ENSMUST00000228813	ENSMUSG00000022490	Ppp1r1a	194.199		ENSMUST00000233911	ENSMUSG00000073380	Arrdc5	207.655		ENSMUST00000200899	ENSMUSG00000037373	Ctbp1	186.489		ENSMUST00000174736	ENSMUSG00000091655	Gm8741	179.663		ENSMUST00000113617	ENSMUSG00000030057	Cnbp	199.617		ENSMUST00000021016	ENSMUSG00000020679	Hnf1b	217.27		ENSMUST00000182663	ENSMUSG00000079884	Gm10698	140.858
	ENSMUST00000137619	ENSMUSG00000039640	Mrpl12	207.197		ENSMUST00000110167	ENSMUSG00000036199	Ndufa13	193.205		ENSMUST00000111168	ENSMUSG00000027187	Cat	193.815		ENSMUST00000176944	ENSMUSG00000035152	Ap2b1	207.551		ENSMUST00000121891	ENSMUSG00000082192	Gm14719	186.44		ENSMUST00000119529	ENSMUSG00000080831	Gm12529	179.069		ENSMUST00000212877	ENSMUSG00000031776	Arl2bp	199.119		ENSMUST00000124529	ENSMUSG00000029390	Tmed2	216.978		ENSMUST00000200896	ENSMUSG00000106930	Gm6450	140.698
	ENSMUST00000168018	ENSMUSG00000055681	Cope	207.106		ENSMUST00000036497	ENSMUSG00000002997	Prkar2b	193.092		ENSMUST00000100510	ENSMUSG00000075581	Gm16409	193.602		ENSMUST00000119950	ENSMUSG00000067847	Romo1	207.52		ENSMUST00000039631	ENSMUSG00000035783	Acta2	186.348		ENSMUST00000109021	ENSMUSG00000044894	Uqcrq	179.044		ENSMUST00000119733	ENSMUSG00000081272	Ap2m1-ps	199.045		ENSMUST00000123373	ENSMUSG00000025792	Slc25a10	216.915		ENSMUST00000163501	ENSMUSG00000091887	Gm17053	140.696
	ENSMUST00000222228	ENSMUSG00000061477	Rps7	206.865		ENSMUST00000187877	ENSMUSG00000099658	Gm28980	192.446		ENSMUST00000163750	ENSMUSG00000010376	Nedd8	193.583		ENSMUST00000227992	ENSMUSG00000115347	Gm8238	207.224		ENSMUST00000119447	ENSMUSG00000044751	Atp5pb-ps	185.908		ENSMUST00000196817	ENSMUSG00000002233	Rhoc	178.183		ENSMUST00000206286	ENSMUSG00000004610	Etfb	198.754		ENSMUST00000201394	ENSMUSG00000029446	Psph	216.648		ENSMUST00000175705	ENSMUSG00000029064	Gnb1	140.452
	ENSMUST00000006704	ENSMUSG00000006529	Itih1	206.789		ENSMUST00000118903	ENSMUSG00000082368	Gm11225	192.369		ENSMUST00000147102	ENSMUSG00000008140	Emc10	193.323		ENSMUST00000142550	ENSMUSG00000020775	Mrpl38	206.762		ENSMUST00000204734	ENSMUSG00000107951	Gm6210	185.267		ENSMUST00000100489	ENSMUSG00000001847	Rac1	178.178		ENSMUST00000080379	ENSMUSG00000060904	Arl1	198.716		ENSMUST00000141219	ENSMUSG00000047675	Rps8	216.312		ENSMUST00000109761	ENSMUSG00000003813	Rad23a	140.089
	ENSMUST00000163118	ENSMUSG00000006529	Itih1	206.789		ENSMUST00000154406	ENSMUSG00000014077	Chp1	191.633		ENSMUST00000142859	ENSMUSG00000005881	Ergic3	193.319		ENSMUST00000195220	ENSMUSG00000026571	Dcaf6	206.152		ENSMUST00000229400	ENSMUSG00000058655	Eif4b	185.17		ENSMUST00000220887	ENSMUSG00000021215	Net1	178.172		ENSMUST00000024909	ENSMUSG00000024099	Ndufv2	198.592		ENSMUST00000021077	ENSMUSG00000020733	Slc9a3r1	216.057		ENSMUST00000029078	ENSMUSG00000027562	Car2	140.067
	ENSMUST00000001716	ENSMUSG00000001666	Ddt	206.155		ENSMUST00000137329	ENSMUSG00000012848	Rps5	191.542		ENSMUST00000161768	ENSMUSG00000023019	Gpd1	193.182		ENSMUST00000061703	ENSMUSG00000045257	Morn2	205.859		ENSMUST00000068795	ENSMUSG00000055302	Mrfap1	184.939		ENSMUST00000203346	ENSMUSG00000029661	Col1a2	178.006		ENSMUST00000149971	ENSMUSG00000029076	Sdf4	198.484		ENSMUST00000173790	ENSMUSG00000037894	H2az1	215.91		ENSMUST00000103330	ENSMUSG00000096490	Igkv10-94	139.9
	ENSMUST00000082428	ENSMUSG00000049091	Sephs2	205.927		ENSMUST00000226122	ENSMUSG00000004558	Ndrg2	191.242		ENSMUST00000235992	ENSMUSG00000118264	Rps15-ps3	192.302		ENSMUST00000114776	ENSMUSG00000025423	Pias2	205.854		ENSMUST00000035725	ENSMUSG00000033940	Brk1	184.628		ENSMUST00000237871	ENSMUSG00000025016	Tm9sf3	177.573		ENSMUST00000026565	ENSMUSG00000025492	Ifitm3	198.026		ENSMUST00000229183	ENSMUSG00000003970	Rpl8	215.715		ENSMUST00000177380	ENSMUSG00000032336	Nptn	139.548
	ENSMUST00000118343	ENSMUSG00000082757	Gm6923	205.789		ENSMUST00000118547	ENSMUSG00000081568	Gm15032	190.743		ENSMUST00000154151	ENSMUSG00000020917	Acly	191.441		ENSMUST00000034211	ENSMUSG00000031760	Mt3	205.599		ENSMUST00000024909	ENSMUSG00000024099	Ndufv2	184.569		ENSMUST00000213254	ENSMUSG00000031996	Aplp2	177.511		ENSMUST00000060232	ENSMUSG00000047187	Rab2a	197.284		ENSMUST00000159293	ENSMUSG00000073481	Mtarc2	215.494		ENSMUST00000151066	ENSMUSG00000055762	Eef1d	139.332
	ENSMUST00000176761	ENSMUSG00000028124	Gclm	205.326		ENSMUST00000139299	ENSMUSG00000059796	Eif4a1	190.556		ENSMUST00000133628	ENSMUSG00000031950	Gabarapl2	191.327		ENSMUST00000110917	ENSMUSG00000020636	Allc	205.574		ENSMUST00000049527	ENSMUSG00000020612	Prkar1a	184.524		ENSMUST00000185676	ENSMUSG00000026234	Ncl	177.451		ENSMUST00000174024	ENSMUSG00000024387	Csnk2b	197.056		ENSMUST00000129070	ENSMUSG00000002010	Idh3g	214.947		ENSMUST00000226722	ENSMUSG00000022108	Itm2b	139.17
	ENSMUST00000141887	ENSMUSG00000060675	Plaat3	204.798		ENSMUST00000119544	ENSMUSG00000081176	H3f3a-ps2	190.266		ENSMUST00000113582	ENSMUSG00000033174	Mgll	191.317		ENSMUST00000035301	ENSMUSG00000039105	Atp6v1g1	205.489		ENSMUST00000098952	ENSMUSG00000074479	Rtraf-ps	183.9		ENSMUST00000044355	ENSMUSG00000041571	Selenow	177.297		ENSMUST00000225035	ENSMUSG00000021764	Ndufs4	196.744		ENSMUST00000018430	ENSMUSG00000018286	Psmb6	214.499		ENSMUST00000119734	ENSMUSG00000082410	Gm12011	138.982
	ENSMUST00000034801	ENSMUSG00000032263	Bckdhb	204.76		ENSMUST00000231553	ENSMUSG00000116808	Gm20164	190.247		ENSMUST00000147288	ENSMUSG00000035585	Tsen34	191.315		ENSMUST00000222228	ENSMUSG00000061477	Rps7	205.394		ENSMUST00000130450	ENSMUSG00000027248	Pdia3	183.846		ENSMUST00000163955	ENSMUSG00000021794	Glud1	176.733		ENSMUST00000210297	ENSMUSG00000040212	Emp3	196.239		ENSMUST00000187303	ENSMUSG00000101597	Gm5621	214.285		ENSMUST00000223244	ENSMUSG00000021102	Glrx5	138.908
	ENSMUST00000201675	ENSMUSG00000059434	Gckr	204.287		ENSMUST00000032214	ENSMUSG00000030120	Mlf2	190.234		ENSMUST00000135160	ENSMUSG00000029432	Nipsnap2	191.06		ENSMUST00000202613	ENSMUSG00000106917	Gm7832	204.997		ENSMUST00000218574	ENSMUSG00000054452	Tle5	183.767		ENSMUST00000030518	ENSMUSG00000028745	Capzb	176.619		ENSMUST00000226534	ENSMUSG00000115501	Gm48971	195.984		ENSMUST00000187877	ENSMUSG00000099658	Gm28980	214.151		ENSMUST00000225901	ENSMUSG00000114551	Gm6035	138.444
	ENSMUST00000120346	ENSMUSG00000052712	BC004004	203.342		ENSMUST00000099636	ENSMUSG00000074978	Actg-ps1	189.971		ENSMUST00000220368	ENSMUSG00000054452	Tle5	190.907		ENSMUST00010126065	ENSMUSG00001074846		204.881		ENSMUST00000119073	ENSMUSG00000082793	Btf3-ps4	183.566		ENSMUST00000122406	ENSMUSG00000084099	Gm12929	176.59		ENSMUST00000123686	ENSMUSG00000024048	Myl12a	195.926		ENSMUST00000209487	ENSMUSG00000033916	Chmp2a	212.312		ENSMUST00000141754	ENSMUSG00000028788	Ptp4a2	138.058
	ENSMUST00000218652	ENSMUSG00000112643	Gm19688	203.057		ENSMUST00000211243	ENSMUSG00000110313	Gm45420	189.636		ENSMUST00000219699	ENSMUSG00000112046	Gm5175	190.407		ENSMUST00000005620	ENSMUSG00000005483	Dnajb1	204.799		ENSMUST00000147881	ENSMUSG00000025724	Sec11a	183.103		ENSMUST00000220409	ENSMUSG00000020186	Csrp2	176.56		ENSMUST00000034946	ENSMUSG00000032382	Snx1	194.817		ENSMUST00000136596	ENSMUSG00000033379	Atp6v0b	212.069		ENSMUST00000176033	ENSMUSG00000093384	Gm20689	137.872
	ENSMUST00000054607	ENSMUSG00000027597	Ahcy	202.525		ENSMUST00000187303	ENSMUSG00000101597	Gm5621	189.549		ENSMUST00000198877	ENSMUSG00000105081	Gm43110	189.948		ENSMUST00000187098	ENSMUSG00000026260	Ndufa10	204.665		ENSMUST00000090064	ENSMUSG00000068537	Gm10242	183.008		ENSMUST00000147881	ENSMUSG00000025724	Sec11a	176.016		ENSMUST00000113301	ENSMUSG00000033475	Tomm6	194.735		ENSMUST00000117155	ENSMUSG00000080896	Gm14567	212.033		ENSMUST00000148575	ENSMUSG00000074884	Serf2	137.824
	ENSMUST00000134515	ENSMUSG00000020048	Hsp90b1	202.089		ENSMUST00000106291	ENSMUSG00000078578	Ube2d3	189.416		ENSMUST00000024909	ENSMUSG00000024099	Ndufv2	189.877		ENSMUST00000033917	ENSMUSG00000031518	Spata4	204.65		ENSMUST00000190943	ENSMUSG00000026043	Col3a1	182.978		ENSMUST00000202622	ENSMUSG00000040731	Eif4h	175.908		ENSMUST00000161770	ENSMUSG00000055737	Ghr	194.657		ENSMUST00000192731	ENSMUSG00000102914	Gm35106	211.997		ENSMUST00000133514	ENSMUSG00000030695	Aldoa	137.688
	ENSMUST00000205673	ENSMUSG00000008036	Ap2s1	202.059		ENSMUST00000155276	ENSMUSG00000025153	Fasn	188.684		ENSMUST00000219165	ENSMUSG00000112413	Gm6867	189.8		ENSMUST00000030456	ENSMUSG00000028693	Nasp	204.34		ENSMUST00000208682	ENSMUSG00000038502	Ptov1	182.85		ENSMUST00000090602	ENSMUSG00000027239	Mdk	175.564		ENSMUST00000197077	ENSMUSG00000104623	Gm6394	194.608		ENSMUST00000231553	ENSMUSG00000116808	Gm20164	211.865		ENSMUST00000119899	ENSMUSG00000084167	Gm13924	137.501
	ENSMUST00000210449	ENSMUSG00000030824	Nucb1	201.921		ENSMUST00000173786	ENSMUSG00000049832	Rbx1-ps	188.2		ENSMUST00000140507	ENSMUSG00000047965	Rpl9-ps7	189.768		ENSMUST00000036225	ENSMUSG00000038388	Mpp6	204.298		ENSMUST00000132525	ENSMUSG00000029713	Gnb2	182.849		ENSMUST00000205673	ENSMUSG00000008036	Ap2s1	175.555		ENSMUST00000119947	ENSMUSG00000083405	Gm15725	194.535		ENSMUST00000026843	ENSMUSG00000025745	Hadha	211.576		ENSMUST00000187290	ENSMUSG00000085998	AW822252	137.452
	ENSMUST00000126248	ENSMUSG00000027642	Rpn2	201.878		ENSMUST00000161762	ENSMUSG00000031781	Ciapin1	187.759		ENSMUST00000203479	ENSMUSG00000107739	Gm7812	189.641		ENSMUST00000201376	ENSMUSG00000029649	Pomp	204.231		ENSMUST00000226477	ENSMUSG00000115544	Gm49281	182.833		ENSMUST00000086013	ENSMUSG00000066724	Gm10175	175.475		ENSMUST00000122113	ENSMUSG00000005514	Por	194.314		ENSMUST00000210675	ENSMUSG00000030824	Nucb1	211.488		ENSMUST00000120189	ENSMUSG00000083895	Gm12074	137.201
	ENSMUST00000024596	ENSMUSG00000023829	Slc22a1	200.454		ENSMUST00000216466	ENSMUSG00000003299	Mrpl4	187.612		ENSMUST00000188636	ENSMUSG00000101826	Gm8581	188.953		ENSMUST00000193486	ENSMUSG00000104360	Mif-ps1	204.131		ENSMUST00000119734	ENSMUSG00000082410	Gm12011	182.712		ENSMUST00000227250	ENSMUSG00000010376	Nedd8	175.464		ENSMUST00000082283	ENSMUSG00000059278	Naa38	194.059		ENSMUST00000119272	ENSMUSG00000082908	Gm13736	211.4		ENSMUST00000160682	ENSMUSG00000084786	Ubl5	136.377
	ENSMUST00000152423	ENSMUSG00000018796	Acsl1	200.177		ENSMUST00000223507	ENSMUSG00000113754	Gm47401	187.35		ENSMUST00000166583	ENSMUSG00000071414	Gm6736	188.624		ENSMUST00000190220	ENSMUSG00000101413	Gm29485	203.97		ENSMUST00000088040	ENSMUSG00000067608	Pcna-ps2	181.527		ENSMUST00000210449	ENSMUSG00000030824	Nucb1	175.425		ENSMUST00000228168	ENSMUSG00000115732	Gm9302	194.033		ENSMUST00000169200	ENSMUSG00000024158	Hagh	211.243		ENSMUST00000137318	ENSMUSG00000072772	Grcc10	136.372
	ENSMUST00000153641	ENSMUSG00000014867	Surf4	200.046		ENSMUST00000121590	ENSMUSG00000083990	Gm12101	187.237		ENSMUST00000175983	ENSMUSG00000061959	Ces1e	187.932		ENSMUST00000152704	ENSMUSG00000021660	Btf3	203.914		ENSMUST00000168900	ENSMUSG00000042747	Krtcap2	181.525		ENSMUST00000164756	ENSMUSG00000091337	Eid1	175.421		ENSMUST00000091374	ENSMUSG00000026021	Sumo1	193.649		ENSMUST00000013737	ENSMUSG00000013593	Ndufs2	210.766		ENSMUST00000134194	ENSMUSG00000024835	Coro1b	136.369
	ENSMUST00000189380	ENSMUSG00000100615	Gm5511	199.928		ENSMUST00000145992	ENSMUSG00000027955	Gask1b	187.044		ENSMUST00000192731	ENSMUSG00000102914	Gm35106	187.695		ENSMUST00000211623	ENSMUSG00000109864	Eid3	203.117		ENSMUST00000238147	ENSMUSG00000035783	Acta2	181.026		ENSMUST00000121891	ENSMUSG00000082192	Gm14719	175.161		ENSMUST00000055878	ENSMUSG00000045952	Gm5548	193.61		ENSMUST00000163750	ENSMUSG00000010376	Nedd8	210.22		ENSMUST00000212107	ENSMUSG00000000743	Chmp1a	136.184
	ENSMUST00000192802	ENSMUSG00000076441	Ass1	199.904		ENSMUST00000174779	ENSMUSG00000024387	Csnk2b	186.442		ENSMUST00000155843	ENSMUSG00000019173	Rab5c	187.557		ENSMUST00000117148	ENSMUSG00000039617	Gm7488	202.905		ENSMUST00000140772	ENSMUSG00000017493	Igfbp4	180.747		ENSMUST00000163666	ENSMUSG00000059796	Eif4a1	174.604		ENSMUST00000201007	ENSMUSG00000029642	Polr1d	193.032		ENSMUST00000134521	ENSMUSG00000036435	Exoc1	209.665		ENSMUST00000092404	ENSMUSG00000034120	Srsf2	136.102
	ENSMUST00000214885	ENSMUSG00000040813	Tex264	199.752		ENSMUST00000133601	ENSMUSG00000001100	Poldip2	185.91		ENSMUST00000131175	ENSMUSG00000026276	Septin2	187.472		ENSMUST00000151539	ENSMUSG00000001467	Cyp51	202.892		ENSMUST00000133355	ENSMUSG00000028464	Tpm2	180.494		ENSMUST00000119272	ENSMUSG00000082908	Gm13736	174.554		ENSMUST00000151066	ENSMUSG00000055762	Eef1d	191.844		ENSMUST00000224868	ENSMUSG00000114873	Gm47052	209.642		ENSMUST00000142609	ENSMUSG00000042066	Tmcc2	135.621
	ENSMUST00000186528	ENSMUSG00000025917	Cops5	199.525		ENSMUST00000007959	ENSMUSG00000007815	Rhoa	185.058		ENSMUST00000223867	ENSMUSG00000114834	Gm48705	187.313		ENSMUST00000141321	ENSMUSG00000072640	Lyrm9	202.794		ENSMUST00000119949	ENSMUSG00000094392	Gm3788	180.263		ENSMUST00000025642	ENSMUSG00000024735	Prpf19	174.487		ENSMUST00000160635	ENSMUSG00000023010	Tmbim6	191.8		ENSMUST00000103142	ENSMUSG00000027605	Acss2	209.48		ENSMUST00000231141	ENSMUSG00000046434	Hnrnpa1	135.447
	ENSMUST00000174803	ENSMUSG00000003617	Cp	199.182		ENSMUST00000190216	ENSMUSG00000101301	Gm29214	184.501		ENSMUST00000117405	ENSMUSG00000100801	Gm15459	186.997		ENSMUST00000119073	ENSMUSG00000082793	Btf3-ps4	202.767		ENSMUST00000154007	ENSMUSG00000028618	Tmem59	180.188		ENSMUST00000067384	ENSMUSG00000054364	Rhob	174.362		ENSMUST00000197212	ENSMUSG00000105854	Gm8925	191.617		ENSMUST00000121596	ENSMUSG00000081067	Gm12912	209.254		ENSMUST00000001156	ENSMUSG00000001128	Cfp	135.172
	ENSMUST00000052615	ENSMUSG00000045799	Gm9800	198.754		ENSMUST00000227454	ENSMUSG00000022108	Itm2b	184.079		ENSMUST00000144667	ENSMUSG00000029713	Gnb2	186.11		ENSMUST00000177158	ENSMUSG00000032594	Ip6k1	202.566		ENSMUST00000119064	ENSMUSG00000082935	Gm7658	180.096		ENSMUST00000076710	ENSMUSG00000063628	Gm7665	174.152		ENSMUST00000163694	ENSMUSG00000032294	Pkm	191.603		ENSMUST00000072779	ENSMUSG00000061848	Gm5805	209.176		ENSMUST00000141711	ENSMUSG00000029836	Cbx3	135.001
	ENSMUST00000203632	ENSMUSG00000052738	Suclg1	198.719		ENSMUST00000203584	ENSMUSG00000009112	Bcl2l13	183.886		ENSMUST00000131507	ENSMUSG00000003528	Slc25a1	185.891		ENSMUST00000175977	ENSMUSG00000025613	Cct8	202.333		ENSMUST00000122438	ENSMUSG00000082252	Gm11204	179.642		ENSMUST00000128518	ENSMUSG00000078238	Gm12854	174.152		ENSMUST00000139342	ENSMUSG00000032314	Etfa	191.24		ENSMUST00000070878	ENSMUSG00000056629	Fkbp2	209.004		ENSMUST00000066337	ENSMUSG00000025270	Alas2	134.976
	ENSMUST00000225891	ENSMUSG00000053453	Thoc7	198.716		ENSMUST00000121267	ENSMUSG00000082790	Gm12155	183.344		ENSMUST00000042834	ENSMUSG00000038462	Uqcrfs1	185.797		ENSMUST00000196911	ENSMUSG00000105938	Gm33866	202.223		ENSMUST00000160635	ENSMUSG00000023010	Tmbim6	179.629		ENSMUST00000223510	ENSMUSG00000113600	Gm7868	174.068		ENSMUST00000195812	ENSMUSG00000103423	Gm5845	190.916		ENSMUST00000148553	ENSMUSG00000025967	Eef1b2	208.908		ENSMUST00000120787	ENSMUSG00000083019	Gm6222	134.892
	ENSMUST00000146972	ENSMUSG00000031848	Lsm4	198.607		ENSMUST00000141887	ENSMUSG00000060675	Plaat3	183.164		ENSMUST00000120287	ENSMUSG00000081860	Gm11533	185.422		ENSMUST00000108612	ENSMUSG00000078812	Eif5a	202.069		ENSMUST00000020372	ENSMUSG00000020163	Uqcr11	179.335		ENSMUST00000030642	ENSMUSG00000028837	Psmb2	173.953		ENSMUST00000130593	ENSMUSG00000028470	Hint2	190.818		ENSMUST00000173192	ENSMUSG00000101878	Gm8203	208.589		ENSMUST00000120318	ENSMUSG00000087701	Gm13493	134.228
	ENSMUST00000107389	ENSMUSG00000020917	Acly	198.248		ENSMUST00000213254	ENSMUSG00000031996	Aplp2	182.527		ENSMUST00000090395	ENSMUSG00000068674	Gm10247	185.247		ENSMUST00000224203	ENSMUSG00000021374	Nup153	201.856		ENSMUST00000237277	ENSMUSG00000118294	Gm9028	179.151		ENSMUST00000031249	ENSMUSG00000029309	Sparcl1	173.626		ENSMUST00000149322	ENSMUSG00000032527	Pccb	190.472		ENSMUST00000022062	ENSMUSG00000021577	Sdha	208.371		ENSMUST00000019939	ENSMUSG00000019804	Snx3	134.131
	ENSMUST00000127300	ENSMUSG00000001175	Calm1	198.242		ENSMUST00000222443	ENSMUSG00000113249	Gm33312	182.467		ENSMUST00000150086	ENSMUSG00000026773	Pfkfb3	185.223		ENSMUST00000202601	ENSMUSG00000029203	Ube2k	201.712		ENSMUST00000197505	ENSMUSG00000105035	Gm9682	178.843		ENSMUST00000129137	ENSMUSG00000027593	Raly	173.578		ENSMUST00000209988	ENSMUSG00000025510	Cd151	190.349		ENSMUST00000211243	ENSMUSG00000110313	Gm45420	208.119		ENSMUST00000173599	ENSMUSG00000092505	Gm19246	133.438
	ENSMUST00000020286	ENSMUSG00000020089	Ppa1	197.735		ENSMUST00000117131	ENSMUSG00000084131	Rpl3-ps2	181.013		ENSMUST00000199367	ENSMUSG00000027852	Nras	185.001		ENSMUST00000221545	ENSMUSG00000113435	Gm19441	201.69		ENSMUST00000070878	ENSMUSG00000056629	Fkbp2	178.274		ENSMUST00000020637	ENSMUSG00000020368	Canx	173.543		ENSMUST00000175977	ENSMUSG00000025613	Cct8	190.172		ENSMUST00000168401	ENSMUSG00000015568	Lpl	208.072		ENSMUST00000132525	ENSMUSG00000029713	Gnb2	133.132
	ENSMUST00000146631	ENSMUSG00000067547	Gm7666	197.526		ENSMUST00000145368	ENSMUSG00000028745	Capzb	180.676		ENSMUST00000161498	ENSMUSG00000089834	Gm16303	184.899		ENSMUST00000200785	ENSMUSG00000036087	Slain2	201.001		ENSMUST00000022980	ENSMUSG00000022354	Ndufb9	178.112		ENSMUST00000122349	ENSMUSG00000083255	Gm12738	173.432		ENSMUST00000209263	ENSMUSG00000110040	Gm49369	189.263		ENSMUST00000022706	ENSMUSG00000022110	Sucla2	207.788		ENSMUST00000085379	ENSMUSG00000066489	Rpl26-ps2	133.126
	ENSMUST00000117927	ENSMUSG00000081378	Rps13-ps4	197.358		ENSMUST00000197623	ENSMUSG00000105786	Gm18957	180.666		ENSMUST00000140741	ENSMUSG00000006205	Htra1	184.89		ENSMUST00000032992	ENSMUSG00000030738	Eif3c	200.776		ENSMUST00000121422	ENSMUSG00000099875	Rbm3-ps	178.07		ENSMUST00000070878	ENSMUSG00000056629	Fkbp2	173.401		ENSMUST00000133530	ENSMUSG00000033379	Atp6v0b	189.195		ENSMUST00000025804	ENSMUSG00000024870	Rab1b	207.088		ENSMUST00000118459	ENSMUSG00000086922	Gm13835	133.105
	ENSMUST00000147905	ENSMUSG00000022149	C9	196.625		ENSMUST00000029266	ENSMUSG00000027712	Anxa5	180.618		ENSMUST00000239073	ENSMUSG00000020321	Mdh1	184.881		ENSMUST00000210992	ENSMUSG00000031545	Gpat4	200.224		ENSMUST00000109021	ENSMUSG00000044894	Uqcrq	178.02		ENSMUST00000197271	ENSMUSG00000105536	Gm4959	173.154		ENSMUST00000022842	ENSMUSG00000022234	Cct5	189.173		ENSMUST00000133414	ENSMUSG00000059447	Hadhb	207.001		ENSMUST00000111110	ENSMUSG00000027170	Eif3m	132.973
	ENSMUST00000217815	ENSMUSG00000112908	Gm7392	196.618		ENSMUST00000082283	ENSMUSG00000059278	Naa38	180.431		ENSMUST00000152762	ENSMUSG00000028792	Ak2	184.846		ENSMUST00000130450	ENSMUSG00000027248	Pdia3	199.885		ENSMUST00000199367	ENSMUSG00000027852	Nras	177.587		ENSMUST00000212828	ENSMUSG00000110515	Gm9644	172.866		ENSMUST00000176888	ENSMUSG00000021546	Hnrnpk	189.037		ENSMUST00000123071	ENSMUSG00000038845	Phb	206.821		ENSMUST00000103746	ENSMUSG00000076934	Iglv1	132.914
	ENSMUST00000091117	ENSMUSG00000069008	Gm5537	196.376		ENSMUST00000166915	ENSMUSG00000090553	Snrpe	180.405		ENSMUST00000047281	ENSMUSG00000041203	Trir	184.29		ENSMUST00000118047	ENSMUSG00000081603	Gm14681	199.823		ENSMUST00000102696	ENSMUSG00000047675	Rps8	176.844		ENSMUST00000060232	ENSMUSG00000047187	Rab2a	172.669		ENSMUST00000236171	ENSMUSG00000024425	Ndfip1	188.591		ENSMUST00000213254	ENSMUSG00000031996	Aplp2	206.778		ENSMUST00000155843	ENSMUSG00000019173	Rab5c	132.836
	ENSMUST00000230907	ENSMUSG00000022464	Slc38a4	196.121		ENSMUST00000121596	ENSMUSG00000081067	Gm12912	180.397		ENSMUST00000123795	ENSMUSG00000027479	Mapre1	184.203		ENSMUST00000218296	ENSMUSG00000112808	Gm4739	199.812		ENSMUST00000141754	ENSMUSG00000028788	Ptp4a2	176.767		ENSMUST00000121621	ENSMUSG00000082061	Gm12726	172.311		ENSMUST00000224337	ENSMUSG00000024981	Acsl5	188.372		ENSMUST00000034866	ENSMUSG00000032314	Etfa	206.672		ENSMUST00000026405	ENSMUSG00000090247	Bloc1s1	132.763
	ENSMUST00000208857	ENSMUSG00000108874	Gm9711	195.838		ENSMUST00000216810	ENSMUSG00000111817	Gm47154	180.34		ENSMUST00000191283	ENSMUSG00000033061	Resp18	184.146		ENSMUST00000012734	ENSMUSG00000029131	Dnajb6	199.571		ENSMUST00000047281	ENSMUSG00000041203	Trir	176.726		ENSMUST00000121585	ENSMUSG00000083396	Gm15542	172.232		ENSMUST00000138919	ENSMUSG00000038366	Lasp1	188.305		ENSMUST00000171504	ENSMUSG00000091831	Gm4707	206.449		ENSMUST00000174265	ENSMUSG00000004266	Ptpn6	132.418
	ENSMUST00000133414	ENSMUSG00000059447	Hadhb	195.711		ENSMUST00000216914	ENSMUSG00000038412	Higd1a	180.155		ENSMUST00000233704	ENSMUSG00000117205	Rps18-ps7	184.035		ENSMUST00000169841	ENSMUSG00000020440	Arf5	199.483		ENSMUST00000233386	ENSMUSG00000049760	Micos13	176.616		ENSMUST00000225035	ENSMUSG00000021764	Ndufs4	171.618		ENSMUST00000000804	ENSMUSG00000000787	Ddx3x	188.061		ENSMUST00000130279	ENSMUSG00000004264	Phb2	206.039		ENSMUST00000023934	ENSMUSG00000052305	Hbb-bs	132.341
	ENSMUST00000053015	ENSMUSG00000051695	Pcbp1	195.643		ENSMUST00000235222	ENSMUSG00000024668	Sdhaf2	179.901		ENSMUST00000159159	ENSMUSG00000074207	Adh1	183.801		ENSMUST00000030914	ENSMUSG00000029048	Rer1	199.302		ENSMUST00000036493	ENSMUSG00000033161	Atp1a1	176.415		ENSMUST00000090023	ENSMUSG00000022841	Ap2m1	171.398		ENSMUST00000161027	ENSMUSG00000079197	Psme2	187.945		ENSMUST00000018993	ENSMUSG00000018849	Wwc1	206.033		ENSMUST00000231626	ENSMUSG00000116553	Gm7307	132.24
	ENSMUST00000018430	ENSMUSG00000018286	Psmb6	195.45		ENSMUST00000207748	ENSMUSG00000033685	Ucp2	179.25		ENSMUST00000121422	ENSMUSG00000099875	Rbm3-ps	183.793		ENSMUST00000023225	ENSMUSG00000022564	Grina	199.286		ENSMUST00000146310	ENSMUSG00000028945	Rheb	176.205		ENSMUST00000133685	ENSMUSG00000051154	Commd3	170.293		ENSMUST00000136612	ENSMUSG00000030861	Acadsb	187.5		ENSMUST00000236627	ENSMUSG00000073422	H2-Ke6	206.004		ENSMUST00000110020	ENSMUSG00000021190	Lgmn	132.227
	ENSMUST00000022781	ENSMUSG00000022174	Dad1	195.397		ENSMUST00000228637	ENSMUSG00000022108	Itm2b	179.091		ENSMUST00000080330	ENSMUSG00000078125	Gm10916	183.676		ENSMUST00000128073	ENSMUSG00000025428	Atp5a1	199.16		ENSMUST00000217516	ENSMUSG00000031996	Aplp2	175.897		ENSMUST00000082283	ENSMUSG00000059278	Naa38	170.276		ENSMUST00000121239	ENSMUSG00000075312	Gm13597	187.428		ENSMUST00000032342	ENSMUSG00000030218	Mgp	205.87		ENSMUST00000204369	ENSMUSG00000036390	Gadd45a	132.225
	ENSMUST00000034141	ENSMUSG00000047866	Lonp2	195.379		ENSMUST00000223244	ENSMUSG00000021102	Glrx5	178.835		ENSMUST00000022980	ENSMUSG00000022354	Ndufb9	183.046		ENSMUST00000144845	ENSMUSG00000027447	Cst3	199.035		ENSMUST00000174736	ENSMUSG00000091655	Gm8741	175.619		ENSMUST00000077309	ENSMUSG00000061992	Gm4953	169.895		ENSMUST00000221308	ENSMUSG00000021178	Psmc1	187.057		ENSMUST00000028332	ENSMUSG00000026958	Dpp7	205.566		ENSMUST00000148312	ENSMUSG00000031311	Nono	131.921
	ENSMUST00000031181	ENSMUSG00000029260	Ugt2b34	195.299		ENSMUST00000075242	ENSMUSG00000073676	Hspe1	178.658		ENSMUST00000198189	ENSMUSG00000105250	Gm29736	182.931		ENSMUST00000028982	ENSMUSG00000027480	Sun5	198.567		ENSMUST00000004232	ENSMUSG00000074207	Adh1	175.565		ENSMUST00000177429	ENSMUSG00000034120	Srsf2	169.762		ENSMUST00000120981	ENSMUSG00000081432	Gm12593	186.878		ENSMUST00000203929	ENSMUSG00000107470	Gm3375	205.493		ENSMUST00000216174	ENSMUSG00000015889	Lta4h	131.784
	ENSMUST00000118446	ENSMUSG00000082978	Rpsa-ps11	194.82		ENSMUST00000076788	ENSMUSG00000064215	Ifi27	178.64		ENSMUST00000189380	ENSMUSG00000100615	Gm5511	182.879		ENSMUST00000208532	ENSMUSG00000030744	Rps3	198.411		ENSMUST00000210980	ENSMUSG00000109820	Gm45654	175.418		ENSMUST00000137318	ENSMUSG00000072772	Grcc10	169.623		ENSMUST00000074058	ENSMUSG00000024513	Mbd2	186.783		ENSMUST00000084342	ENSMUSG00000063929	Cyp4a32	205.451		ENSMUST00000226621	ENSMUSG00000037628	Cdkn3	131.435
[truncated: 116,668 more rows]
