# Supplementary material for: Transcriptome analyses of nine endocrine tissues identifies organism-wide transcript distribution and structure in the Siberian hamster
Source: Sci Rep. 2022 Aug 8;12:13552. doi: 10.1038/s41598-022-16731-0 (PMC9360046; doi:10.1038/s41598-022-16731-0)
Supplement: Supplementary file 2 — Supplementary Table 2. [file 41598_2022_16731_MOESM2_ESM.xlsx]

## Sheet: Legend
Supplemental Table 2 - Gene ontology analyses
Bioinformatic analyses of gene ontology was conducted using DAVID. Transcript lists were submitted to DAVID to determine significant GO terms. Each excel sheet provides the list of GO terms and statistical significance for liver, BAT, WAT, ovary, testes, adrenal kidney and spleen. Some GO terms identified use KEGG as a resource [62].

## Sheet: Liver
Category	Term	Count	%	PValue	Genes	List Total	Pop Hits	Pop Total	Fold Enrichment	Bonferroni	Benjamini	FDR
GOTERM_BP_DIRECT	GO:0015986~ATP synthesis coupled proton transport	4	2.48447	0.00218143	100752739, 100763024, 100770431, 100754380	55	14	2774	14.4104	0.152928	0.0818037	0.0818037
GOTERM_BP_DIRECT	GO:0015991~ATP hydrolysis coupled proton transport	4	2.48447	0.00218143	100752739, 100763024, 100770431, 100754380	55	14	2774	14.4104	0.152928	0.0818037	0.0818037
GOTERM_BP_DIRECT	GO:0006412~translation	6	3.72671	0.0815866	100760077, 100774114, 100689292, 100689045, 100765425, 100689400	55	120	2774	2.52182	0.998448	1	1
GOTERM_CC_DIRECT	GO:0045263~proton-transporting ATP synthase complex, coupling factor F(o)	2	1.24224	0.046146	100752739, 100754380	46	4	3834	41.6739	0.848896	0.46146	0.46146
GOTERM_CC_DIRECT	GO:0045261~proton-transporting ATP synthase complex, catalytic core F(1)	2	1.24224	0.046146	100763024, 100770431	46	4	3834	41.6739	0.848896	0.46146	0.46146
GOTERM_CC_DIRECT	GO:0005623~cell	4	2.48447	0.00491678	100753194, 100758393, 100689332, 100689102	46	30	3834	11.113	0.178938	0.0983355	0.0983355
GOTERM_CC_DIRECT	GO:0005576~extracellular region	7	4.34783	0.0033098	100753194, 100773810, 100763707, 100772587, 100762244, 100756447, 100754947	46	127	3834	4.59397	0.124195	0.0983355	0.0983355
GOTERM_MF_DIRECT	GO:0046933~proton-transporting ATP synthase activity, rotational mechanism	2	1.24224	0.0647474	100763024, 100770431	57	5	4213	29.5649	0.989452	1	1
GOTERM_MF_DIRECT	GO:0016747~transferase activity, transferring acyl groups other than amino-acyl groups	2	1.24224	0.0647474	100774981, 100757558	57	5	4213	29.5649	0.989452	1	1
GOTERM_MF_DIRECT	GO:0008289~lipid binding	3	1.86335	0.0282899	100752739, 100773810, 100754380	57	20	4213	11.0868	0.857932	0.961855	0.961855
GOTERM_MF_DIRECT	GO:0003735~structural constituent of ribosome	6	3.72671	0.0206975	100760077, 100774114, 100689292, 100689045, 100765425, 100689400	57	120	4213	3.69561	0.758818	0.961855	0.961855
INTERPRO	IPR000793:ATPase, F1/V1/A1 complex, alpha/beta subunit, C-terminal	2	1.24224	0.0340467	100763024, 100770431	76	3	6534	57.3158	0.999746	0.957816	0.957816
INTERPRO	IPR020537:ATPase, F0 complex, subunit C, DCCD-binding site	2	1.24224	0.0451394	100752739, 100754380	76	4	6534	42.9868	0.999984	0.957816	0.957816
INTERPRO	IPR020003:ATPase, alpha/beta subunit, nucleotide-binding domain, active site	2	1.24224	0.0451394	100763024, 100770431	76	4	6534	42.9868	0.999984	0.957816	0.957816
INTERPRO	IPR004100:ATPase, alpha/beta subunit, N-terminal	2	1.24224	0.0451394	100763024, 100770431	76	4	6534	42.9868	0.999984	0.957816	0.957816
INTERPRO	IPR000194:ATPase, F1/V1/A1 complex, alpha/beta subunit, nucleotide-binding domain	2	1.24224	0.0451394	100763024, 100770431	76	4	6534	42.9868	0.999984	0.957816	0.957816
INTERPRO	IPR000454:ATPase, F0 complex, subunit C	2	1.24224	0.0451394	100752739, 100754380	76	4	6534	42.9868	0.999984	0.957816	0.957816
INTERPRO	IPR015955:Lactate dehydrogenase/glycoside hydrolase, family 4, C-terminal	2	1.24224	0.0561064	100764352, 100689064	76	5	6534	34.3895	0.999999	0.957816	0.957816
INTERPRO	IPR020837:Fibrinogen, conserved site	2	1.24224	0.0561064	100770424, 100771647	76	5	6534	34.3895	0.999999	0.957816	0.957816
INTERPRO	IPR001236:Lactate/malate dehydrogenase, N-terminal	2	1.24224	0.0561064	100764352, 100689064	76	5	6534	34.3895	0.999999	0.957816	0.957816
INTERPRO	IPR001557:L-lactate/malate dehydrogenase	2	1.24224	0.0561064	100764352, 100689064	76	5	6534	34.3895	0.999999	0.957816	0.957816
INTERPRO	IPR022383:Lactate/malate dehydrogenase, C-terminal	2	1.24224	0.0561064	100764352, 100689064	76	5	6534	34.3895	0.999999	0.957816	0.957816
INTERPRO	IPR016039:Thiolase-like	2	1.24224	0.0561064	100774684, 100757558	76	5	6534	34.3895	0.999999	0.957816	0.957816
INTERPRO	IPR002379:V-ATPase proteolipid subunit C-like domain	2	1.24224	0.0561064	100752739, 100754380	76	5	6534	34.3895	0.999999	0.957816	0.957816
INTERPRO	IPR011051:RmlC-like cupin domain	2	1.24224	0.0669491	100765075, 100759566	76	6	6534	28.6579	1	1	1
INTERPRO	IPR014715:Fibrinogen, alpha/beta/gamma chain, C-terminal globular, subdomain 2	2	1.24224	0.0882671	100770424, 100771647	76	8	6534	21.4934	1	1	1
INTERPRO	IPR014716:Fibrinogen, alpha/beta/gamma chain, C-terminal globular, subdomain 1	2	1.24224	0.0882671	100770424, 100771647	76	8	6534	21.4934	1	1	1
INTERPRO	IPR002181:Fibrinogen, alpha/beta/gamma chain, C-terminal globular domain	2	1.24224	0.0882671	100770424, 100771647	76	8	6534	21.4934	1	1	1
INTERPRO	IPR018181:Heat shock protein 70, conserved site	2	1.24224	0.0987452	100689305, 100689472	76	9	6534	19.1053	1	1	1
INTERPRO	IPR013126:Heat shock protein 70 family	2	1.24224	0.0987452	100689305, 100689472	76	9	6534	19.1053	1	1	1
INTERPRO	IPR014710:RmlC-like jelly roll fold	2	1.24224	0.0987452	100765075, 100759566	76	9	6534	19.1053	1	1	1
INTERPRO	IPR016040:NAD(P)-binding domain	5	3.10559	0.0120446	100750969, 100764352, 100757689, 100689064, 100769495	76	78	6534	5.51113	0.944764	0.957816	0.957816
KEGG_PATHWAY	cge01220:Degradation of aromatic compounds	2	1.24224	0.0535109	100689106, 100752401	110	4	7984	36.2909	0.99937	0.275787	0.238741
KEGG_PATHWAY	cge00220:Arginine biosynthesis	5	3.10559	0.000134567	100760467, 100750727, 100761890, 100762274, 100759948	110	20	7984	18.1455	0.0178715	0.00138707	0.00120075
KEGG_PATHWAY	cge00270:Cysteine and methionine metabolism	7	4.34783	2.28005e-05	100765075, 100769224, 100760315, 100750969, 100764352, 100758089, 100689064	110	43	7984	11.8156	0.00305064	0.000436466	0.000377836
KEGG_PATHWAY	cge00620:Pyruvate metabolism	6	3.72671	0.000275491	100767908, 100772225, 100752902, 100755461, 100764352, 100689064	110	43	7984	10.1277	0.0362476	0.00263684	0.00228264
KEGG_PATHWAY	cge04964:Proximal tubule bicarbonate reclamation	3	1.86335	0.0357177	100764352, 100754504, 100759948	110	22	7984	9.89752	0.992355	0.199424	0.172635
KEGG_PATHWAY	cge00640:Propanoate metabolism	4	2.48447	0.00768724	100752902, 100763159, 100689064, 100754654	110	30	7984	9.67758	0.644443	0.0490519	0.0424629
KEGG_PATHWAY	cge04610:Complement and coagulation cascades	10	6.21118	7.85311e-07	100756452, 100763958, 100770424, 100770138, 100758763, 100750462, 100774244, 100769847, 100754947, 100765977	110	76	7984	9.55024	0.000105226	2.63079e-05	2.2774e-05
KEGG_PATHWAY	cge01212:Fatty acid metabolism	7	4.34783	0.000105166	100757464, 100766828, 100765829, 100773264, 100763159, 100754654, 100753555	110	56	7984	9.07273	0.0139941	0.00131976	0.00114248
KEGG_PATHWAY	cge00280:Valine, leucine and isoleucine degradation	7	4.34783	0.000116246	100772225, 100766828, 100765829, 100757689, 100774684, 100763159, 100754654	110	57	7984	8.91356	0.0154572	0.00131976	0.00114248
KEGG_PATHWAY	cge00071:Fatty acid degradation	6	3.72671	0.000511431	100772225, 100766828, 100765829, 100773264, 100763159, 100754654	110	49	7984	8.88757	0.0662526	0.00456878	0.00395507
KEGG_PATHWAY	cge00410:beta-Alanine metabolism	4	2.48447	0.0100298	100762944, 100772225, 100763159, 100754654	110	33	7984	8.7978	0.740963	0.0610909	0.0528846
KEGG_PATHWAY	cge01230:Biosynthesis of amino acids	9	5.59006	1.31203e-05	100769224, 100755461, 100760467, 100750727, 100758089, 100755179, 100761890, 100774376, 100762274	110	81	7984	8.06465	0.00175658	0.000351623	0.00030439
KEGG_PATHWAY	cge00250:Alanine, aspartate and glutamate metabolism	4	2.48447	0.0137334	100760467, 100756446, 100762274, 100759948	110	37	7984	7.84668	0.843239	0.0800122	0.0692643
KEGG_PATHWAY	cge00380:Tryptophan metabolism	5	3.10559	0.0037339	100772225, 100773774, 100759566, 100768126, 100754654	110	47	7984	7.72147	0.394244	0.0250171	0.0216566
KEGG_PATHWAY	cge01200:Carbon metabolism	13	8.07453	1.01072e-07	100752902, 100769224, 100771246, 100764352, 100773774, 100754654, 100752401, 100759948, 100767908, 100755461, 100760467, 100755179, 100763159	110	124	7984	7.60938	1.35435e-05	4.51453e-06	3.9081e-06
KEGG_PATHWAY	cge00062:Fatty acid elongation	3	1.86335	0.0590439	100765829, 100754654, 100753555	110	29	7984	7.50846	0.999713	0.293033	0.25367
KEGG_PATHWAY	cge05020:Prion diseases	3	1.86335	0.0741592	100689305, 100774244, 100765091	110	33	7984	6.59835	0.999967	0.331244	0.286749
KEGG_PATHWAY	cge03320:PPAR signaling pathway	7	4.34783	0.000797883	100757464, 100752143, 100769104, 100773264, 100763159, 100757558, 100689267	110	81	7984	6.2725	0.101437	0.00668227	0.00578465
KEGG_PATHWAY	cge00010:Glycolysis / Gluconeogenesis	6	3.72671	0.00258819	100772225, 100752902, 100755461, 100689106, 100755179, 100689064	110	70	7984	6.2213	0.293384	0.0182536	0.0158016
KEGG_PATHWAY	cge01130:Biosynthesis of antibiotics	19	11.8012	1.26426e-09	100772225, 100752902, 100769224, 100771246, 100750727, 100689106, 100764352, 100773774, 100761890, 100762274, 100754654, 100752401, 100755461, 100765829, 100757689, 100755179, 100774684, 100689064, 100763159	110	227	7984	6.07513	1.69411e-07	8.47057e-08	7.33273e-08
KEGG_PATHWAY	cge04146:Peroxisome	7	4.34783	0.00116221	100768055, 100773774, 100773264, 100758393, 100765091, 100757558, 100689332	110	87	7984	5.83992	0.144292	0.00916093	0.00793036
KEGG_PATHWAY	cge00190:Oxidative phosphorylation	11	6.8323	2.19231e-05	100771246, 100766880, 100752739, 100767451, 100763024, 100770431, 100757815, 100766611, 100770018, 100750797, 100754380	110	142	7984	5.62254	0.00293341	0.000436466	0.000377836
KEGG_PATHWAY	cge05012:Parkinson's disease	11	6.8323	4.41807e-05	100771246, 100766880, 100752739, 100767451, 100763024, 100770431, 100766611, 100770018, 100750797, 100754380, 100769087	110	154	7984	5.18442	0.00590285	0.000657801	0.00056944
KEGG_PATHWAY	cge05134:Legionellosis	4	2.48447	0.0503635	100763958, 100757864, 100689276, 100689472	110	61	7984	4.75946	0.999017	0.269948	0.233687
KEGG_PATHWAY	cge05010:Alzheimer's disease	12	7.45342	4.2964e-05	100771246, 100766880, 100752739, 100773810, 100767451, 100757689, 100763024, 100770431, 100766611, 100770018, 100750797, 100754380	110	186	7984	4.6827	0.00574076	0.000657801	0.00056944
KEGG_PATHWAY	cge00561:Glycerolipid metabolism	4	2.48447	0.0632732	100772225, 100689106, 100774981, 100754963	110	67	7984	4.33324	0.999843	0.302808	0.262132
KEGG_PATHWAY	cge05016:Huntington's disease	12	7.45342	0.000118187	100771246, 100766880, 100752739, 100767451, 100763024, 100770431, 100766611, 100765091, 100770018, 100750797, 100754380, 100769087	110	208	7984	4.18741	0.0157133	0.00131976	0.00114248
KEGG_PATHWAY	cge03010:Ribosome	11	6.8323	0.00172013	100752957, 100757682, 100765562, 100756654, 100756048, 100760077, 100774114, 100689292, 100689045, 100765425, 100689400	110	243	7984	3.2856	0.206019	0.0128054	0.0110853
KEGG_PATHWAY	cge01100:Metabolic pathways	51	31.677	6.83481e-13	100771246, 100764352, 100763024, 100770431, 100757815, 100752401, 100767908, 100760315, 100736551, 100773264, 100766611, 100754380, 100765075, 100768220, 100766880, 100767451, 100752739, 100770348, 100750797, 100757944, 100760467, 100759566, 100774981, 100752902, 100769224, 100750727, 100689106, 100750969, 100762274, 100754963, 100757558, 100770018, 100765829, 100758089, 100755179, 100764455, 100…	110	1328	7984	2.7874	9.15827e-11	9.15865e-11	7.92838e-11
KEGG_PATHWAY	cge04932:Non-alcoholic fatty liver disease (NAFLD)	6	3.72671	0.0675205	100771246, 100755461, 100766880, 100767451, 100766611, 100750797	110	160	7984	2.72182	0.999915	0.311991	0.270082
SMART	SM00186:FBG	2	1.24224	0.0515266	100770424, 100771647	21	8	3038	36.1667	0.760294	1	1
UP_KEYWORDS	CF(1)	2	1.24224	0.0321312	100763024, 100770431	76	3	6928	60.7719	0.976617	0.24917	0.234134
UP_KEYWORDS	ATP synthesis	2	1.24224	0.0426135	100763024, 100770431	76	4	6928	45.5789	0.993316	0.27462	0.258048
UP_KEYWORDS	One-carbon metabolism	2	1.24224	0.0426135	100750969, 100758089	76	4	6928	45.5789	0.993316	0.27462	0.258048
UP_KEYWORDS	Dioxygenase	4	2.48447	0.000138482	100765075, 100768220, 100759566, 100768126	76	10	6928	36.4632	0.0158003	0.00803193	0.00754725
UP_KEYWORDS	Hydrogen ion transport	3	1.86335	0.00491949	100752739, 100770431, 100754380	76	10	6928	27.3474	0.432854	0.0634068	0.0595805
UP_KEYWORDS	Peroxidase	2	1.24224	0.073393	100773774, 100689332	76	7	6928	26.0451	0.999844	0.354733	0.333327
UP_KEYWORDS	Lipid-binding	2	1.24224	0.0933682	100752739, 100754380	76	9	6928	20.2573	0.999987	0.433228	0.407085
UP_KEYWORDS	Methylation	3	1.86335	0.0252614	100689276, 100689472, 100689477	76	23	6928	11.8902	0.94726	0.24917	0.234134
UP_KEYWORDS	Chaperone	3	1.86335	0.0295419	100689096, 100689472, 100756447	76	25	6928	10.9389	0.968207	0.24917	0.234134
UP_KEYWORDS	Ubl conjugation	5	3.10559	0.0020022	100689080, 100689276, 100689472, 100689477, 100689332	76	50	6928	9.11579	0.205851	0.0387092	0.0363733
UP_KEYWORDS	Isopeptide bond	3	1.86335	0.0492008	100689080, 100689472, 100689332	76	33	6928	8.28708	0.996979	0.286459	0.269173
UP_KEYWORDS	Oxidoreductase	14	8.69565	2.32276e-08	100765075, 100772225, 100768220, 100689106, 100764352, 100773774, 100768126, 100769495, 100766828, 100757689, 100759566, 100689064, 100689332, 100689102	76	169	6928	7.55154	2.67117e-06	2.6944e-06	2.53181e-06
UP_KEYWORDS	Iron	6	3.72671	0.00117066	100765075, 100753194, 100768220, 100773774, 100768126, 100689102	76	74	6928	7.39118	0.126026	0.0271592	0.0255203
UP_KEYWORDS	NAD	3	1.86335	0.0603786	100750969, 100764352, 100689064	76	37	6928	7.39118	0.999224	0.33352	0.313394
UP_KEYWORDS	Acetylation	7	4.34783	0.000423188	100689106, 100689096, 100689045, 100689276, 100689472, 100689477, 100689332	76	91	6928	7.01215	0.0475112	0.0163633	0.0153758
UP_KEYWORDS	Heme	3	1.86335	0.0723327	100753194, 100773774, 100768126	76	41	6928	6.67009	0.999822	0.354733	0.333327
UP_KEYWORDS	Endoplasmic reticulum	4	2.48447	0.0316995	100689080, 100689096, 100689307, 100753555	76	64	6928	5.69737	0.975387	0.24917	0.234134
UP_KEYWORDS	Phosphoprotein	8	4.96894	0.00112301	100689106, 100736551, 100689292, 100689045, 100689276, 100689472, 100689332, 100689102	76	150	6928	4.86175	0.121219	0.0271592	0.0255203
UP_KEYWORDS	Ribosomal protein	6	3.72671	0.0169989	100760077, 100774114, 100689292, 100689045, 100765425, 100689400	76	139	6928	3.93487	0.860777	0.197187	0.185288
UP_KEYWORDS	Cytoplasm	8	4.96894	0.00417278	100765075, 100759566, 100689045, 100689276, 100689472, 100689477, 100689332, 100689267	76	189	6928	3.85854	0.381757	0.0605053	0.0568541
UP_KEYWORDS	Transport	9	5.59006	0.00282981	100753194, 100752739, 100773810, 100689307, 100770431, 100756348, 100750797, 100754380, 100752846	76	225	6928	3.64632	0.278115	0.046894	0.0440641
UP_KEYWORDS	Ribonucleoprotein	6	3.72671	0.0364979	100760077, 100774114, 100689292, 100689045, 100765425, 100689400	76	170	6928	3.21734	0.986099	0.26461	0.248642
UP_KEYWORDS	ATP-binding	8	4.96894	0.0322203	100689305, 100758963, 100758089, 100763024, 100736551, 100770431, 100689472, 100689477	76	282	6928	2.58604	0.976863	0.24917	0.234134
UP_KEYWORDS	Nucleotide-binding	9	5.59006	0.0493896	100689305, 100758963, 100758089, 100763024, 100736551, 100770431, 100689276, 100689472, 100689477	76	376	6928	2.18197	0.997047	0.286459	0.269173
UP_KEYWORDS	Metal-binding	10	6.21118	0.0732259	100765075, 100753194, 100768220, 100758089, 100773774, 100689096, 100736551, 100768126, 100765425, 100689102	76	480	6928	1.89912	0.999841	0.354733	0.333327

## Sheet: BAT
Category	Term	Count	%	PValue	Genes	List Total	Pop Hits	Pop Total	Fold Enrichment	Bonferroni	Benjamini	FDR
GOTERM_BP_DIRECT	GO:0006099~tricarboxylic acid cycle	7	4.06977	9.09799e-09	100689402, 100764352, 100771661, 103158535, 100759203, 100764862, 100751753	56	10	2774	34.675	5.54977e-07	5.4588e-07	5.4588e-07
GOTERM_BP_DIRECT	GO:0055114~oxidation-reduction process	3	1.74419	0.0261776	100689328, 100750797, 100751523	56	13	2774	11.4313	0.801727	0.361886	0.361886
GOTERM_BP_DIRECT	GO:0015986~ATP synthesis coupled proton transport	3	1.74419	0.0301572	100763024, 100770431, 100766108	56	14	2774	10.6148	0.845552	0.361886	0.361886
GOTERM_BP_DIRECT	GO:0008152~metabolic process	5	2.90698	0.0210038	100761589, 100768055, 100763383, 100774058, 100763456	56	54	2774	4.58664	0.726069	0.361886	0.361886
GOTERM_BP_DIRECT	GO:0006412~translation	9	5.23256	0.00213905	103163645, 100755560, 100760077, 100753709, 100774114, 100689292, 100689045, 100765425, 100689400	56	120	2774	3.71518	0.122451	0.0641716	0.0641716
GOTERM_CC_DIRECT	GO:0045261~proton-transporting ATP synthase complex, catalytic core F(1)	3	1.74419	0.000983662	100763024, 100770431, 100766108	51	4	3834	56.3824	0.0338586	0.0172141	0.0162304
GOTERM_CC_DIRECT	GO:0070469~respiratory chain	3	1.74419	0.0137253	100689328, 100750797, 100751523	51	14	3834	16.1092	0.38351	0.120097	0.113234
GOTERM_CC_DIRECT	GO:0005743~mitochondrial inner membrane	5	2.90698	0.000546584	100689328, 100689402, 100760870, 100750797, 100751523	51	30	3834	12.5294	0.0189538	0.0172141	0.0162304
GOTERM_CC_DIRECT	GO:0005623~cell	3	1.74419	0.0575054	100689437, 100773693, 100689102	51	30	3834	7.51765	0.874177	0.358724	0.338226
GOTERM_CC_DIRECT	GO:0005739~mitochondrion	5	2.90698	0.00729827	100689405, 100689337, 100771661, 100759203, 100751753	51	60	3834	6.26471	0.226149	0.0851465	0.080281
GOTERM_CC_DIRECT	GO:0005840~ribosome	5	2.90698	0.0614956	100755560, 100774114, 100689292, 100765425, 100689400	51	115	3834	3.26854	0.89154	0.358724	0.338226
GOTERM_MF_DIRECT	GO:0004449~isocitrate dehydrogenase (NAD+) activity	2	1.16279	0.0315571	100771661, 100751753	68	2	4213	61.9559	0.894031	0.368166	0.357647
GOTERM_MF_DIRECT	GO:0046933~proton-transporting ATP synthase activity, rotational mechanism	3	1.74419	0.00241589	100763024, 100770431, 100766108	68	5	4213	37.1735	0.155759	0.0422781	0.0410701
GOTERM_MF_DIRECT	GO:0016853~isomerase activity	2	1.16279	0.0917571	100768055, 100763456	68	6	4213	20.652	0.998814	0.713666	0.693276
GOTERM_MF_DIRECT	GO:0008137~NADH dehydrogenase (ubiquinone) activity	7	4.06977	7.8776e-07	100757245, 100768067, 100757242, 100754223, 100761333, 100765445, 100757916	68	22	4213	19.7132	5.51417e-05	5.51432e-05	5.35677e-05
GOTERM_MF_DIRECT	GO:0051287~NAD binding	5	2.90698	9.21221e-05	100757245, 100768067, 100771661, 103158535, 100751753	68	16	4213	19.3612	0.0064281	0.00322427	0.00313215
GOTERM_MF_DIRECT	GO:0009055~electron carrier activity	3	1.74419	0.0258998	100689402, 100754223, 100753078	68	16	4213	11.6167	0.840685	0.362597	0.352237
GOTERM_MF_DIRECT	GO:0050660~flavin adenine dinucleotide binding	3	1.74419	0.0469124	100689437, 100767527, 100774097	68	22	4213	8.44853	0.965382	0.469124	0.45572
GOTERM_MF_DIRECT	GO:0000287~magnesium ion binding	3	1.74419	0.0911012	100771661, 103158535, 100751753	68	32	4213	5.80836	0.998752	0.713666	0.693276
GOTERM_MF_DIRECT	GO:0003735~structural constituent of ribosome	9	5.23256	0.000547897	103163645, 100755560, 100760077, 100753709, 100774114, 100689292, 100689045, 100765425, 100689400	68	120	4213	4.64669	0.0376368	0.0127843	0.012419
INTERPRO	IPR005475:Transketolase-like, pyrimidine-binding domain	2	1.16279	0.0246416	100774058, 100764862	82	2	6534	79.6829	0.998587	0.92582	0.92582
INTERPRO	IPR001017:Dehydrogenase, E1 component	2	1.16279	0.0246416	100774853, 100764862	82	2	6534	79.6829	0.998587	0.92582	0.92582
INTERPRO	IPR001804:Isocitrate and isopropylmalate dehydrogenases family	2	1.16279	0.0246416	100771661, 100751753	82	2	6534	79.6829	0.998587	0.92582	0.92582
INTERPRO	IPR004434:Isocitrate dehydrogenase NAD-dependent	2	1.16279	0.0246416	100771661, 100751753	82	2	6534	79.6829	0.998587	0.92582	0.92582
INTERPRO	IPR000793:ATPase, F1/V1/A1 complex, alpha/beta subunit, C-terminal	2	1.16279	0.0367365	100763024, 100770431	82	3	6534	53.122	0.999947	1	1
INTERPRO	IPR001753:Crotonase superfamily	3	1.74419	0.00148165	100768055, 100757947, 100763456	82	5	6534	47.8098	0.322918	0.129891	0.129891
INTERPRO	IPR019818:Isocitrate/isopropylmalate dehydrogenase, conserved site	3	1.74419	0.00148165	100771661, 103158535, 100751753	82	5	6534	47.8098	0.322918	0.129891	0.129891
INTERPRO	IPR024084:Isopropylmalate dehydrogenase-like domain	3	1.74419	0.00148165	100771661, 103158535, 100751753	82	5	6534	47.8098	0.322918	0.129891	0.129891
INTERPRO	IPR018376:Enoyl-CoA hydratase/isomerase, conserved site	2	1.16279	0.0486833	100768055, 100757947	82	4	6534	39.8415	0.999998	1	1
INTERPRO	IPR020003:ATPase, alpha/beta subunit, nucleotide-binding domain, active site	2	1.16279	0.0486833	100763024, 100770431	82	4	6534	39.8415	0.999998	1	1
INTERPRO	IPR004100:ATPase, alpha/beta subunit, N-terminal	2	1.16279	0.0486833	100763024, 100770431	82	4	6534	39.8415	0.999998	1	1
INTERPRO	IPR000194:ATPase, F1/V1/A1 complex, alpha/beta subunit, nucleotide-binding domain	2	1.16279	0.0486833	100763024, 100770431	82	4	6534	39.8415	0.999998	1	1
INTERPRO	IPR006089:Acyl-CoA dehydrogenase, conserved site	2	1.16279	0.0836525	100767527, 100774097	82	7	6534	22.7666	1	1	1
KEGG_PATHWAY	cge00020:Citrate cycle (TCA cycle)	18	10.4651	1.88986e-22	100689437, 100774878, 100771246, 100763194, 100689402, 100764352, 100771661, 103158535, 100774853, 100751753, 100751457, 100750732, 100761589, 100750580, 100759203, 100758466, 100764862, 100754480	134	33	7984	32.4993	2.92928e-20	2.92928e-20	2.55131e-20
KEGG_PATHWAY	cge01210:2-Oxocarboxylic acid metabolism	6	3.48837	1.50875e-05	100750580, 100771661, 103158535, 100759203, 100751753, 100754480	134	20	7984	17.8746	0.00233584	0.00014616	0.000127301
KEGG_PATHWAY	cge00630:Glyoxylate and dicarboxylate metabolism	8	4.65116	5.72613e-07	100689437, 100763194, 100764163, 100689337, 100764352, 100750580, 100773774, 100759203	134	31	7984	15.376	8.87511e-05	5.917e-06	5.15352e-06
KEGG_PATHWAY	cge00071:Fatty acid degradation	12	6.97674	3.07374e-10	100772225, 100751492, 100765829, 100758239, 100759026, 100770034, 100757947, 100767527, 100774222, 100763159, 100754654, 100774097	134	49	7984	14.5915	4.7643e-08	4.7643e-09	4.14955e-09
KEGG_PATHWAY	cge01200:Carbon metabolism	27	15.6977	4.59045e-22	100774878, 100771246, 100689402, 100764352, 100771661, 100774853, 100774058, 100751753, 100751457, 100761589, 100750580, 100758466, 100774097, 100754480, 100689344, 100689437, 100763194, 100773774, 103158535, 100771717, 100757947, 100754654, 100750732, 100759203, 100764862, 100763159, 100767338	134	124	7984	12.9735	7.11519e-20	3.5576e-20	3.09855e-20
KEGG_PATHWAY	cge00190:Oxidative phosphorylation	27	15.6977	1.78283e-20	100771246, 100689328, 100689402, 100765100, 100763024, 100770431, 100757815, 100757916, 100770018, 100754681, 100754223, 100760870, 100765445, 100766611, 100774095, 100773999, 100768067, 100767451, 100766880, 100750797, 100750732, 100751523, 100757245, 100755187, 100757242, 100761333, 100766108	134	142	7984	11.329	2.76339e-18	9.21131e-19	8.02275e-19
KEGG_PATHWAY	cge01212:Fatty acid metabolism	10	5.81395	2.94114e-07	100751492, 100765829, 100758239, 100759026, 100770034, 100757947, 100767527, 100763159, 100754654, 100774097	134	56	7984	10.6397	4.55867e-05	3.25626e-06	2.8361e-06
KEGG_PATHWAY	cge05012:Parkinson's disease	26	15.1163	2.19763e-18	100771246, 100689328, 100689402, 100765100, 100763024, 100770431, 100757916, 100770018, 100769087, 100754681, 100754223, 100760870, 100765445, 100766611, 100774095, 100773999, 100768067, 100767451, 100766880, 100750797, 100750732, 100751523, 100757245, 100757242, 100761333, 100766108	134	154	7984	10.0593	3.40632e-16	8.50074e-17	7.40387e-17
KEGG_PATHWAY	cge00640:Propanoate metabolism	5	2.90698	0.00144138	100761589, 100757947, 100763159, 100754654, 100751457	134	30	7984	9.93035	0.200345	0.0106388	0.00926601
KEGG_PATHWAY	cge04932:Non-alcoholic fatty liver disease (NAFLD)	24	13.9535	1.02304e-15	100773999, 100771246, 100689328, 100689402, 100766880, 100768067, 100752717, 100767451, 100763032, 100765100, 100757916, 100750797, 100751523, 100750732, 100754681, 100757245, 100757242, 100754223, 100761333, 100760870, 100765445, 100766611, 100774160, 100774095	134	160	7984	8.93731	1.54876e-13	1.7619e-14	1.53456e-14
KEGG_PATHWAY	cge01230:Biosynthesis of amino acids	12	6.97674	8.1372e-08	100764163, 100689337, 100750580, 100771661, 103158535, 100774058, 100759203, 100771717, 100751753, 100767338, 100754480, 100689344	134	81	7984	8.82698	1.26126e-05	9.70204e-07	8.45016e-07
KEGG_PATHWAY	cge03320:PPAR signaling pathway	12	6.97674	8.1372e-08	100761139, 100689191, 100751492, 100765055, 100761885, 100763032, 100772970, 100759026, 100770034, 100755778, 100763159, 100689267	134	81	7984	8.82698	1.26126e-05	9.70204e-07	8.45016e-07
KEGG_PATHWAY	cge00280:Valine, leucine and isoleucine degradation	8	4.65116	4.01585e-05	100689437, 100772225, 100765829, 100758239, 100757947, 100763159, 100754654, 100774097	134	57	7984	8.3624	0.00620536	0.000366151	0.000318906
KEGG_PATHWAY	cge05010:Alzheimer's disease	26	15.1163	2.28961e-16	100771246, 100689328, 100689402, 100765100, 100763024, 100770431, 100757916, 100770018, 100754681, 100754223, 100760870, 100765445, 100766611, 100774095, 100773999, 100768067, 100767451, 100766880, 100750797, 100750732, 100751523, 100757245, 100689191, 100757242, 100761333, 100766108	134	186	7984	8.32868	3.44169e-14	4.43612e-15	3.86372e-15
KEGG_PATHWAY	cge00620:Pyruvate metabolism	6	3.48837	0.000689014	100689437, 100774878, 100772225, 100763194, 100764352, 100774853	134	43	7984	8.31378	0.101325	0.00593318	0.0051676
KEGG_PATHWAY	cge00062:Fatty acid elongation	4	2.32558	0.0120358	100765829, 100758239, 100757947, 100754654	134	29	7984	8.21822	0.846931	0.0746219	0.0649933
KEGG_PATHWAY	cge05016:Huntington's disease	28	16.2791	3.09343e-17	100771246, 100689328, 100689402, 100772970, 100765100, 100763024, 100770431, 100757916, 100770018, 100769087, 100754681, 100754223, 100760870, 100765445, 100766611, 100774095, 100773999, 100768067, 100767451, 100766880, 100750797, 100750732, 100751523, 100757245, 100757242, 100761333, 100760320, 100766108	134	208	7984	8.02067	4.79481e-15	6.84973e-16	5.9659e-16
KEGG_PATHWAY	cge01130:Biosynthesis of antibiotics	30	17.4419	2.74218e-18	100774878, 100771246, 100689402, 100689106, 100764352, 100771661, 100774853, 100774058, 100751753, 100751457, 100761589, 100765829, 100750580, 100758466, 100754480, 100689344, 100689437, 100772225, 100763194, 100773774, 103158535, 100771717, 100757947, 100754654, 100750732, 100758239, 100759203, 100764862, 100763159, 100767338	134	227	7984	7.87428	4.25037e-16	8.50074e-17	7.40387e-17
KEGG_PATHWAY	cge00410:beta-Alanine metabolism	4	2.32558	0.0171268	100772225, 100757947, 100763159, 100754654	134	33	7984	7.22207	0.931276	0.102102	0.0889277
KEGG_PATHWAY	cge00380:Tryptophan metabolism	5	2.90698	0.0075459	100772225, 100773774, 100757947, 100764862, 100754654	134	47	7984	6.33852	0.690887	0.0508528	0.0442911
KEGG_PATHWAY	cge00561:Glycerolipid metabolism	7	4.06977	0.000828412	100772225, 100689191, 100689106, 100763383, 100774981, 100754963, 100753746	134	67	7984	6.22499	0.120549	0.0067581	0.00588608
KEGG_PATHWAY	cge00650:Butanoate metabolism	3	1.74419	0.0835189	100757947, 100754654, 100774097	134	29	7984	6.16366	0.999999	0.417595	0.363711
KEGG_PATHWAY	cge00010:Glycolysis / Gluconeogenesis	7	4.06977	0.00104501	100689437, 100774878, 100772225, 100689106, 100774853, 100771717, 100767338	134	70	7984	5.95821	0.149611	0.00809886	0.00705384
KEGG_PATHWAY	cge00310:Lysine degradation	5	2.90698	0.0107469	100772225, 100758466, 100757947, 100764862, 100754654	134	52	7984	5.72905	0.812651	0.0694069	0.0604512
KEGG_PATHWAY	cge04920:Adipocytokine signaling pathway	6	3.48837	0.0068223	100751492, 100765055, 100752717, 100763032, 100770034, 100774160	134	72	7984	4.96517	0.653918	0.0480662	0.0418641
KEGG_PATHWAY	cge03010:Ribosome	20	11.6279	1.65113e-08	103163645, 100752957, 100755729, 100765562, 100753709, 100774114, 100770845, 100755560, 100757231, 100757682, 100756654, 100760077, 100756048, 100754112, 100689292, 100758037, 100689045, 100766349, 100765425, 100689400	134	243	7984	4.90388	2.55924e-06	2.32659e-07	2.02638e-07
KEGG_PATHWAY	cge00480:Glutathione metabolism	5	2.90698	0.0195074	100774867, 100771188, 103158535, 100765235, 100689311	134	62	7984	4.80501	0.952808	0.109674	0.0955229
KEGG_PATHWAY	cge04923:Regulation of lipolysis in adipocytes	4	2.32558	0.0661856	100761885, 100755300, 100689067, 100753746	134	56	7984	4.25586	0.999975	0.341959	0.297835
KEGG_PATHWAY	cge04146:Peroxisome	5	2.90698	0.0568744	100751492, 100768055, 100773774, 103158535, 100760320	134	87	7984	3.42426	0.999886	0.303984	0.26476
KEGG_PATHWAY	cge04152:AMPK signaling pathway	7	4.06977	0.0198121	100765055, 100752717, 100763032, 100770034, 100755300, 100764403, 100774160	134	128	7984	3.2584	0.955028	0.109674	0.0955229
KEGG_PATHWAY	cge01100:Metabolic pathways	65	37.7907	1.52483e-17	100774878, 100771246, 100689328, 100689402, 100763383, 100764352, 100763024, 100770431, 100757815, 100751753, 100760315, 100754223, 100750580, 100760870, 100758466, 100765445, 100766611, 100766880, 100689337, 100768067, 100767451, 100771717, 100757947, 100750797, 100751523, 100753746, 100758239, 100759203, 100764862, 100774981, 100767338, 100689106, 100771661, 100765100, 100774853, 100774058, 100…	134	1328	7984	2.91629	2.36348e-15	3.93914e-16	3.43086e-16
SMART	SM00861:SM00861	2	1.16279	0.0176988	100774058, 100764862	28	2	3038	108.5	0.371418	0.230084	0.230084
SMART	SM01329:SM01329	3	1.74419	0.000748403	100771661, 103158535, 100751753	28	5	3038	65.1	0.0192775	0.0194585	0.0194585
SMART	SM00054:EFh	3	1.74419	0.0900573	100689052, 100753997, 100771384	28	57	3038	5.71053	0.914026	0.780496	0.780496
UP_KEYWORDS	Tricarboxylic acid cycle	5	2.90698	6.21208e-07	100689402, 100764352, 100771661, 103158535, 100751753	83	7	6928	59.6213	6.08765e-05	1.75204e-05	1.39809e-05
UP_KEYWORDS	Thiamine pyrophosphate	2	1.16279	0.0350945	100774853, 100774058	83	3	6928	55.6466	0.969835	0.157925	0.126021
UP_KEYWORDS	CF(1)	2	1.16279	0.0350945	100763024, 100770431	83	3	6928	55.6466	0.969835	0.157925	0.126021
UP_KEYWORDS	ATP synthesis	2	1.16279	0.0465201	100763024, 100770431	83	4	6928	41.7349	0.990613	0.177134	0.141349
UP_KEYWORDS	Schiff base	2	1.16279	0.0465201	100771717, 100689344	83	4	6928	41.7349	0.990613	0.177134	0.141349
UP_KEYWORDS	Ubiquinone	13	7.55814	3.32281e-15	100689328, 100766880, 100768067, 100757916, 100750797, 100751523, 100754681, 100757245, 100757242, 100754223, 100761333, 100760870, 100765445	83	36	6928	30.1419	3.26406e-13	3.28959e-13	2.62502e-13
UP_KEYWORDS	Peroxidase	2	1.16279	0.080001	100773774, 100773693	83	7	6928	23.8485	0.999717	0.282861	0.225717
UP_KEYWORDS	Transit peptide	6	3.48837	1.35177e-05	100689437, 100689405, 100689402, 100771661, 100759203, 100751753	83	27	6928	18.5489	0.00132386	0.000191179	0.000152557
UP_KEYWORDS	Respiratory chain	3	1.74419	0.014914	100689328, 100750797, 100751523	83	16	6928	15.6506	0.770666	0.0868519	0.069306
UP_KEYWORDS	Electron transport	4	2.32558	0.002386	100689328, 100689402, 100750797, 100751523	83	23	6928	14.5165	0.208723	0.021474	0.0171358
UP_KEYWORDS	NAD	6	3.48837	6.65234e-05	100689437, 100768067, 100764352, 100771661, 100761333, 100751753	83	37	6928	13.5357	0.0064983	0.000823227	0.000656918
UP_KEYWORDS	Mitochondrion inner membrane	4	2.32558	0.0046781	100689328, 100689402, 100750797, 100751523	83	29	6928	11.5131	0.368419	0.0356255	0.0284284
UP_KEYWORDS	FAD	3	1.74419	0.0298115	100689437, 100767527, 100774097	83	23	6928	10.8874	0.948489	0.147567	0.117755
UP_KEYWORDS	Methylation	3	1.74419	0.0298115	100689405, 100689276, 100689477	83	23	6928	10.8874	0.948489	0.147567	0.117755
UP_KEYWORDS	Oxidoreductase	20	11.6279	4.31776e-14	100689437, 100772225, 100689328, 100768067, 100689106, 100764352, 100771661, 100773774, 103158535, 100774853, 100751753, 100757916, 100757242, 100761333, 100773693, 100764862, 100765445, 100767527, 100774097, 100689102	83	169	6928	9.87809	4.23239e-12	2.13729e-12	1.70551e-12
UP_KEYWORDS	Manganese	3	1.74419	0.0374344	100771661, 103158535, 100751753	83	26	6928	9.63114	0.976222	0.161131	0.128579
UP_KEYWORDS	Mitochondrion	10	5.81395	7.07895e-07	100689437, 100689328, 100689405, 100689402, 100689337, 100771661, 100759203, 100751753, 100750797, 100751523	83	87	6928	9.59424	6.93713e-05	1.75204e-05	1.39809e-05
UP_KEYWORDS	Flavoprotein	3	1.74419	0.0401245	100689437, 100767527, 100774097	83	27	6928	9.27443	0.981926	0.165514	0.132076
UP_KEYWORDS	Acetylation	10	5.81395	1.04112e-06	100689437, 100689405, 100689106, 100689337, 100689099, 100689045, 100689276, 100689477, 100751963, 100689344	83	91	6928	9.17251	0.000102024	2.06141e-05	1.64496e-05
UP_KEYWORDS	Magnesium	5	2.90698	0.00367905	100771661, 103158535, 100774058, 100689067, 100751753	83	54	6928	7.72869	0.303169	0.0303522	0.0242204
UP_KEYWORDS	Lyase	3	1.74419	0.0576882	100689337, 100759203, 100771717	83	33	6928	7.58817	0.997041	0.211523	0.168791
UP_KEYWORDS	Phosphoprotein	12	6.97674	1.26979e-06	100689437, 100689405, 100689106, 100689337, 100689292, 100689099, 100689045, 100689276, 100689246, 100751963, 100689344, 100689102	83	150	6928	6.67759	0.000124432	2.09515e-05	1.67189e-05
UP_KEYWORDS	Ubl conjugation	4	2.32558	0.0210167	100689337, 100689099, 100689276, 100689477	83	50	6928	6.67759	0.875268	0.115592	0.0922401
UP_KEYWORDS	Iron	5	2.90698	0.0112036	100689402, 100757242, 100773774, 100759203, 100689102	83	74	6928	5.63986	0.668507	0.0693222	0.0553177
UP_KEYWORDS	Ribosomal protein	9	5.23256	0.00021904	103163645, 100755560, 100760077, 100753709, 100774114, 100689292, 100689045, 100765425, 100689400	83	139	6928	5.40452	0.0212395	0.00240944	0.00192269
UP_KEYWORDS	Ribonucleoprotein	9	5.23256	0.000847389	103163645, 100755560, 100760077, 100753709, 100774114, 100689292, 100689045, 100765425, 100689400	83	170	6928	4.41899	0.0797219	0.00838916	0.00669438
UP_KEYWORDS	Cytoplasm	8	4.65116	0.00681573	100689337, 100689099, 100689045, 100689276, 100689477, 100751963, 100689344, 100689267	83	189	6928	3.53312	0.488408	0.048197	0.0384602
UP_KEYWORDS	Metal-binding	13	7.55814	0.0103279	100689402, 100772623, 100771661, 100773774, 103158535, 100774058, 100751753, 100757242, 100759203, 100689067, 100771384, 100765425, 100689102	83	480	6928	2.26064	0.638466	0.0681642	0.0543937

## Sheet: WAT
Category	Term	Count	%	PValue	Genes	List Total	Pop Hits	Pop Total	Fold Enrichment	Bonferroni	Benjamini	FDR
GOTERM_BP_DIRECT	GO:0000413~protein peptidyl-prolyl isomerization	2	1.20482	0.0343138	100769490, 100774375	49	2	2774	56.6122	0.889167	0.531864	0.531864
GOTERM_BP_DIRECT	GO:0015991~ATP hydrolysis coupled proton transport	3	1.80723	0.023373	100763024, 100770431, 100754380	49	14	2774	12.1312	0.774623	0.483042	0.483042
GOTERM_BP_DIRECT	GO:0015986~ATP synthesis coupled proton transport	3	1.80723	0.023373	100763024, 100770431, 100754380	49	14	2774	12.1312	0.774623	0.483042	0.483042
GOTERM_BP_DIRECT	GO:0006412~translation	12	7.22892	3.64689e-06	103163645, 100767024, 100755560, 100689408, 100760077, 100753709, 100774114, 100689292, 100689045, 100754588, 100765425, 100689400	49	120	2774	5.66122	0.000229728	0.000226107	0.000226107
GOTERM_CC_DIRECT	GO:0045261~proton-transporting ATP synthase complex, catalytic core F(1)	2	1.20482	0.0551801	100763024, 100770431	55	4	3834	34.8545	0.907815	0.579391	0.579391
GOTERM_CC_DIRECT	GO:0042470~melanosome	3	1.80723	0.00658011	100689472, 100689246, 100689332	55	9	3834	23.2364	0.242156	0.138182	0.138182
GOTERM_CC_DIRECT	GO:0030496~midbody	3	1.80723	0.00987317	100689096, 100769490, 100689099	55	11	3834	19.0116	0.340804	0.138224	0.138224
GOTERM_CC_DIRECT	GO:0005840~ribosome	7	4.21687	0.00509998	100755560, 100689408, 100774114, 100689292, 100754588, 100765425, 100689400	55	115	3834	4.24316	0.193255	0.138182	0.138182
GOTERM_MF_DIRECT	GO:0004689~phosphorylase kinase activity	3	1.80723	0.00278976	100771772, 100762749, 100765281	60	6	4213	35.1083	0.142429	0.0511456	0.0511456
GOTERM_MF_DIRECT	GO:0046933~proton-transporting ATP synthase activity, rotational mechanism	2	1.20482	0.0681189	100763024, 100770431	60	5	4213	28.0867	0.979354	0.893032	0.893032
GOTERM_MF_DIRECT	GO:0019843~rRNA binding	2	1.20482	0.0811847	100767024, 100689408	60	6	4213	23.4056	0.990504	0.893032	0.893032
GOTERM_MF_DIRECT	GO:0003735~structural constituent of ribosome	12	7.22892	5.57012e-07	103163645, 100767024, 100755560, 100689408, 100760077, 100753709, 100774114, 100689292, 100689045, 100754588, 100765425, 100689400	60	120	4213	7.02167	3.06352e-05	3.06356e-05	3.06356e-05
GOTERM_MF_DIRECT	GO:0005509~calcium ion binding	9	5.42169	0.000584543	100754494, 100689096, 100689052, 100759158, 100771772, 100759361, 100771384, 100762749, 100765281	60	138	4213	4.57935	0.0316477	0.0160749	0.0160749
INTERPRO	IPR000793:ATPase, F1/V1/A1 complex, alpha/beta subunit, C-terminal	2	1.20482	0.0358404	100763024, 100770431	80	3	6534	54.45	0.999854	0.957979	0.957979
INTERPRO	IPR020003:ATPase, alpha/beta subunit, nucleotide-binding domain, active site	2	1.20482	0.0475031	100763024, 100770431	80	4	6534	40.8375	0.999992	0.957979	0.957979
INTERPRO	IPR004100:ATPase, alpha/beta subunit, N-terminal	2	1.20482	0.0475031	100763024, 100770431	80	4	6534	40.8375	0.999992	0.957979	0.957979
INTERPRO	IPR002942:RNA-binding S4 domain	2	1.20482	0.0475031	100767024, 100689408	80	4	6534	40.8375	0.999992	0.957979	0.957979
INTERPRO	IPR000194:ATPase, F1/V1/A1 complex, alpha/beta subunit, nucleotide-binding domain	2	1.20482	0.0475031	100763024, 100770431	80	4	6534	40.8375	0.999992	0.957979	0.957979
INTERPRO	IPR005824:KOW	2	1.20482	0.0590264	100689408, 100760077	80	5	6534	32.67	1	1	1
INTERPRO	IPR018503:Tetraspanin, conserved site	3	1.80723	0.00491825	100759632, 100754541, 100764427	80	9	6534	27.225	0.696736	0.396739	0.396739
INTERPRO	IPR000301:Tetraspanin	3	1.80723	0.00739713	100759632, 100754541, 100764427	80	11	6534	22.275	0.834165	0.416547	0.416547
INTERPRO	IPR008952:Tetraspanin, EC2 domain	3	1.80723	0.00880735	100759632, 100754541, 100764427	80	12	6534	20.4187	0.882442	0.416547	0.416547
INTERPRO	IPR018499:Tetraspanin/Peripherin	3	1.80723	0.0103276	100759632, 100754541, 100764427	80	13	6534	18.8481	0.918917	0.416547	0.416547
INTERPRO	IPR002048:EF-hand domain	6	3.61446	0.00214999	100689052, 100759158, 100771772, 100771384, 100762749, 100765281	80	76	6534	6.44803	0.405989	0.396739	0.396739
INTERPRO	IPR011992:EF-hand-like domain	6	3.61446	0.0047027	100689052, 100759158, 100771772, 100771384, 100762749, 100765281	80	91	6534	5.38516	0.680417	0.396739	0.396739
INTERPRO	IPR018247:EF-Hand 1, calcium-binding site	4	2.40964	0.0435211	100771772, 100771384, 100762749, 100765281	80	65	6534	5.02615	0.999979	0.957979	0.957979
KEGG_PATHWAY	cge04744:Phototransduction	4	2.40964	0.00733691	100771772, 100762749, 100689442, 100765281	116	28	7984	9.83251	0.709788	0.136956	0.120651
KEGG_PATHWAY	cge00630:Glyoxylate and dicarboxylate metabolism	4	2.40964	0.00975757	100763194, 100764163, 100689337, 100764352	116	31	7984	8.88098	0.807435	0.149025	0.131284
KEGG_PATHWAY	cge03010:Ribosome	25	15.0602	3.86567e-14	100767024, 100689408, 100765562, 100774114, 100754588, 100757231, 100760077, 100756048, 100756201, 100689045, 100765425, 100689400, 103163645, 100752957, 100765052, 100753709, 100770845, 100755560, 100757682, 100756654, 100754112, 100689292, 100758037, 100763698, 100766349	116	243	7984	7.08103	6.49081e-12	6.49432e-12	5.72119e-12
KEGG_PATHWAY	cge00020:Citrate cycle (TCA cycle)	3	1.80723	0.0813476	100763194, 100764352, 100751753	116	33	7984	6.25705	0.999999	0.380331	0.335054
KEGG_PATHWAY	cge00030:Pentose phosphate pathway	3	1.80723	0.0856448	100774058, 100771717, 100689344	116	34	7984	6.07302	1	0.380331	0.335054
KEGG_PATHWAY	cge01230:Biosynthesis of amino acids	7	4.21687	0.00105654	100764163, 100689337, 100774058, 100771717, 100751753, 100767338, 100689344	116	81	7984	5.94806	0.162716	0.0354996	0.0312734
KEGG_PATHWAY	cge00480:Glutathione metabolism	5	3.01205	0.0119989	100774867, 100771188, 100765235, 100689311, 100764638	116	62	7984	5.55061	0.868403	0.167985	0.147987
KEGG_PATHWAY	cge00190:Oxidative phosphorylation	11	6.62651	3.50063e-05	100755187, 100766880, 100767451, 100765100, 100763024, 100770431, 100757815, 100766611, 100770018, 100754380, 100774095	116	142	7984	5.33171	0.00586391	0.00196035	0.00172698
KEGG_PATHWAY	cge05031:Amphetamine addiction	5	3.01205	0.0148398	100760810, 100771772, 100689067, 100762749, 100765281	116	66	7984	5.21421	0.918876	0.184725	0.162734
KEGG_PATHWAY	cge00561:Glycerolipid metabolism	5	3.01205	0.0156108	100689191, 100689106, 100774981, 100754963, 100753746	116	67	7984	5.13639	0.928874	0.184725	0.162734
KEGG_PATHWAY	cge03320:PPAR signaling pathway	6	3.61446	0.00610186	100689191, 100765055, 100761885, 100763032, 100763159, 100689267	116	81	7984	5.09834	0.642369	0.128139	0.112884
KEGG_PATHWAY	cge04923:Regulation of lipolysis in adipocytes	4	2.40964	0.0465081	100758436, 100761885, 100689067, 100753746	116	56	7984	4.91626	0.999665	0.289383	0.254933
KEGG_PATHWAY	cge04918:Thyroid hormone synthesis	5	3.01205	0.0189455	100689305, 100771378, 100771188, 100689067, 100764638	116	71	7984	4.84701	0.959779	0.196094	0.17275
KEGG_PATHWAY	cge05010:Alzheimer's disease	13	7.83133	1.36216e-05	100766880, 100767451, 100765100, 100763024, 100771772, 100770431, 100770018, 100765281, 100689191, 100766611, 100754380, 100762749, 100774095	116	186	7984	4.81053	0.00228583	0.00114422	0.001008
KEGG_PATHWAY	cge04924:Renin secretion	5	3.01205	0.0198429	100756995, 100771772, 100689067, 100762749, 100765281	116	72	7984	4.77969	0.965511	0.196094	0.17275
KEGG_PATHWAY	cge04971:Gastric acid secretion	5	3.01205	0.0226909	100771378, 100771772, 100689067, 100762749, 100765281	116	75	7984	4.58851	0.978847	0.200636	0.17675
KEGG_PATHWAY	cge05012:Parkinson's disease	10	6.0241	0.000360331	100766880, 100767451, 100765100, 100763024, 100770431, 100766611, 100770018, 100754380, 100769087, 100774095	116	154	7984	4.46932	0.05875	0.0151339	0.0133323
KEGG_PATHWAY	cge01200:Carbon metabolism	8	4.81928	0.00201485	100763194, 100764352, 100774058, 100771717, 100763159, 100751753, 100767338, 100689344	116	124	7984	4.44049	0.287401	0.0564158	0.0496996
KEGG_PATHWAY	cge05100:Bacterial invasion of epithelial cells	5	3.01205	0.0279672	100753021, 100764022, 100774796, 100751189, 100689477	116	80	7984	4.30172	0.991481	0.212579	0.187272
KEGG_PATHWAY	cge04970:Salivary secretion	5	3.01205	0.0291031	100771378, 100771772, 100689067, 100762749, 100765281	116	81	7984	4.24862	0.993	0.212579	0.187272
KEGG_PATHWAY	cge05132:Salmonella infection	5	3.01205	0.0291031	100759867, 100764022, 100774796, 100753478, 100689477	116	81	7984	4.24862	0.993	0.212579	0.187272
KEGG_PATHWAY	cge04720:Long-term potentiation	4	2.40964	0.0744276	100760810, 100771772, 100762749, 100765281	116	68	7984	4.04868	0.999998	0.378904	0.333797
KEGG_PATHWAY	cge04920:Adipocytokine signaling pathway	4	2.40964	0.0850638	100758436, 100765055, 100763032, 100774160	116	72	7984	3.82375	1	0.380331	0.335054
KEGG_PATHWAY	cge05133:Pertussis	4	2.40964	0.0906125	100760435, 100771772, 100762749, 100765281	116	74	7984	3.72041	1	0.390331	0.343863
KEGG_PATHWAY	cge04921:Oxytocin signaling pathway	8	4.81928	0.00818093	100760810, 100764022, 100689052, 100771772, 100689067, 100689477, 100762749, 100765281	116	160	7984	3.44138	0.748434	0.13744	0.121078
KEGG_PATHWAY	cge04915:Estrogen signaling pathway	5	3.01205	0.0575745	100771772, 100689067, 100689472, 100762749, 100765281	116	101	7984	3.40731	0.999953	0.312016	0.274872
KEGG_PATHWAY	cge04713:Circadian entrainment	5	3.01205	0.0575745	100771772, 100689067, 100762749, 100689442, 100765281	116	101	7984	3.40731	0.999953	0.312016	0.274872
KEGG_PATHWAY	cge05016:Huntington's disease	10	6.0241	0.00300835	100766880, 100767451, 100765100, 100763024, 100770431, 100766611, 100770018, 100754380, 100769087, 100774095	116	208	7984	3.30902	0.397197	0.0722005	0.0636052
KEGG_PATHWAY	cge04728:Dopaminergic synapse	6	3.61446	0.0404193	100760810, 100771772, 100689067, 100762749, 100689442, 100765281	116	131	7984	3.15241	0.999023	0.261171	0.230079
KEGG_PATHWAY	cge04932:Non-alcoholic fatty liver disease (NAFLD)	7	4.21687	0.0277349	100766880, 100767451, 100763032, 100765100, 100766611, 100774160, 100774095	116	160	7984	3.01121	0.991132	0.212579	0.187272
KEGG_PATHWAY	cge04750:Inflammatory mediator regulation of TRP channels	5	3.01205	0.0839489	100760810, 100771772, 100689067, 100762749, 100765281	116	115	7984	2.9925	1	0.380331	0.335054
KEGG_PATHWAY	cge04270:Vascular smooth muscle contraction	6	3.61446	0.0499614	100760810, 100689052, 100771772, 100689067, 100762749, 100765281	116	139	7984	2.97097	0.999818	0.289431	0.254975
KEGG_PATHWAY	cge04261:Adrenergic signaling in cardiomyocytes	6	3.61446	0.0499614	100771378, 100760810, 100771772, 100689067, 100762749, 100765281	116	139	7984	2.97097	0.999818	0.289431	0.254975
KEGG_PATHWAY	cge04114:Oocyte meiosis	5	3.01205	0.0860273	100760810, 100757677, 100771772, 100762749, 100765281	116	116	7984	2.96671	1	0.380331	0.335054
KEGG_PATHWAY	cge05034:Alcoholism	8	4.81928	0.0211705	100760810, 100758436, 100771772, 100689067, 100753137, 100762749, 100689442, 100765281	116	193	7984	2.85296	0.972535	0.197592	0.174069
KEGG_PATHWAY	cge01130:Biosynthesis of antibiotics	9	5.42169	0.0164933	100763194, 100689106, 100764352, 100774058, 100771717, 100763159, 100751753, 100767338, 100689344	116	227	7984	2.72885	0.938823	0.184725	0.162734
KEGG_PATHWAY	cge04810:Regulation of actin cytoskeleton	8	4.81928	0.037642	100760435, 100753350, 100760810, 100764022, 100774796, 100751189, 100753478, 100689477	116	218	7984	2.52578	0.998413	0.252955	0.222841
KEGG_PATHWAY	cge04022:cGMP-PKG signaling pathway	6	3.61446	0.0929535	100771378, 100760810, 100771772, 100769087, 100762749, 100765281	116	167	7984	2.47285	1	0.390405	0.343928
KEGG_PATHWAY	cge04024:cAMP signaling pathway	7	4.21687	0.0671625	100771378, 100760810, 100758436, 100771772, 100689067, 100762749, 100765281	116	199	7984	2.42107	0.999992	0.352603	0.310627
KEGG_PATHWAY	cge01100:Metabolic pathways	28	16.8675	0.035612	100689207, 100689106, 100764352, 100765100, 100774058, 100763024, 100770431, 100757815, 100751753, 100754963, 100770018, 100754867, 100760315, 100766611, 100754380, 100689344, 100774095, 100763194, 100764163, 100767451, 100766880, 100689337, 100771717, 100753746, 100755187, 100774981, 100763159, 100767338	116	1328	7984	1.45118	0.997739	0.249284	0.219607
PIR_SUPERFAMILY	PIRSF002419:tetraspanin	3	1.80723	0.0296952	100759632, 100754541, 100764427	19	10	637	10.0579	0.400983	0.504819	0.504819
SMART	SM00054:EFh	5	3.01205	0.00419698	100689052, 100771772, 100771384, 100762749, 100765281	37	57	3038	7.20247	0.144111	0.155288	0.155288
UP_KEYWORDS	CF(1)	2	1.20482	0.0342484	100763024, 100770431	81	3	6928	57.0206	0.979104	0.383582	0.369883
UP_KEYWORDS	ATP synthesis	2	1.20482	0.0454051	100763024, 100770431	81	4	6928	42.7654	0.994247	0.400804	0.38649
UP_KEYWORDS	Schiff base	2	1.20482	0.0454051	100771717, 100689344	81	4	6928	42.7654	0.994247	0.400804	0.38649
UP_KEYWORDS	Tricarboxylic acid cycle	2	1.20482	0.0781172	100764352, 100751753	81	7	6928	24.4374	0.99988	0.54682	0.527291
UP_KEYWORDS	Lectin	3	1.80723	0.0198289	100689096, 100689246, 100751963	81	19	6928	13.5049	0.891729	0.277604	0.26769
UP_KEYWORDS	Acetylation	13	7.83133	3.6505e-10	100689106, 100689337, 100769490, 100751963, 100689096, 100689099, 100689045, 100689276, 100689472, 100689477, 100689442, 100689332, 100689344	81	91	6928	12.2187	4.05205e-08	4.08856e-08	3.94254e-08
UP_KEYWORDS	Ubl conjugation	7	4.21687	2.0796e-05	100689337, 100769490, 100689099, 100689276, 100689472, 100689477, 100689332	81	50	6928	11.9743	0.00230572	0.000465831	0.000449194
UP_KEYWORDS	Methylation	3	1.80723	0.0284799	100689276, 100689472, 100689477	81	23	6928	11.1562	0.959529	0.354417	0.341759
UP_KEYWORDS	Isopeptide bond	4	2.40964	0.00630479	100769490, 100689099, 100689472, 100689332	81	33	6928	10.3674	0.50443	0.100877	0.0972739
UP_KEYWORDS	Phosphoprotein	14	8.43373	1.23426e-08	100689106, 100689337, 100769490, 100751963, 100689292, 100689099, 100689045, 100689276, 100689472, 100689246, 100689442, 100689332, 100689344, 100689102	81	150	6928	7.98288	1.37003e-06	6.91186e-07	6.66501e-07
UP_KEYWORDS	Ribosomal protein	12	7.22892	4.5823e-07	103163645, 100767024, 100755560, 100689408, 100760077, 100753709, 100774114, 100689292, 100689045, 100754588, 100765425, 100689400	81	139	6928	7.38396	5.08622e-05	1.71072e-05	1.64963e-05
UP_KEYWORDS	Ribonucleoprotein	12	7.22892	3.39578e-06	103163645, 100767024, 100755560, 100689408, 100760077, 100753709, 100774114, 100689292, 100689045, 100754588, 100765425, 100689400	81	170	6928	6.03747	0.000376861	9.50817e-05	9.16859e-05
UP_KEYWORDS	Cytoplasm	11	6.62651	5.64053e-05	100689337, 100769490, 100689099, 100689045, 100689276, 100689472, 100689477, 100751963, 100689332, 100689344, 100689267	81	189	6928	4.97799	0.00624161	0.0010529	0.0010153
UP_KEYWORDS	Calcium	4	2.40964	0.0501005	100689096, 100774058, 100759361, 100771384	81	72	6928	4.75171	0.996672	0.400804	0.38649
UP_KEYWORDS	Secreted	5	3.01205	0.0495238	100754494, 100763032, 100769490, 100689253, 100751963	81	120	6928	3.56379	0.99644	0.400804	0.38649
UP_KEYWORDS	Disulfide bond	7	4.21687	0.0909715	100754494, 100689096, 100772587, 100689253, 100689246, 100689332, 100766628	81	270	6928	2.21747	0.999975	0.599342	0.577937
UP_KEYWORDS	Nucleotide-binding	9	5.42169	0.0674271	100689305, 100758963, 100689337, 100763024, 100770431, 100689067, 100689276, 100689472, 100689477	81	376	6928	2.04728	0.999569	0.503456	0.485475

## Sheet: Ovary
Category	Term	Count	%	PValue	Genes	List Total	Pop Hits	Pop Total	Fold Enrichment	Bonferroni	Benjamini	FDR
GOTERM_BP_DIRECT	GO:0015991~ATP hydrolysis coupled proton transport	4	3.0303	0.00164477	100752739, 100763024, 100770431, 100754380	50	14	2774	15.8514	0.0850544	0.0290576	0.0290576
GOTERM_BP_DIRECT	GO:0015986~ATP synthesis coupled proton transport	4	3.0303	0.00164477	100752739, 100763024, 100770431, 100754380	50	14	2774	15.8514	0.0850544	0.0290576	0.0290576
GOTERM_BP_DIRECT	GO:0006412~translation	18	13.6364	4.26601e-12	103163645, 100773922, 100767024, 100689408, 100753709, 100774114, 100754588, 100755309, 100750602, 100755560, 100760077, 100689292, 100753090, 100689045, 100765425, 100755051, 100689400, 100767738	50	120	2774	8.322	2.30366e-10	2.26099e-10	2.26099e-10
GOTERM_BP_DIRECT	GO:0006457~protein folding	4	3.0303	0.0685436	100770561, 100689096, 100773331, 100768547	50	54	2774	4.10963	0.978384	0.908203	0.908203
GOTERM_CC_DIRECT	GO:0045263~proton-transporting ATP synthase complex, coupling factor F(o)	2	1.51515	0.0551801	100752739, 100754380	55	4	3834	34.8545	0.912902	0.50795	0.50795
GOTERM_CC_DIRECT	GO:0045261~proton-transporting ATP synthase complex, catalytic core F(1)	2	1.51515	0.0551801	100763024, 100770431	55	4	3834	34.8545	0.912902	0.50795	0.50795
GOTERM_CC_DIRECT	GO:0015934~large ribosomal subunit	3	2.27273	0.00815122	100760077, 100753709, 100750602	55	10	3834	20.9127	0.296677	0.175251	0.175251
GOTERM_CC_DIRECT	GO:0005840~ribosome	12	9.09091	3.53438e-07	100773922, 100755560, 100689408, 100774114, 100689292, 100753090, 100754588, 100765425, 100689400, 100755051, 100755309, 100767738	55	115	3834	7.27399	1.51977e-05	1.51978e-05	1.51978e-05
GOTERM_CC_DIRECT	GO:0005737~cytoplasm	8	6.06061	0.0590639	100689349, 100682528, 100689051, 100770561, 100689045, 100689276, 100751963, 100689267	55	250	3834	2.23069	0.92704	0.50795	0.50795
GOTERM_MF_DIRECT	GO:0046933~proton-transporting ATP synthase activity, rotational mechanism	2	1.51515	0.0669961	100763024, 100770431	59	5	4213	28.5627	0.961583	0.433469	0.424246
GOTERM_MF_DIRECT	GO:0019843~rRNA binding	2	1.51515	0.079856	100767024, 100689408	59	6	4213	23.8023	0.979991	0.433469	0.424246
GOTERM_MF_DIRECT	GO:0004689~phosphorylase kinase activity	2	1.51515	0.079856	100762749, 100765281	59	6	4213	23.8023	0.979991	0.433469	0.424246
GOTERM_MF_DIRECT	GO:0003735~structural constituent of ribosome	18	13.6364	1.26615e-13	103163645, 100773922, 100767024, 100689408, 100753709, 100774114, 100754588, 100755309, 100750602, 100755560, 100760077, 100689292, 100753090, 100689045, 100765425, 100755051, 100689400, 100767738	59	120	4213	10.711	5.94857e-12	5.95091e-12	5.8243e-12
GOTERM_MF_DIRECT	GO:0008289~lipid binding	3	2.27273	0.0301947	100752739, 100773810, 100754380	59	20	4213	10.711	0.763313	0.398141	0.38967
GOTERM_MF_DIRECT	GO:0003746~translation elongation factor activity	3	2.27273	0.0423554	100753925, 100689051, 100689276	59	24	4213	8.92585	0.869201	0.398141	0.38967
GOTERM_MF_DIRECT	GO:0004871~signal transducer activity	3	2.27273	0.0830047	100689067, 100689442, 100773307	59	35	4213	6.12058	0.982968	0.433469	0.424246
GOTERM_MF_DIRECT	GO:0003924~GTPase activity	4	3.0303	0.0410362	100682528, 100689051, 100689067, 100689276	59	56	4213	5.10048	0.860458	0.398141	0.38967
GOTERM_MF_DIRECT	GO:0005509~calcium ion binding	7	5.30303	0.0110614	100754494, 100689096, 100689052, 100753477, 100771384, 100762749, 100765281	59	138	4213	3.62208	0.40713	0.259942	0.254411
INTERPRO	IPR000793:ATPase, F1/V1/A1 complex, alpha/beta subunit, C-terminal	2	1.51515	0.0318013	100763024, 100770431	71	3	6534	61.3521	0.99948	0.822482	0.822482
INTERPRO	IPR000454:ATPase, F0 complex, subunit C	2	1.51515	0.0421786	100752739, 100754380	71	4	6534	46.0141	0.999958	0.822482	0.822482
INTERPRO	IPR020003:ATPase, alpha/beta subunit, nucleotide-binding domain, active site	2	1.51515	0.0421786	100763024, 100770431	71	4	6534	46.0141	0.999958	0.822482	0.822482
INTERPRO	IPR004100:ATPase, alpha/beta subunit, N-terminal	2	1.51515	0.0421786	100763024, 100770431	71	4	6534	46.0141	0.999958	0.822482	0.822482
INTERPRO	IPR000194:ATPase, F1/V1/A1 complex, alpha/beta subunit, nucleotide-binding domain	2	1.51515	0.0421786	100763024, 100770431	71	4	6534	46.0141	0.999958	0.822482	0.822482
INTERPRO	IPR002942:RNA-binding S4 domain	2	1.51515	0.0421786	100767024, 100689408	71	4	6534	46.0141	0.999958	0.822482	0.822482
INTERPRO	IPR020537:ATPase, F0 complex, subunit C, DCCD-binding site	2	1.51515	0.0421786	100752739, 100754380	71	4	6534	46.0141	0.999958	0.822482	0.822482
INTERPRO	IPR002379:V-ATPase proteolipid subunit C-like domain	2	1.51515	0.0524462	100752739, 100754380	71	5	6534	36.8113	0.999997	0.8766	0.8766
INTERPRO	IPR005824:KOW	2	1.51515	0.0524462	100689408, 100760077	71	5	6534	36.8113	0.999997	0.8766	0.8766
INTERPRO	IPR011332:Ribosomal protein, zinc-binding domain	3	2.27273	0.00696719	100753090, 100754588, 100765425	71	12	6534	23.007	0.805248	0.822482	0.822482
INTERPRO	IPR013126:Heat shock protein 70 family	2	1.51515	0.0924428	100689305, 100689472	71	9	6534	20.4507	1	1	1
INTERPRO	IPR018181:Heat shock protein 70, conserved site	2	1.51515	0.0924428	100689305, 100689472	71	9	6534	20.4507	1	1	1
INTERPRO	IPR014722:Ribosomal protein L2 domain 2	2	1.51515	0.0924428	100760077, 100753709	71	9	6534	20.4507	1	1	1
INTERPRO	IPR000626:Ubiquitin	3	2.27273	0.0334234	100689105, 100689400, 100689267	71	27	6534	10.2254	0.999649	0.822482	0.822482
INTERPRO	IPR012340:Nucleic acid-binding, OB-fold	3	2.27273	0.0621173	100773922, 100753709, 100755309	71	38	6534	7.26538	1	0.96903	0.96903
INTERPRO	IPR002048:EF-hand domain	5	3.78788	0.00868279	100689052, 100753477, 100771384, 100762749, 100765281	71	76	6534	6.05448	0.870055	0.822482	0.822482
INTERPRO	IPR018247:EF-Hand 1, calcium-binding site	4	3.0303	0.0320695	100753477, 100771384, 100762749, 100765281	71	65	6534	5.66327	0.999513	0.822482	0.822482
INTERPRO	IPR011992:EF-hand-like domain	5	3.78788	0.0160518	100689052, 100753477, 100771384, 100762749, 100765281	71	91	6534	5.05649	0.977327	0.822482	0.822482
KEGG_PATHWAY	cge03010:Ribosome	35	26.5152	6.37845e-29	100774219, 100773922, 100767024, 100689408, 100765562, 100774114, 100765366, 100754588, 100750602, 100757231, 100760077, 100756048, 100756201, 100753090, 100689045, 100765425, 100755051, 100689400, 103163645, 100752957, 100765052, 100753709, 103162454, 100755309, 100770845, 100757685, 100755560, 100757682, 100756654, 100754112, 100689292, 100758037, 100763698, 100766349, 100767738	92	243	7984	12.4996	8.99361e-27	8.99361e-27	8.92983e-27
KEGG_PATHWAY	cge04744:Phototransduction	3	2.27273	0.0400909	100762749, 100689442, 100765281	92	28	7984	9.29814	0.996878	0.372412	0.369771
KEGG_PATHWAY	cge05031:Amphetamine addiction	4	3.0303	0.0391625	100760810, 100689067, 100762749, 100765281	92	66	7984	5.25955	0.996422	0.372412	0.369771
KEGG_PATHWAY	cge05412:Arrhythmogenic right ventricular cardiomyopathy (ARVC)	4	3.0303	0.0391625	100764022, 100689077, 100689477, 100773307	92	66	7984	5.25955	0.996422	0.372412	0.369771
KEGG_PATHWAY	cge04925:Aldosterone synthesis and secretion	5	3.78788	0.0152454	100736552, 100771651, 100689067, 100762749, 100765281	92	84	7984	5.16563	0.885382	0.372412	0.369771
KEGG_PATHWAY	cge04918:Thyroid hormone synthesis	4	3.0303	0.0469885	100689305, 100773331, 100689067, 100764638	92	71	7984	4.88916	0.998871	0.389728	0.386964
KEGG_PATHWAY	cge04921:Oxytocin signaling pathway	9	6.81818	0.000453044	100760810, 100764022, 100689051, 100689052, 100689067, 100753477, 100689477, 100762749, 100765281	92	160	7984	4.88152	0.0618952	0.0319396	0.031713
KEGG_PATHWAY	cge05100:Bacterial invasion of epithelial cells	4	3.0303	0.062852	100764022, 100774796, 100689477, 100773307	92	80	7984	4.33913	0.999894	0.456492	0.453254
KEGG_PATHWAY	cge04915:Estrogen signaling pathway	5	3.78788	0.0279071	100773331, 100689067, 100689472, 100762749, 100765281	92	101	7984	4.29617	0.981516	0.372412	0.369771
KEGG_PATHWAY	cge04713:Circadian entrainment	5	3.78788	0.0279071	100689067, 100762749, 100689442, 100765281, 100756281	92	101	7984	4.29617	0.981516	0.372412	0.369771
KEGG_PATHWAY	cge05132:Salmonella infection	4	3.0303	0.0647506	100764022, 100774796, 100753478, 100689477	92	81	7984	4.28556	0.99992	0.456492	0.453254
KEGG_PATHWAY	cge04728:Dopaminergic synapse	6	4.54545	0.0166549	100760810, 100689067, 100762749, 100689442, 100765281, 100756281	92	131	7984	3.97478	0.906344	0.372412	0.369771
KEGG_PATHWAY	cge04270:Vascular smooth muscle contraction	6	4.54545	0.0209726	100760810, 100689052, 100689067, 100753477, 100762749, 100765281	92	139	7984	3.74601	0.949641	0.372412	0.369771
KEGG_PATHWAY	cge05010:Alzheimer's disease	8	6.06061	0.00518477	100766880, 100752739, 100773810, 100763024, 100770431, 100754380, 100762749, 100765281	92	186	7984	3.73259	0.519513	0.222959	0.221378
KEGG_PATHWAY	cge00190:Oxidative phosphorylation	6	4.54545	0.0227641	100766880, 100752739, 100763024, 100770431, 100757815, 100754380	92	142	7984	3.66687	0.961103	0.372412	0.369771
KEGG_PATHWAY	cge05034:Alcoholism	8	6.06061	0.00632509	100760810, 100757430, 100689067, 100753137, 100762749, 100689442, 100765281, 100756281	92	193	7984	3.59721	0.591258	0.222959	0.221378
KEGG_PATHWAY	cge05012:Parkinson's disease	6	4.54545	0.030914	100766880, 100752739, 100763024, 100770431, 100754380, 100769087	92	154	7984	3.38114	0.988058	0.372412	0.369771
KEGG_PATHWAY	cge03013:RNA transport	6	4.54545	0.0553295	100773613, 100758677, 100689105, 100757538, 100689276, 100751998	92	181	7984	2.87677	0.999673	0.433415	0.430341
KEGG_PATHWAY	cge04810:Regulation of actin cytoskeleton	7	5.30303	0.0378072	100760435, 100760810, 100764022, 100774796, 100753477, 100753478, 100689477	92	218	7984	2.7866	0.995635	0.372412	0.369771
KEGG_PATHWAY	cge04015:Rap1 signaling pathway	7	5.30303	0.0422595	100764022, 100689067, 100753478, 100689477, 100762749, 100773307, 100765281	92	224	7984	2.71196	0.99773	0.372412	0.369771
KEGG_PATHWAY	cge05016:Huntington's disease	6	4.54545	0.0884219	100766880, 100752739, 100763024, 100770431, 100754380, 100769087	92	208	7984	2.50334	0.999998	0.59369	0.589479
SMART	SM00213:UBQ	3	2.27273	0.0211254	100689105, 100689400, 100689267	34	21	3038	12.7647	0.51614	0.359132	0.359132
SMART	SM00054:EFh	5	3.78788	0.00303991	100689052, 100753477, 100771384, 100762749, 100765281	34	57	3038	7.83798	0.0983369	0.103357	0.103357
UP_KEYWORDS	CF(1)	2	1.51515	0.0304351	100763024, 100770431	72	3	6928	64.1481	0.946936	0.208698	0.189133
UP_KEYWORDS	ATP synthesis	2	1.51515	0.0403758	100763024, 100770431	72	4	6928	48.1111	0.980065	0.242255	0.219543
UP_KEYWORDS	Hydrogen ion transport	3	2.27273	0.00441899	100752739, 100770431, 100754380	72	10	6928	28.8667	0.343435	0.0448289	0.0406262
UP_KEYWORDS	Lipid-binding	2	1.51515	0.0885916	100752739, 100754380	72	9	6928	21.3827	0.999851	0.425239	0.385373
UP_KEYWORDS	Methylation	5	3.78788	7.74182e-05	100682528, 100689051, 100689276, 100689472, 100689477	72	23	6928	20.9179	0.00732803	0.00148643	0.00134708
UP_KEYWORDS	Acetylation	12	9.09091	1.45596e-09	100689349, 100689105, 100682528, 100689106, 100689051, 100689096, 100689045, 100689276, 100689472, 100689477, 100751963, 100689442	72	91	6928	12.6886	1.38316e-07	4.65907e-08	4.22228e-08
UP_KEYWORDS	Elongation factor	3	2.27273	0.0228033	100753925, 100689051, 100689276	72	23	6928	12.5507	0.88824	0.182427	0.165324
UP_KEYWORDS	Ribosomal protein	18	13.6364	2.11826e-14	103163645, 100773922, 100767024, 100689408, 100753709, 100774114, 100754588, 100755309, 100750602, 100755560, 100760077, 100689292, 100753090, 100689045, 100765425, 100755051, 100689400, 100767738	72	139	6928	12.4604	2.0145e-12	2.03353e-12	1.84289e-12
UP_KEYWORDS	Isopeptide bond	4	3.0303	0.00451526	100689105, 100682528, 100689051, 100689472	72	33	6928	11.6633	0.349439	0.0448289	0.0406262
UP_KEYWORDS	Ubl conjugation	6	4.54545	0.000145199	100689105, 100682528, 100689051, 100689276, 100689472, 100689477	72	50	6928	11.5467	0.0137002	0.0019913	0.00180461
UP_KEYWORDS	Chaperone	3	2.27273	0.0266873	100770561, 100689096, 100689472	72	25	6928	11.5467	0.923444	0.197075	0.178599
UP_KEYWORDS	Ribonucleoprotein	19	14.3939	4.24929e-14	103163645, 100773922, 100767024, 100763691, 100689408, 100753709, 100774114, 100754588, 100755309, 100750602, 100755560, 100760077, 100689292, 100753090, 100689045, 100765425, 100755051, 100689400, 100767738	72	170	6928	10.7542	4.03955e-12	2.03966e-12	1.84844e-12
UP_KEYWORDS	Phosphoprotein	11	8.33333	2.49752e-06	100689349, 100682528, 100689106, 100689051, 100689292, 100689045, 100689276, 100689472, 100751963, 100689442, 100689102	72	150	6928	7.0563	0.000237236	5.99404e-05	5.4321e-05
UP_KEYWORDS	Protein biosynthesis	5	3.78788	0.00853967	100773613, 100758963, 100753925, 100689051, 100689276	72	79	6928	6.09001	0.557251	0.074528	0.067541
UP_KEYWORDS	Cytoplasm	10	7.57576	0.00011957	100689349, 100682528, 100689051, 100770561, 100689045, 100689276, 100689472, 100689477, 100751963, 100689267	72	189	6928	5.09112	0.0112956	0.00191312	0.00173377
UP_KEYWORDS	GTP-binding	4	3.0303	0.0594004	100682528, 100689051, 100689067, 100689276	72	87	6928	4.42401	0.997025	0.316802	0.287102
UP_KEYWORDS	Secreted	5	3.78788	0.034199	100754494, 100773810, 100689253, 100766733, 100751963	72	120	6928	4.00926	0.963329	0.218873	0.198354
UP_KEYWORDS	Nucleotide-binding	11	8.33333	0.00466967	100689305, 100758963, 100682528, 100689051, 100770561, 100763024, 100770431, 100689067, 100689276, 100689472, 100689477	72	376	6928	2.81501	0.358957	0.0448289	0.0406262
UP_KEYWORDS	Disulfide bond	7	5.30303	0.0575424	100689349, 100754494, 100689096, 100736552, 100689253, 100766733, 100766628	72	270	6928	2.49465	0.996412	0.316802	0.287102
UP_KEYWORDS	ATP-binding	7	5.30303	0.0681294	100689305, 100758963, 100770561, 100763024, 100770431, 100689472, 100689477	72	282	6928	2.38849	0.998773	0.344233	0.311961

## Sheet: Testes
Category	Term	Count	%	PValue	Genes	List Total	Pop Hits	Pop Total	Fold Enrichment	Bonferroni	Benjamini	FDR
GOTERM_BP_DIRECT	GO:0009409~response to cold	2	1.00503	0.0447534	100764750, 100689397	43	3	2774	43.0078	0.898661	1	1
GOTERM_BP_DIRECT	GO:0009408~response to heat	2	1.00503	0.0875496	100764750, 100689397	43	6	2774	21.5039	0.989756	1	1
GOTERM_BP_DIRECT	GO:0006457~protein folding	7	3.51759	0.00012556	100770561, 100689096, 100755267, 100773331, 100689397, 100757108, 100689476	43	54	2774	8.36262	0.00625874	0.00615245	0.00615245
GOTERM_CC_DIRECT	GO:0005737~cytoplasm	10	5.02513	0.000842577	100770561, 100755267, 100689089, 100689397, 100689276, 100757108, 100689268, 100689323, 100689267, 100689476	41	250	3834	3.74049	0.0274334	0.0278051	0.0278051
GOTERM_MF_DIRECT	GO:0004689~phosphorylase kinase activity	4	2.01005	3.66237e-05	100771772, 100762749, 100765281, 100750910	54	6	4213	52.0123	0.00182954	0.00183118	0.00183118
GOTERM_MF_DIRECT	GO:0005509~calcium ion binding	6	3.01508	0.0285547	100689096, 100689052, 100771772, 100762749, 100765724, 100765281	54	138	4213	3.39211	0.765081	0.475911	0.475911
GOTERM_MF_DIRECT	GO:0003735~structural constituent of ribosome	5	2.51256	0.0629181	103163645, 100774114, 100689292, 100765425, 100689400	54	120	4213	3.25077	0.961196	0.786477	0.786477
GOTERM_MF_DIRECT	GO:0005524~ATP binding	15	7.53769	0.000254695	100689305, 100770561, 100764750, 100763024, 100757108, 100750910, 100760865, 100758963, 100752011, 100755267, 100765413, 100773331, 100689397, 100689477, 100689476	54	395	4213	2.96273	0.0126556	0.00636739	0.00636739
INTERPRO	IPR019805:Heat shock protein Hsp90, conserved site	2	1.00503	0.0231294	100773331, 100689397	77	2	6534	84.8571	0.991147	0.42474	0.412124
INTERPRO	IPR002194:Chaperonin TCP-1, conserved site	4	2.01005	2.95009e-05	100770561, 100755267, 100757108, 100689476	77	6	6534	56.5714	0.00594155	0.00517063	0.00501705
INTERPRO	IPR020575:Heat shock protein Hsp90, N-terminal	2	1.00503	0.0344953	100773331, 100689397	77	3	6534	56.5714	0.999167	0.536004	0.520083
INTERPRO	IPR001404:Heat shock protein Hsp90	2	1.00503	0.0344953	100773331, 100689397	77	3	6534	56.5714	0.999167	0.536004	0.520083
INTERPRO	IPR027410:TCP-1-like chaperonin intermediate domain	4	2.01005	5.11944e-05	100770561, 100755267, 100757108, 100689476	77	7	6534	48.4898	0.0102882	0.00517063	0.00501705
INTERPRO	IPR017998:Chaperone tailless complex polypeptide 1 (TCP-1)	4	2.01005	8.12255e-05	100770561, 100755267, 100757108, 100689476	77	8	6534	42.4286	0.0162743	0.00546919	0.00530673
INTERPRO	IPR027409:GroEL-like apical domain	4	2.01005	0.000120819	100770561, 100755267, 100757108, 100689476	77	9	6534	37.7143	0.0241115	0.00610137	0.00592014
INTERPRO	IPR019954:Ubiquitin conserved site	2	1.00503	0.0568371	100689268, 100689267	77	5	6534	33.9429	0.999993	0.717568	0.696254
INTERPRO	IPR006214:Bax inhibitor 1-related	2	1.00503	0.0568371	100753936, 100757833	77	5	6534	33.9429	0.999993	0.717568	0.696254
INTERPRO	IPR027413:GroEL-like equatorial domain	4	2.01005	0.000233372	100770561, 100755267, 100757108, 100689476	77	11	6534	30.8571	0.0460526	0.00785687	0.0076235
INTERPRO	IPR002423:Chaperonin Cpn60/TCP-1	4	2.01005	0.000233372	100770561, 100755267, 100757108, 100689476	77	11	6534	30.8571	0.0460526	0.00785687	0.0076235
INTERPRO	IPR019956:Ubiquitin subgroup	3	1.50754	0.00565631	100689268, 100689400, 100689267	77	10	6534	25.4571	0.682037	0.126953	0.123182
INTERPRO	IPR000626:Ubiquitin	4	2.01005	0.00361915	100755332, 100689268, 100689400, 100689267	77	27	6534	12.5714	0.519243	0.100562	0.0975753
INTERPRO	IPR011992:EF-hand-like domain	6	3.01508	0.00398266	100689052, 100758674, 100771772, 100762749, 100765724, 100765281	77	91	6534	5.59498	0.553406	0.100562	0.0975753
INTERPRO	IPR002048:EF-hand domain	5	2.51256	0.0115321	100689052, 100771772, 100762749, 100765724, 100765281	77	76	6534	5.58271	0.903963	0.232949	0.226029
INTERPRO	IPR018247:EF-Hand 1, calcium-binding site	4	2.01005	0.0395031	100771772, 100762749, 100765724, 100765281	77	65	6534	5.22198	0.999709	0.569974	0.553044
KEGG_PATHWAY	cge04744:Phototransduction	3	1.50754	0.0385027	100771772, 100762749, 100765281	90	28	7984	9.50476	0.995566	0.408721	0.390951
KEGG_PATHWAY	cge00010:Glycolysis / Gluconeogenesis	6	3.01508	0.00105235	100774878, 100755186, 100767862, 100765413, 100767338, 100761944	90	70	7984	7.60381	0.135237	0.0726119	0.0694549
KEGG_PATHWAY	cge03010:Ribosome	15	7.53769	4.02191e-07	103163645, 100752957, 100765052, 100765562, 100774114, 100770845, 100757682, 100756654, 100756048, 100754112, 100689292, 100763698, 100766349, 100765425, 100689400	90	243	7984	5.47599	5.55008e-05	5.55023e-05	5.30892e-05
KEGG_PATHWAY	cge04915:Estrogen signaling pathway	6	3.01508	0.00526043	100764750, 100771772, 100773331, 100689397, 100762749, 100765281	90	101	7984	5.26997	0.517056	0.164241	0.1571
KEGG_PATHWAY	cge04922:Glucagon signaling pathway	6	3.01508	0.00595077	100774878, 100771772, 100762749, 100765281, 100761944, 100750910	90	104	7984	5.11795	0.561177	0.164241	0.1571
KEGG_PATHWAY	cge03320:PPAR signaling pathway	4	2.01005	0.0613917	100760137, 100770084, 100689268, 100689267	90	81	7984	4.3808	0.99984	0.529503	0.506481
KEGG_PATHWAY	cge01200:Carbon metabolism	6	3.01508	0.012257	100774878, 100755186, 100765413, 100770052, 100767338, 100761944	90	124	7984	4.29247	0.817667	0.258406	0.247171
KEGG_PATHWAY	cge04141:Protein processing in endoplasmic reticulum	8	4.0201	0.00317709	100689305, 100689096, 100757677, 100764750, 100774014, 100772025, 100773331, 100689397	90	174	7984	4.07867	0.355407	0.146146	0.139792
KEGG_PATHWAY	cge04120:Ubiquitin mediated proteolysis	6	3.01508	0.0220473	100774405, 100757677, 100772025, 100750683, 100758252, 100752830	90	144	7984	3.6963	0.953883	0.304253	0.291024
KEGG_PATHWAY	cge04910:Insulin signaling pathway	6	3.01508	0.0220473	100760865, 100771772, 100765413, 100762749, 100765281, 100750910	90	144	7984	3.6963	0.953883	0.304253	0.291024
KEGG_PATHWAY	cge04070:Phosphatidylinositol signaling system	4	2.01005	0.0981396	100771772, 100760280, 100762749, 100765281	90	99	7984	3.58429	0.999999	0.740317	0.708129
KEGG_PATHWAY	cge05012:Parkinson's disease	6	3.01508	0.0284397	100766880, 100763024, 100760870, 100772025, 100774187, 100761812	90	154	7984	3.45628	0.981344	0.356788	0.341276
KEGG_PATHWAY	cge05010:Alzheimer's disease	7	3.51759	0.0173688	100760865, 100766880, 100763024, 100760870, 100771772, 100762749, 100765281	90	186	7984	3.33859	0.910897	0.299612	0.286586
KEGG_PATHWAY	cge04921:Oxytocin signaling pathway	6	3.01508	0.0327877	100764022, 100689052, 100771772, 100689477, 100762749, 100765281	90	160	7984	3.32667	0.989954	0.377058	0.360664
KEGG_PATHWAY	cge01130:Biosynthesis of antibiotics	8	4.0201	0.0131076	100774878, 100755186, 100771907, 100767831, 100765413, 100770052, 100767338, 100761944	90	227	7984	3.12638	0.838104	0.258406	0.247171
KEGG_PATHWAY	cge03013:RNA transport	6	3.01508	0.0511651	100773613, 100758677, 100757538, 100689276, 100761805, 100689323	90	181	7984	2.9407	0.999288	0.504342	0.482414
KEGG_PATHWAY	cge04020:Calcium signaling pathway	6	3.01508	0.0562805	100771772, 100774187, 100762749, 100765281, 100761812, 100750910	90	186	7984	2.86165	0.999662	0.51778	0.495268
KEGG_PATHWAY	cge05016:Huntington's disease	6	3.01508	0.0821813	100766880, 100768754, 100763024, 100760870, 100774187, 100761812	90	208	7984	2.55897	0.999993	0.667119	0.638114
PIR_SUPERFAMILY	PIRSF002583:heat shock protein, HSP90/HTPG types	2	1.00503	0.0645948	100773331, 100689397	15	3	637	28.3111	0.607358	0.904328	0.904328
SMART	SM00387:HATPase_c	2	1.00503	0.0578524	100773331, 100689397	31	6	3038	32.6667	0.811491	0.539955	0.539955
SMART	SM00213:UBQ	3	1.50754	0.0176223	100689268, 100689400, 100689267	31	21	3038	14	0.392147	0.246712	0.246712
SMART	SM00054:EFh	5	2.51256	0.00212284	100689052, 100771772, 100762749, 100765724, 100765281	31	57	3038	8.59649	0.0577669	0.0594394	0.0594394
UP_KEYWORDS	Chaperone	7	3.51759	2.70362e-07	100770561, 100689096, 100755267, 100689397, 100757108, 100756447, 100689476	80	25	6928	24.248	1.75734e-05	1.78439e-05	1.67625e-05
UP_KEYWORDS	Methylation	3	1.50754	0.0278235	100689276, 100689477, 100689323	80	23	6928	11.2957	0.840253	0.229544	0.215632
UP_KEYWORDS	Cytoskeleton	3	1.50754	0.0661599	100689089, 100689477, 100689476	80	37	6928	7.02162	0.988313	0.396959	0.372901
UP_KEYWORDS	Ubl conjugation	4	2.01005	0.0190507	100689397, 100689276, 100689268, 100689477	80	50	6928	6.928	0.713565	0.179621	0.168735
UP_KEYWORDS	Acetylation	6	3.01508	0.003674	100689096, 100689397, 100689276, 100689477, 100689323, 100689476	80	91	6928	5.70989	0.212782	0.0484968	0.0455576
UP_KEYWORDS	Cytoplasm	11	5.52764	5.05353e-05	100770561, 100755267, 100689089, 100689397, 100689276, 100757108, 100689268, 100689477, 100689323, 100689267, 100689476	80	189	6928	5.04021	0.00327949	0.000833833	0.000783298
UP_KEYWORDS	Protein biosynthesis	4	2.01005	0.0609078	100773613, 100758963, 100753010, 100689276	80	79	6928	4.38481	0.983172	0.396959	0.372901
UP_KEYWORDS	ATP-binding	14	7.03518	1.50663e-05	100689305, 100770561, 100764750, 100763024, 100757108, 100750910, 100760865, 100758963, 100752011, 100755267, 100765413, 100689397, 100689477, 100689476	80	282	6928	4.29929	0.000978835	0.000385143	0.000361801
UP_KEYWORDS	Phosphoprotein	7	3.51759	0.00707046	100689292, 100689397, 100689276, 100689268, 100689323, 100689476, 100689102	80	150	6928	4.04133	0.369481	0.0777751	0.0730614
UP_KEYWORDS	Nucleotide-binding	16	8.0402	1.75065e-05	100689305, 100770561, 100764750, 100763024, 100757108, 100750910, 100760865, 100758963, 100752011, 100755267, 100765413, 100689089, 100689397, 100689276, 100689477, 100689476	80	376	6928	3.68511	0.00113728	0.000385143	0.000361801
UP_KEYWORDS	Ribosomal protein	5	2.51256	0.0736944	103163645, 100774114, 100689292, 100765425, 100689400	80	139	6928	3.11511	0.993097	0.405319	0.380754
UP_KEYWORDS	Kinase	7	3.51759	0.062945	100760865, 100752011, 100757677, 100763034, 100765413, 100770084, 100750910	80	248	6928	2.44435	0.985387	0.396959	0.372901
UP_KEYWORDS	Transferase	12	6.03015	0.0829185	100760865, 100752011, 100757677, 100763034, 100771772, 100765413, 100770084, 100762198, 100750631, 100762749, 100765281, 100750910	80	608	6928	1.70921	0.996398	0.420971	0.395457

## Sheet: Uterus
Category	Term	Count	%	PValue	Genes	List Total	Pop Hits	Pop Total	Fold Enrichment	Bonferroni	Benjamini	FDR
GOTERM_BP_DIRECT	GO:0030042~actin filament depolymerization	2	1.42857	0.0343138	100760435, 100769161	49	2	2774	56.6122	0.819297	0.27451	0.27451
GOTERM_BP_DIRECT	GO:0000413~protein peptidyl-prolyl isomerization	2	1.42857	0.0343138	100769490, 100774375	49	2	2774	56.6122	0.819297	0.27451	0.27451
GOTERM_BP_DIRECT	GO:0015991~ATP hydrolysis coupled proton transport	3	2.14286	0.023373	100752739, 100763024, 100754380	49	14	2774	12.1312	0.686161	0.27451	0.27451
GOTERM_BP_DIRECT	GO:0015986~ATP synthesis coupled proton transport	3	2.14286	0.023373	100752739, 100763024, 100754380	49	14	2774	12.1312	0.686161	0.27451	0.27451
GOTERM_BP_DIRECT	GO:0006412~translation	18	12.8571	2.88858e-12	103163645, 100773922, 100767024, 100756818, 100689408, 100753709, 100774114, 100754588, 100755309, 100750602, 100755560, 100760077, 100689292, 100689045, 100765425, 100755051, 100689400, 100767738	49	120	2774	8.49184	1.4154e-10	1.38652e-10	1.38652e-10
GOTERM_BP_DIRECT	GO:0006457~protein folding	5	3.57143	0.0132436	100770561, 100689096, 100769490, 100773331, 100768547	49	54	2774	5.24187	0.479659	0.27451	0.27451
GOTERM_CC_DIRECT	GO:0045263~proton-transporting ATP synthase complex, coupling factor F(o)	2	1.42857	0.0511729	100752739, 100754380	51	4	3834	37.5882	0.883943	0.524522	0.524522
GOTERM_CC_DIRECT	GO:0015629~actin cytoskeleton	2	1.42857	0.0757879	100760435, 100769161	51	6	3834	25.0588	0.960496	0.621461	0.621461
GOTERM_CC_DIRECT	GO:0015934~large ribosomal subunit	3	2.14286	0.00701683	100760077, 100753709, 100750602	51	10	3834	22.5529	0.250766	0.116235	0.116235
GOTERM_CC_DIRECT	GO:0030496~midbody	3	2.14286	0.008505	100689096, 100769490, 100689099	51	11	3834	20.5027	0.29545	0.116235	0.116235
GOTERM_CC_DIRECT	GO:0005840~ribosome	12	8.57143	1.52611e-07	100773922, 100755560, 100756818, 100689408, 100774114, 100689292, 100754588, 100765425, 100689400, 100755051, 100755309, 100767738	51	115	3834	7.8445	6.25702e-06	6.25703e-06	6.25703e-06
GOTERM_MF_DIRECT	GO:0004689~phosphorylase kinase activity	3	2.14286	0.00260557	100771772, 100762749, 100765281	58	6	4213	36.319	0.0967446	0.0338724	0.0338724
GOTERM_MF_DIRECT	GO:0019843~rRNA binding	2	1.42857	0.0785256	100767024, 100689408	58	6	4213	24.2126	0.958805	0.765625	0.765625
GOTERM_MF_DIRECT	GO:0003735~structural constituent of ribosome	18	12.8571	9.1574e-14	103163645, 100773922, 100767024, 100756818, 100689408, 100753709, 100774114, 100754588, 100755309, 100750602, 100755560, 100760077, 100689292, 100689045, 100765425, 100755051, 100689400, 100767738	58	120	4213	10.8957	3.57214e-12	3.57139e-12	3.57139e-12
GOTERM_MF_DIRECT	GO:0005509~calcium ion binding	9	6.42857	0.000460307	100754494, 100689096, 100689052, 100759158, 100771772, 100753477, 100771384, 100762749, 100765281	58	138	4213	4.73726	0.0177959	0.008976	0.008976
INTERPRO	IPR000557:Calponin repeat	3	2.14286	0.000356703	100761018, 100753310, 100771092	73	3	6534	89.5068	0.072845	0.024472	0.0242412
INTERPRO	IPR003096:Smooth muscle protein/calponin	3	2.14286	0.000356703	100761018, 100753310, 100771092	73	3	6534	89.5068	0.072845	0.024472	0.0242412
INTERPRO	IPR017904:ADF/Cofilin/Destrin	2	1.42857	0.0219188	100760435, 100769161	73	2	6534	89.5068	0.990891	0.663827	0.657564
INTERPRO	IPR020537:ATPase, F0 complex, subunit C, DCCD-binding site	2	1.42857	0.0433637	100752739, 100754380	73	4	6534	44.7534	0.999917	0.816376	0.808674
INTERPRO	IPR002942:RNA-binding S4 domain	2	1.42857	0.0433637	100767024, 100689408	73	4	6534	44.7534	0.999917	0.816376	0.808674
INTERPRO	IPR000454:ATPase, F0 complex, subunit C	2	1.42857	0.0433637	100752739, 100754380	73	4	6534	44.7534	0.999917	0.816376	0.808674
INTERPRO	IPR005824:KOW	2	1.42857	0.0539116	100689408, 100760077	73	5	6534	35.8027	0.999992	0.816376	0.808674
INTERPRO	IPR002379:V-ATPase proteolipid subunit C-like domain	2	1.42857	0.0539116	100752739, 100754380	73	5	6534	35.8027	0.999992	0.816376	0.808674
INTERPRO	IPR002108:Actin-binding, cofilin/tropomyosin type	2	1.42857	0.0539116	100760435, 100769161	73	5	6534	35.8027	0.999992	0.816376	0.808674
INTERPRO	IPR014722:Ribosomal protein L2 domain 2	2	1.42857	0.0949684	100760077, 100753709	73	9	6534	19.8904	1	1	0.995261
INTERPRO	IPR013126:Heat shock protein 70 family	2	1.42857	0.0949684	100689305, 100689472	73	9	6534	19.8904	1	1	0.995261
INTERPRO	IPR018181:Heat shock protein 70, conserved site	2	1.42857	0.0949684	100689305, 100689472	73	9	6534	19.8904	1	1	0.995261
INTERPRO	IPR001715:Calponin homology domain	3	2.14286	0.0146349	100761018, 100753310, 100771092	73	17	6534	15.7953	0.956086	0.5171	0.512222
INTERPRO	IPR000626:Ubiquitin	3	2.14286	0.0351972	100689105, 100689400, 100689267	73	27	6534	9.94521	0.999498	0.816376	0.808674
INTERPRO	IPR002048:EF-hand domain	7	5	0.000172449	100689052, 100759158, 100771772, 100753477, 100771384, 100762749, 100765281	73	76	6534	8.24405	0.0359019	0.024472	0.0242412
INTERPRO	IPR012340:Nucleic acid-binding, OB-fold	3	2.14286	0.0652738	100773922, 100753709, 100755309	73	38	6534	7.06633	0.999999	0.922537	0.913833
INTERPRO	IPR011992:EF-hand-like domain	7	5	0.000461737	100689052, 100759158, 100771772, 100753477, 100771384, 100762749, 100765281	73	91	6534	6.88514	0.0932702	0.024472	0.0242412
INTERPRO	IPR018247:EF-Hand 1, calcium-binding site	5	3.57143	0.00553107	100771772, 100753477, 100771384, 100762749, 100765281	73	65	6534	6.88514	0.691441	0.234517	0.232305
KEGG_PATHWAY	cge03010:Ribosome	36	25.7143	3.86857e-29	100774219, 100773922, 100767024, 100689408, 100765562, 100774114, 100765366, 100754588, 100750602, 100757231, 100760077, 100756048, 100756201, 100689045, 100765425, 100755051, 100689400, 103163645, 100752957, 100765052, 100756818, 100753709, 103162454, 100755309, 100750612, 100770845, 100757685, 100755560, 100757682, 100756654, 100754112, 100689292, 100758037, 100763698, 100766349, 100767738	98	243	7984	12.0695	5.10651e-27	5.10651e-27	4.68097e-27
KEGG_PATHWAY	cge04744:Phototransduction	4	2.85714	0.00456946	100771772, 100762749, 100689442, 100765281	98	28	7984	11.6385	0.45368	0.0838529	0.0768651
KEGG_PATHWAY	cge05031:Amphetamine addiction	5	3.57143	0.0083036	100760810, 100771772, 100689067, 100762749, 100765281	98	66	7984	6.17192	0.667345	0.0913396	0.0837279
KEGG_PATHWAY	cge05132:Salmonella infection	6	4.28571	0.00295118	100764022, 100765433, 100774796, 100753478, 100689477, 100760050	98	81	7984	6.03477	0.323032	0.0779111	0.0714185
KEGG_PATHWAY	cge04270:Vascular smooth muscle contraction	9	6.42857	0.0002707	100760810, 100768744, 100689052, 100758575, 100771772, 100689067, 100753477, 100762749, 100765281	98	139	7984	5.275	0.0351062	0.0178662	0.0163773
KEGG_PATHWAY	cge04915:Estrogen signaling pathway	6	4.28571	0.00754644	100771772, 100773331, 100689067, 100689472, 100762749, 100765281	98	101	7984	4.83977	0.632087	0.0905573	0.0830108
KEGG_PATHWAY	cge04713:Circadian entrainment	6	4.28571	0.00754644	100771772, 100689067, 100762749, 100689442, 100765281, 100756281	98	101	7984	4.83977	0.632087	0.0905573	0.0830108
KEGG_PATHWAY	cge05414:Dilated cardiomyopathy	5	3.57143	0.0196052	100764022, 100773233, 100689067, 100689477, 100770615	98	85	7984	4.79232	0.926729	0.172525	0.158148
KEGG_PATHWAY	cge04720:Long-term potentiation	4	2.85714	0.0494312	100760810, 100771772, 100762749, 100765281	98	68	7984	4.79232	0.998759	0.318506	0.291964
KEGG_PATHWAY	cge04918:Thyroid hormone synthesis	4	2.85714	0.0549457	100689305, 100773331, 100689067, 100764638	98	71	7984	4.58982	0.999424	0.318506	0.291964
KEGG_PATHWAY	cge04921:Oxytocin signaling pathway	9	6.42857	0.000696173	100760810, 100764022, 100689052, 100771772, 100689067, 100753477, 100689477, 100762749, 100765281	98	160	7984	4.58265	0.0878282	0.0306316	0.028079
KEGG_PATHWAY	cge04912:GnRH signaling pathway	5	3.57143	0.0236393	100765433, 100771772, 100689067, 100762749, 100765281	98	90	7984	4.52608	0.957483	0.195024	0.178772
KEGG_PATHWAY	cge04924:Renin secretion	4	2.85714	0.0568469	100771772, 100689067, 100762749, 100765281	98	72	7984	4.52608	0.999559	0.318506	0.291964
KEGG_PATHWAY	cge05133:Pertussis	4	2.85714	0.0607423	100760435, 100771772, 100762749, 100765281	98	74	7984	4.40375	0.999744	0.318506	0.291964
KEGG_PATHWAY	cge04728:Dopaminergic synapse	7	5	0.00508199	100760810, 100771772, 100689067, 100762749, 100689442, 100765281, 100756281	98	131	7984	4.35333	0.489586	0.0838529	0.0768651
KEGG_PATHWAY	cge04971:Gastric acid secretion	4	2.85714	0.062736	100771772, 100689067, 100762749, 100765281	98	75	7984	4.34503	0.999807	0.318506	0.291964
KEGG_PATHWAY	cge04530:Tight junction	5	3.57143	0.0272046	100771006, 100764022, 100765433, 100753477, 100689477	98	94	7984	4.33348	0.973768	0.211236	0.193633
KEGG_PATHWAY	cge04261:Adrenergic signaling in cardiomyocytes	7	5	0.00675884	100760810, 100773233, 100771772, 100689067, 100762749, 100765281, 100770615	98	139	7984	4.10277	0.591472	0.0905573	0.0830108
KEGG_PATHWAY	cge05100:Bacterial invasion of epithelial cells	4	2.85714	0.0731527	100764022, 100765433, 100774796, 100689477	98	80	7984	4.07347	0.999956	0.328024	0.300689
KEGG_PATHWAY	cge04970:Salivary secretion	4	2.85714	0.0753236	100771772, 100689067, 100762749, 100765281	98	81	7984	4.02318	0.999968	0.328024	0.300689
KEGG_PATHWAY	cge05410:Hypertrophic cardiomyopathy (HCM)	4	2.85714	0.077523	100764022, 100773233, 100689477, 100770615	98	82	7984	3.97412	0.999976	0.328024	0.300689
KEGG_PATHWAY	cge04925:Aldosterone synthesis and secretion	4	2.85714	0.0820061	100771772, 100689067, 100762749, 100765281	98	84	7984	3.87949	0.999988	0.328024	0.300689
KEGG_PATHWAY	cge05034:Alcoholism	9	6.42857	0.0023207	100760810, 100757430, 100771772, 100689067, 100753137, 100762749, 100689442, 100765281, 100756281	98	193	7984	3.79909	0.26412	0.0765831	0.0702012
KEGG_PATHWAY	cge04666:Fc gamma R-mediated phagocytosis	4	2.85714	0.0912997	100760435, 100753350, 100765433, 100774796	98	88	7984	3.70315	0.999997	0.354458	0.32492
KEGG_PATHWAY	cge04750:Inflammatory mediator regulation of TRP channels	5	3.57143	0.0510016	100760810, 100771772, 100689067, 100762749, 100765281	98	115	7984	3.54215	0.999002	0.318506	0.291964
KEGG_PATHWAY	cge04114:Oocyte meiosis	5	3.57143	0.0523494	100760810, 100757677, 100771772, 100762749, 100765281	98	116	7984	3.51161	0.999173	0.318506	0.291964
KEGG_PATHWAY	cge04810:Regulation of actin cytoskeleton	9	6.42857	0.00488519	100760435, 100753350, 100760810, 100764022, 100765433, 100774796, 100753477, 100753478, 100689477	98	218	7984	3.36342	0.476085	0.0838529	0.0768651
KEGG_PATHWAY	cge04510:Focal adhesion	8	5.71429	0.0147527	100755078, 100760810, 100764022, 100765433, 100753589, 100753477, 100689477, 100760050	98	213	7984	3.05988	0.859404	0.149797	0.137314
KEGG_PATHWAY	cge04611:Platelet activation	5	3.57143	0.0815901	100760810, 100764022, 100753589, 100689067, 100689477	98	135	7984	3.01738	0.999987	0.328024	0.300689
KEGG_PATHWAY	cge04022:cGMP-PKG signaling pathway	6	4.28571	0.0522597	100760810, 100771772, 100753477, 100769087, 100762749, 100765281	98	167	7984	2.92704	0.999162	0.318506	0.291964
KEGG_PATHWAY	cge04015:Rap1 signaling pathway	8	5.71429	0.0189495	100764022, 100765433, 100771772, 100689067, 100753478, 100689477, 100762749, 100765281	98	224	7984	2.90962	0.919969	0.172525	0.158148
KEGG_PATHWAY	cge04141:Protein processing in endoplasmic reticulum	6	4.28571	0.0602796	100689305, 100689096, 100757677, 100773331, 100689472, 100689343	98	174	7984	2.80929	0.999727	0.318506	0.291964
KEGG_PATHWAY	cge03013:RNA transport	6	4.28571	0.0689661	100773613, 100758677, 100689105, 100757538, 100689276, 100751998	98	181	7984	2.70064	0.99992	0.328024	0.300689
KEGG_PATHWAY	cge05010:Alzheimer's disease	6	4.28571	0.0755764	100752739, 100763024, 100771772, 100754380, 100762749, 100765281	98	186	7984	2.62804	0.999969	0.328024	0.300689
KEGG_PATHWAY	cge04024:cAMP signaling pathway	6	4.28571	0.0943172	100760810, 100771772, 100689067, 100753477, 100762749, 100765281	98	199	7984	2.45636	0.999998	0.355711	0.326068
SMART	SM00102:ADF	2	1.42857	0.0503936	100760435, 100769161	40	4	3038	37.975	0.844557	0.453543	0.453543
SMART	SM00033:CH	3	2.14286	0.0132595	100761018, 100753310, 100771092	40	14	3038	16.275	0.381547	0.238671	0.238671
SMART	SM00213:UBQ	3	2.14286	0.0289202	100689105, 100689400, 100689267	40	21	3038	10.85	0.652322	0.347043	0.347043
SMART	SM00054:EFh	6	4.28571	0.000688445	100689052, 100771772, 100753477, 100771384, 100762749, 100765281	40	57	3038	7.99474	0.0244877	0.024784	0.024784
UP_KEYWORDS	Nitration	2	1.42857	0.0409356	100682528, 100689099	73	4	6928	47.4521	0.971354	0.293372	0.269493
UP_KEYWORDS	Lipid-binding	2	1.42857	0.0897878	100752739, 100754380	73	9	6928	21.0898	0.999663	0.514783	0.472882
UP_KEYWORDS	Hydrogen ion transport	2	1.42857	0.0992596	100752739, 100754380	73	10	6928	18.9808	0.999862	0.529501	0.486402
UP_KEYWORDS	Actin-binding	3	2.14286	0.0130968	100760435, 100753310, 100769161	73	17	6928	16.7478	0.67391	0.125147	0.114961
UP_KEYWORDS	Methylation	4	2.85714	0.00164196	100682528, 100689276, 100689472, 100689477	73	23	6928	16.5051	0.130365	0.0176511	0.0162144
UP_KEYWORDS	Isopeptide bond	5	3.57143	0.000349444	100689105, 100682528, 100769490, 100689099, 100689472	73	33	6928	14.3794	0.029271	0.00429317	0.00394373
UP_KEYWORDS	Ubl conjugation	7	5	1.12957e-05	100689105, 100682528, 100769490, 100689099, 100689276, 100689472, 100689477	73	50	6928	13.2866	0.000959683	0.000194287	0.000178473
UP_KEYWORDS	Acetylation	12	8.57143	1.70023e-09	100689105, 100682528, 100689106, 100689096, 100769490, 100689099, 100689045, 100689276, 100689472, 100689477, 100751963, 100689442	73	91	6928	12.5148	1.44519e-07	4.87399e-08	4.47727e-08
UP_KEYWORDS	Ribosomal protein	18	12.8571	2.73634e-14	103163645, 100773922, 100767024, 100756818, 100689408, 100753709, 100774114, 100754588, 100755309, 100750602, 100755560, 100760077, 100689292, 100689045, 100765425, 100755051, 100689400, 100767738	73	139	6928	12.2897	2.32148e-12	2.35325e-12	2.16171e-12
UP_KEYWORDS	Chaperone	3	2.14286	0.0273897	100770561, 100689096, 100689472	73	25	6928	11.3885	0.905637	0.214138	0.196708
UP_KEYWORDS	Ribonucleoprotein	19	13.5714	5.54801e-14	103163645, 100773922, 100767024, 100763691, 100756818, 100689408, 100753709, 100774114, 100754588, 100755309, 100750602, 100755560, 100760077, 100689292, 100689045, 100765425, 100755051, 100689400, 100767738	73	170	6928	10.6069	4.71845e-12	2.38564e-12	2.19146e-12
UP_KEYWORDS	Phosphoprotein	11	7.85714	2.84711e-06	100682528, 100689106, 100689292, 100769490, 100689099, 100689045, 100689276, 100689472, 100751963, 100689442, 100689102	73	150	6928	6.95963	0.000241976	6.1213e-05	5.62305e-05
UP_KEYWORDS	Cytoplasm	10	7.14286	0.000133481	100682528, 100770561, 100769490, 100689099, 100689045, 100689276, 100689472, 100689477, 100751963, 100689267	73	189	6928	5.02138	0.0112825	0.00191323	0.0017575
UP_KEYWORDS	Protein biosynthesis	4	2.85714	0.0485729	100773613, 100758963, 100753925, 100689276	73	79	6928	4.80527	0.985482	0.321328	0.295174
UP_KEYWORDS	Nucleotide-binding	10	7.14286	0.0152492	100689305, 100758963, 100682528, 100770561, 100763024, 100689067, 100689276, 100689472, 100768812, 100689477	73	376	6928	2.52405	0.729143	0.131143	0.120468
UP_KEYWORDS	ATP-binding	7	5	0.0719157	100689305, 100758963, 100770561, 100763024, 100689472, 100768812, 100689477	73	282	6928	2.35578	0.998242	0.441768	0.40581

## Sheet: Adrenal
Category	Term	Count	%	PValue	Genes	List Total	Pop Hits	Pop Total	Fold Enrichment	Bonferroni	Benjamini	FDR
GOTERM_BP_DIRECT	GO:0000413~protein peptidyl-prolyl isomerization	2	1.38889	0.0413871	100769490, 100774375	59	2	2774	47.0169	0.917405	0.48009	0.471813
GOTERM_BP_DIRECT	GO:0015991~ATP hydrolysis coupled proton transport	5	3.47222	0.000147452	100752739, 100763024, 100770431, 100762360, 100754380	59	14	2774	16.7918	0.00866257	0.00427611	0.00420238
GOTERM_BP_DIRECT	GO:0015986~ATP synthesis coupled proton transport	4	2.77778	0.00268137	100752739, 100763024, 100770431, 100754380	59	14	2774	13.4334	0.146503	0.0388799	0.0382096
GOTERM_BP_DIRECT	GO:0006412~translation	16	11.1111	8.98749e-09	103163645, 100773922, 100767024, 100689408, 100753709, 100774114, 100754588, 100755309, 100755560, 100760077, 100689292, 100753090, 100689045, 100765425, 100755051, 100689400	59	120	2774	6.26893	5.30261e-07	5.21274e-07	5.12287e-07
GOTERM_BP_DIRECT	GO:0045454~cell redox homeostasis	3	2.08333	0.0821378	100689349, 100773693, 100689332	59	23	2774	6.13265	0.993634	0.793999	0.780309
GOTERM_BP_DIRECT	GO:0006457~protein folding	7	4.86111	0.000762596	100770561, 100689096, 100763474, 100769490, 100773331, 100768547, 100689345	59	54	2774	6.09479	0.0440124	0.0147435	0.0144893
GOTERM_CC_DIRECT	GO:0045263~proton-transporting ATP synthase complex, coupling factor F(o)	2	1.38889	0.0581771	100752739, 100754380	58	4	3834	33.0517	0.952964	0.494505	0.484809
GOTERM_CC_DIRECT	GO:0045261~proton-transporting ATP synthase complex, catalytic core F(1)	2	1.38889	0.0581771	100763024, 100770431	58	4	3834	33.0517	0.952964	0.494505	0.484809
GOTERM_CC_DIRECT	GO:0030496~midbody	3	2.08333	0.01096	100689096, 100769490, 100689345	58	11	3834	18.0282	0.429957	0.186319	0.182666
GOTERM_CC_DIRECT	GO:0005623~cell	4	2.77778	0.00951844	100689349, 100773693, 100689332, 100689102	58	30	3834	8.81379	0.386003	0.186319	0.182666
GOTERM_CC_DIRECT	GO:0005840~ribosome	11	7.63889	5.24722e-06	100773922, 100755560, 100689408, 100774114, 100689292, 100753090, 100754588, 100765425, 100689400, 100755051, 100755309	58	115	3834	6.32294	0.000267573	0.000267608	0.000262361
GOTERM_CC_DIRECT	GO:0005737~cytoplasm	9	6.25	0.0298451	100689349, 100770561, 100771179, 100689473, 100689045, 100689276, 100689268, 100751963, 100689267	58	250	3834	2.37972	0.786748	0.380526	0.373064
GOTERM_MF_DIRECT	GO:0051920~peroxiredoxin activity	2	1.38889	0.0278157	100773693, 100689332	60	2	4213	70.2167	0.793974	0.519226	0.519226
GOTERM_MF_DIRECT	GO:0004601~peroxidase activity	2	1.38889	0.0548704	100773693, 100689332	60	4	4213	35.1083	0.957585	0.568293	0.568293
GOTERM_MF_DIRECT	GO:0046933~proton-transporting ATP synthase activity, rotational mechanism	2	1.38889	0.0681189	100763024, 100770431	60	5	4213	28.0867	0.980761	0.568293	0.568293
GOTERM_MF_DIRECT	GO:0019843~rRNA binding	2	1.38889	0.0811847	100767024, 100689408	60	6	4213	23.4056	0.991275	0.568293	0.568293
GOTERM_MF_DIRECT	GO:0004689~phosphorylase kinase activity	2	1.38889	0.0811847	100762749, 100765281	60	6	4213	23.4056	0.991275	0.568293	0.568293
GOTERM_MF_DIRECT	GO:0015078~hydrogen ion transmembrane transporter activity	3	2.08333	0.0136207	100752739, 100762360, 100754380	60	13	4213	16.2038	0.536061	0.38138	0.38138
GOTERM_MF_DIRECT	GO:0003735~structural constituent of ribosome	16	11.1111	3.79873e-11	103163645, 100773922, 100767024, 100689408, 100753709, 100774114, 100754588, 100755309, 100755560, 100760077, 100689292, 100753090, 100689045, 100765425, 100755051, 100689400	60	120	4213	9.36222	2.12729e-09	2.12729e-09	2.12729e-09
GOTERM_MF_DIRECT	GO:0005509~calcium ion binding	6	4.16667	0.0426888	100754494, 100689096, 100771384, 100689345, 100762749, 100765281	60	138	4213	3.0529	0.913109	0.568293	0.568293
GOTERM_MF_DIRECT	GO:0005524~ATP binding	10	6.94444	0.0962855	100689305, 100758963, 100689337, 100770561, 100763024, 100770431, 100689473, 100773331, 100689472, 100689477	60	395	4213	1.77764	0.996551	0.59911	0.59911
INTERPRO	IPR000866:Alkyl hydroperoxide reductase subunit C/ Thiol specific antioxidant	3	2.08333	0.000387146	100689349, 100773693, 100689332	76	3	6534	85.9737	0.0823718	0.0429732	0.0427796
INTERPRO	IPR019479:Peroxiredoxin, C-terminal	3	2.08333	0.000387146	100689349, 100773693, 100689332	76	3	6534	85.9737	0.0823718	0.0429732	0.0427796
INTERPRO	IPR024706:Peroxiredoxin, AhpC-type	2	1.38889	0.0228268	100689349, 100689332	76	2	6534	85.9737	0.994061	0.556719	0.554211
INTERPRO	IPR018124:Calreticulin/calnexin, conserved site	2	1.38889	0.0340467	100689096, 100689345	76	3	6534	57.3158	0.999543	0.556719	0.554211
INTERPRO	IPR000793:ATPase, F1/V1/A1 complex, alpha/beta subunit, C-terminal	2	1.38889	0.0340467	100763024, 100770431	76	3	6534	57.3158	0.999543	0.556719	0.554211
INTERPRO	IPR009033:Calreticulin/calnexin, P domain	2	1.38889	0.0340467	100689096, 100689345	76	3	6534	57.3158	0.999543	0.556719	0.554211
INTERPRO	IPR004241:Autophagy protein Atg8 ubiquitin-like	2	1.38889	0.0340467	100771320, 100767407	76	3	6534	57.3158	0.999543	0.556719	0.554211
INTERPRO	IPR001580:Calreticulin/calnexin	2	1.38889	0.0340467	100689096, 100689345	76	3	6534	57.3158	0.999543	0.556719	0.554211
INTERPRO	IPR000194:ATPase, F1/V1/A1 complex, alpha/beta subunit, nucleotide-binding domain	2	1.38889	0.0451394	100763024, 100770431	76	4	6534	42.9868	0.999965	0.556719	0.554211
INTERPRO	IPR020537:ATPase, F0 complex, subunit C, DCCD-binding site	2	1.38889	0.0451394	100752739, 100754380	76	4	6534	42.9868	0.999965	0.556719	0.554211
INTERPRO	IPR020003:ATPase, alpha/beta subunit, nucleotide-binding domain, active site	2	1.38889	0.0451394	100763024, 100770431	76	4	6534	42.9868	0.999965	0.556719	0.554211
INTERPRO	IPR000454:ATPase, F0 complex, subunit C	2	1.38889	0.0451394	100752739, 100754380	76	4	6534	42.9868	0.999965	0.556719	0.554211
INTERPRO	IPR002942:RNA-binding S4 domain	2	1.38889	0.0451394	100767024, 100689408	76	4	6534	42.9868	0.999965	0.556719	0.554211
INTERPRO	IPR004100:ATPase, alpha/beta subunit, N-terminal	2	1.38889	0.0451394	100763024, 100770431	76	4	6534	42.9868	0.999965	0.556719	0.554211
INTERPRO	IPR002379:V-ATPase proteolipid subunit C-like domain	2	1.38889	0.0561064	100752739, 100754380	76	5	6534	34.3895	0.999997	0.593125	0.590453
INTERPRO	IPR019954:Ubiquitin conserved site	2	1.38889	0.0561064	100689268, 100689267	76	5	6534	34.3895	0.999997	0.593125	0.590453
INTERPRO	IPR005824:KOW	2	1.38889	0.0561064	100689408, 100760077	76	5	6534	34.3895	0.999997	0.593125	0.590453
INTERPRO	IPR019956:Ubiquitin subgroup	3	2.08333	0.00551197	100689268, 100689400, 100689267	76	10	6534	25.7921	0.706841	0.305914	0.304536
INTERPRO	IPR011332:Ribosomal protein, zinc-binding domain	3	2.08333	0.00796505	100753090, 100754588, 100765425	76	12	6534	21.4934	0.830571	0.353648	0.352055
INTERPRO	IPR027409:GroEL-like apical domain	2	1.38889	0.0987452	100770561, 100689473	76	9	6534	19.1053	1	0.811905	0.808248
INTERPRO	IPR014722:Ribosomal protein L2 domain 2	2	1.38889	0.0987452	100760077, 100753709	76	9	6534	19.1053	1	0.811905	0.808248
INTERPRO	IPR013126:Heat shock protein 70 family	2	1.38889	0.0987452	100689305, 100689472	76	9	6534	19.1053	1	0.811905	0.808248
INTERPRO	IPR018181:Heat shock protein 70, conserved site	2	1.38889	0.0987452	100689305, 100689472	76	9	6534	19.1053	1	0.811905	0.808248
INTERPRO	IPR013766:Thioredoxin domain	3	2.08333	0.0176625	100689349, 100773693, 100689332	76	18	6534	14.3289	0.980863	0.556719	0.554211
INTERPRO	IPR000626:Ubiquitin	4	2.77778	0.00348584	100689105, 100689268, 100689400, 100689267	76	27	6534	12.7368	0.539393	0.257953	0.256791
INTERPRO	IPR012340:Nucleic acid-binding, OB-fold	3	2.08333	0.0701084	100773922, 100753709, 100755309	76	38	6534	6.7874	1	0.707458	0.704271
INTERPRO	IPR013320:Concanavalin A-like lectin/glucanase, subgroup	3	2.08333	0.0766686	100689096, 100689345, 100751963	76	40	6534	6.44803	1	0.740019	0.736685
KEGG_PATHWAY	cge00630:Glyoxylate and dicarboxylate metabolism	4	2.77778	0.0064631	100763194, 100764163, 100689337, 100773170	100	31	7984	10.3019	0.661368	0.17989	0.175581
KEGG_PATHWAY	cge03010:Ribosome	30	20.8333	2.49404e-21	100773922, 100767024, 100689408, 100765562, 100774114, 100765366, 100754588, 100757231, 100760077, 100756048, 100756201, 100753090, 100689045, 100765425, 100755051, 100689400, 103163645, 100752957, 100765052, 100753709, 100755309, 100770845, 100755560, 100757682, 100756654, 100754112, 100689292, 100758037, 100763698, 100766349	100	243	7984	9.85679	4.16505e-19	4.16505e-19	4.06529e-19
KEGG_PATHWAY	cge04918:Thyroid hormone synthesis	6	4.16667	0.00180573	100689305, 100760718, 100773331, 100689067, 100689345, 100764638	100	71	7984	6.74704	0.260536	0.0875073	0.0854113
KEGG_PATHWAY	cge05031:Amphetamine addiction	5	3.47222	0.00891151	100760127, 100760810, 100689067, 100762749, 100765281	100	66	7984	6.04848	0.775727	0.186028	0.181572
KEGG_PATHWAY	cge00350:Tyrosine metabolism	3	2.08333	0.0952365	100760127, 100768410, 100761411	100	42	7984	5.70286	1	0.589056	0.574946
KEGG_PATHWAY	cge05134:Legionellosis	4	2.77778	0.0396773	100757864, 100689473, 100689276, 100689472	100	61	7984	5.23541	0.998842	0.589056	0.574946
KEGG_PATHWAY	cge00480:Glutathione metabolism	4	2.77778	0.0413307	100765235, 100689311, 100758958, 100764638	100	62	7984	5.15097	0.999132	0.589056	0.574946
KEGG_PATHWAY	cge00190:Oxidative phosphorylation	9	6.25	0.000359989	100755187, 100766880, 100752739, 100763024, 100770431, 100757815, 100766611, 100762360, 100754380	100	142	7984	5.06028	0.0583569	0.0300591	0.0293391
KEGG_PATHWAY	cge04925:Aldosterone synthesis and secretion	5	3.47222	0.0201646	100736552, 100771651, 100689067, 100762749, 100765281	100	84	7984	4.75238	0.96669	0.374165	0.365203
KEGG_PATHWAY	cge04915:Estrogen signaling pathway	6	4.16667	0.00821139	100773331, 100689067, 100762395, 100689472, 100762749, 100765281	100	101	7984	4.74297	0.747656	0.186028	0.181572
KEGG_PATHWAY	cge04971:Gastric acid secretion	4	2.77778	0.0658731	100760718, 100689067, 100762749, 100765281	100	75	7984	4.25813	0.999989	0.589056	0.574946
KEGG_PATHWAY	cge05012:Parkinson's disease	8	5.55556	0.00292917	100760127, 100766880, 100752739, 100763024, 100770431, 100766611, 100754380, 100769087	100	154	7984	4.14753	0.387305	0.0978341	0.0954908
KEGG_PATHWAY	cge05100:Bacterial invasion of epithelial cells	4	2.77778	0.0767447	100765433, 100774796, 100689477, 100773307	100	80	7984	3.992	0.999998	0.589056	0.574946
KEGG_PATHWAY	cge01230:Biosynthesis of amino acids	4	2.77778	0.0790087	100764163, 100689337, 100771717, 100758958	100	81	7984	3.94272	0.999999	0.589056	0.574946
KEGG_PATHWAY	cge03320:PPAR signaling pathway	4	2.77778	0.0790087	100757464, 100763159, 100689268, 100689267	100	81	7984	3.94272	0.999999	0.589056	0.574946
KEGG_PATHWAY	cge04970:Salivary secretion	4	2.77778	0.0790087	100760718, 100689067, 100762749, 100765281	100	81	7984	3.94272	0.999999	0.589056	0.574946
KEGG_PATHWAY	cge05132:Salmonella infection	4	2.77778	0.0790087	100765433, 100774796, 100753478, 100689477	100	81	7984	3.94272	0.999999	0.589056	0.574946
KEGG_PATHWAY	cge05010:Alzheimer's disease	9	6.25	0.00209598	100766880, 100752739, 100763024, 100770431, 100766611, 100754380, 100762749, 100689222, 100765281	100	186	7984	3.86323	0.295591	0.0875073	0.0854113
KEGG_PATHWAY	cge04727:GABAergic synapse	4	2.77778	0.0931921	100764163, 100689337, 100771320, 100767407	100	87	7984	3.6708	1	0.589056	0.574946
KEGG_PATHWAY	cge01200:Carbon metabolism	5	3.47222	0.0677617	100763194, 100771717, 100763159, 100773170, 100758958	100	124	7984	3.21935	0.999992	0.589056	0.574946
KEGG_PATHWAY	cge04728:Dopaminergic synapse	5	3.47222	0.079385	100760127, 100760810, 100689067, 100762749, 100765281	100	131	7984	3.04733	0.999999	0.589056	0.574946
KEGG_PATHWAY	cge04261:Adrenergic signaling in cardiomyocytes	5	3.47222	0.0938058	100760810, 100760718, 100689067, 100762749, 100765281	100	139	7984	2.87194	1	0.589056	0.574946
KEGG_PATHWAY	cge04141:Protein processing in endoplasmic reticulum	6	4.16667	0.0646684	100689305, 100689096, 100757677, 100773331, 100689472, 100689345	100	174	7984	2.7531	0.999986	0.589056	0.574946
KEGG_PATHWAY	cge05016:Huntington's disease	7	4.86111	0.0441553	100766880, 100752739, 100763024, 100770431, 100766611, 100754380, 100769087	100	208	7984	2.68692	0.999469	0.589056	0.574946
KEGG_PATHWAY	cge04015:Rap1 signaling pathway	7	4.86111	0.0592862	100765433, 100689067, 100753478, 100689477, 100762749, 100773307, 100765281	100	224	7984	2.495	0.999963	0.589056	0.574946
KEGG_PATHWAY	cge04145:Phagosome	6	4.16667	0.0897605	100755187, 100689096, 100736552, 100689345, 100689477, 100762360	100	192	7984	2.495	1	0.589056	0.574946
KEGG_PATHWAY	cge05034:Alcoholism	6	4.16667	0.0912854	100760127, 100760810, 100689067, 100753137, 100762749, 100765281	100	193	7984	2.48207	1	0.589056	0.574946
PIR_SUPERFAMILY	PIRSF000239:peroxiredoxin, AhpC type	2	1.38889	0.0588105	100689349, 100689332	20	2	637	31.85	0.683871	1	1
SMART	SM00213:UBQ	4	2.77778	0.000668545	100689105, 100689268, 100689400, 100689267	27	21	3038	21.4321	0.0185513	0.0187193	0.0187193
SMART	SM00054:EFh	3	2.08333	0.0843725	100771384, 100762749, 100765281	27	57	3038	5.92203	0.915252	1	1
UP_KEYWORDS	Antioxidant	2	1.38889	0.0215356	100689349, 100689332	76	2	6928	91.1579	0.867966	0.144596	0.129214
UP_KEYWORDS	CF(1)	2	1.38889	0.0321312	100763024, 100770431	76	3	6928	60.7719	0.952034	0.188771	0.168689
UP_KEYWORDS	ATP synthesis	2	1.38889	0.0426135	100763024, 100770431	76	4	6928	45.5789	0.982577	0.235628	0.210561
UP_KEYWORDS	Peroxidase	3	2.08333	0.00234461	100689349, 100773693, 100689332	76	7	6928	39.0677	0.19612	0.0220394	0.0196947
UP_KEYWORDS	Hydrogen ion transport	3	2.08333	0.00491949	100752739, 100770431, 100754380	76	10	6928	27.3474	0.367858	0.0420393	0.037567
UP_KEYWORDS	Redox-active center	2	1.38889	0.073393	100689349, 100689332	76	7	6928	26.0451	0.999166	0.383275	0.342501
UP_KEYWORDS	Autophagy	2	1.38889	0.0834343	100771320, 100767407	76	8	6928	22.7895	0.999697	0.41278	0.368867
UP_KEYWORDS	Chaperone	6	4.16667	5.83072e-06	100770561, 100689096, 100689473, 100689472, 100756447, 100689345	76	25	6928	21.8779	0.000542112	7.82983e-05	6.99687e-05
UP_KEYWORDS	Lipid-binding	2	1.38889	0.0933682	100752739, 100754380	76	9	6928	20.2573	0.99989	0.43883	0.392146
UP_KEYWORDS	Ubl conjugation	8	5.55556	9.02645e-07	100689105, 100689337, 100769490, 100689276, 100689472, 100689268, 100689477, 100689332	76	50	6928	14.5853	8.39425e-05	1.69697e-05	1.51644e-05
UP_KEYWORDS	Isopeptide bond	5	3.47222	0.000408717	100689105, 100769490, 100689472, 100689268, 100689332	76	33	6928	13.8118	0.0373049	0.00480243	0.00429153
UP_KEYWORDS	Acetylation	13	9.02778	1.66946e-10	100689349, 100689105, 100689106, 100689337, 100769490, 100751963, 100689096, 100689473, 100689045, 100689276, 100689472, 100689477, 100689332	76	91	6928	13.0226	1.5526e-08	7.54362e-09	6.7411e-09
UP_KEYWORDS	Methylation	3	2.08333	0.0252614	100689276, 100689472, 100689477	76	23	6928	11.8902	0.907403	0.158305	0.141464
UP_KEYWORDS	Ribosomal protein	16	11.1111	1.31141e-11	103163645, 100773922, 100767024, 100689408, 100753709, 100774114, 100754588, 100755309, 100755560, 100760077, 100689292, 100753090, 100689045, 100765425, 100755051, 100689400	76	139	6928	10.493	1.21961e-09	1.23272e-09	1.10158e-09
UP_KEYWORDS	Ribonucleoprotein	16	11.1111	2.40754e-10	103163645, 100773922, 100767024, 100689408, 100753709, 100774114, 100754588, 100755309, 100755560, 100760077, 100689292, 100753090, 100689045, 100765425, 100755051, 100689400	76	170	6928	8.57957	2.23901e-08	7.54362e-09	6.7411e-09
UP_KEYWORDS	Phosphoprotein	13	9.02778	5.51962e-08	100689349, 100689106, 100689337, 100769490, 100751963, 100689292, 100689473, 100689045, 100689276, 100689472, 100689268, 100689332, 100689102	76	150	6928	7.90035	5.13323e-06	1.29711e-06	1.15912e-06
UP_KEYWORDS	Cytoplasm	12	8.33333	4.97307e-06	100689349, 100689337, 100770561, 100769490, 100689045, 100689276, 100689472, 100689268, 100689477, 100751963, 100689332, 100689267	76	189	6928	5.7878	0.000462389	7.79114e-05	6.96229e-05
UP_KEYWORDS	Oxidoreductase	8	5.55556	0.00223401	100689349, 100760127, 100689106, 100773693, 100759583, 100689332, 100689102, 100758958	76	169	6928	4.31517	0.187789	0.0220394	0.0196947
UP_KEYWORDS	ATP-binding	9	6.25	0.010811	100689305, 100758963, 100689337, 100770561, 100763024, 100770431, 100689473, 100689472, 100689477	76	282	6928	2.90929	0.636106	0.0781715	0.0698554
UP_KEYWORDS	Nucleotide-binding	11	7.63889	0.00691861	100689305, 100758963, 100689337, 100770561, 100763024, 100770431, 100689473, 100689067, 100689276, 100689472, 100689477	76	376	6928	2.66685	0.475687	0.0541958	0.0484303

## Sheet: Kidney
Category	Term	Count	%	PValue	Genes	List Total	Pop Hits	Pop Total	Fold Enrichment	Bonferroni	Benjamini	FDR
GOTERM_BP_DIRECT	GO:0000413~protein peptidyl-prolyl isomerization	2	1.13636	0.0399745	100769490, 100774375	57	2	2774	48.6667	0.94699	0.567638	0.559643
GOTERM_BP_DIRECT	GO:0006099~tricarboxylic acid cycle	4	2.27273	0.00084614	100689402, 100764352, 103158535, 100759203	57	10	2774	19.4667	0.0591277	0.0200253	0.0197433
GOTERM_BP_DIRECT	GO:0050821~protein stabilization	2	1.13636	0.0970105	100689096, 100689406	57	5	2774	19.4667	0.999356	0.983964	0.970105
GOTERM_BP_DIRECT	GO:0015991~ATP hydrolysis coupled proton transport	5	2.84091	0.000128397	100752739, 100774665, 100763024, 100770431, 100754380	57	14	2774	17.381	0.00920254	0.00911615	0.00898776
GOTERM_BP_DIRECT	GO:0015986~ATP synthesis coupled proton transport	4	2.27273	0.00242333	100752739, 100763024, 100770431, 100754380	57	14	2774	13.9048	0.160284	0.0430141	0.0424083
GOTERM_BP_DIRECT	GO:0006412~translation	10	5.68182	0.000533071	103163645, 100767024, 100755560, 100760077, 100753709, 100774114, 100689292, 100689045, 100765425, 100689400	57	120	2774	4.05556	0.0376637	0.018924	0.0186575
GOTERM_BP_DIRECT	GO:0006457~protein folding	4	2.27273	0.0939022	100689405, 100689096, 100769490, 100689345	57	54	2774	3.60494	0.999175	0.983964	0.970105
GOTERM_CC_DIRECT	GO:0045261~proton-transporting ATP synthase complex, catalytic core F(1)	2	1.13636	0.061167	100763024, 100770431	61	4	3834	31.4262	0.937786	0.43571	0.43571
GOTERM_CC_DIRECT	GO:0045263~proton-transporting ATP synthase complex, coupling factor F(o)	2	1.13636	0.061167	100752739, 100754380	61	4	3834	31.4262	0.937786	0.43571	0.43571
GOTERM_CC_DIRECT	GO:0042470~melanosome	3	1.70455	0.0080795	100689472, 100689246, 100689332	61	9	3834	20.9508	0.300187	0.201876	0.201876
GOTERM_CC_DIRECT	GO:0030496~midbody	3	1.70455	0.0120978	100689096, 100769490, 100689345	61	11	3834	17.1416	0.414653	0.201876	0.201876
GOTERM_CC_DIRECT	GO:0005730~nucleolus	3	1.70455	0.0615658	100689405, 100689276, 100689472	61	26	3834	7.25221	0.938938	0.43571	0.43571
GOTERM_CC_DIRECT	GO:0005623~cell	3	1.70455	0.07922	100758393, 100689332, 100689102	61	30	3834	6.28525	0.973524	0.43571	0.43571
GOTERM_CC_DIRECT	GO:0005743~mitochondrial inner membrane	3	1.70455	0.07922	100689402, 100760870, 100750797	61	30	3834	6.28525	0.973524	0.43571	0.43571
GOTERM_CC_DIRECT	GO:0005739~mitochondrion	5	2.84091	0.0137643	100689405, 100689337, 100771468, 100766113, 100759203	61	60	3834	5.2377	0.456559	0.201876	0.201876
GOTERM_MF_DIRECT	GO:0004332~fructose-bisphosphate aldolase activity	2	1.13636	0.0483446	100755179, 100771717	70	3	4213	40.1238	0.973145	1	1
GOTERM_MF_DIRECT	GO:0046933~proton-transporting ATP synthase activity, rotational mechanism	2	1.13636	0.079287	100763024, 100770431	70	5	4213	24.0743	0.997595	1	1
GOTERM_MF_DIRECT	GO:0008137~NADH dehydrogenase (ubiquinone) activity	3	1.70455	0.0494669	100761333, 100765445, 100757916	70	22	4213	8.20714	0.975362	1	1
GOTERM_MF_DIRECT	GO:0003735~structural constituent of ribosome	10	5.68182	0.000122805	103163645, 100767024, 100755560, 100760077, 100753709, 100774114, 100689292, 100689045, 100765425, 100689400	70	120	4213	5.01548	0.00892525	0.00896477	0.00896477
INTERPRO	IPR020003:ATPase, alpha/beta subunit, nucleotide-binding domain, active site	3	1.70455	0.00098667	100774665, 100763024, 100770431	86	4	6534	56.9826	0.214829	0.0805781	0.0805781
INTERPRO	IPR004100:ATPase, alpha/beta subunit, N-terminal	3	1.70455	0.00098667	100774665, 100763024, 100770431	86	4	6534	56.9826	0.214829	0.0805781	0.0805781
INTERPRO	IPR000194:ATPase, F1/V1/A1 complex, alpha/beta subunit, nucleotide-binding domain	3	1.70455	0.00098667	100774665, 100763024, 100770431	86	4	6534	56.9826	0.214829	0.0805781	0.0805781
INTERPRO	IPR018124:Calreticulin/calnexin, conserved site	2	1.13636	0.038527	100689096, 100689345	86	3	6534	50.6512	0.999934	0.8581	0.8581
INTERPRO	IPR009033:Calreticulin/calnexin, P domain	2	1.13636	0.038527	100689096, 100689345	86	3	6534	50.6512	0.999934	0.8581	0.8581
INTERPRO	IPR000793:ATPase, F1/V1/A1 complex, alpha/beta subunit, C-terminal	2	1.13636	0.038527	100763024, 100770431	86	3	6534	50.6512	0.999934	0.8581	0.8581
INTERPRO	IPR000741:Fructose-bisphosphate aldolase, class-I	2	1.13636	0.038527	100755179, 100771717	86	3	6534	50.6512	0.999934	0.8581	0.8581
INTERPRO	IPR001580:Calreticulin/calnexin	2	1.13636	0.038527	100689096, 100689345	86	3	6534	50.6512	0.999934	0.8581	0.8581
INTERPRO	IPR006214:Bax inhibitor 1-related	3	1.70455	0.00163055	100753936, 100753055, 100757833	86	5	6534	45.586	0.329553	0.099871	0.099871
INTERPRO	IPR020537:ATPase, F0 complex, subunit C, DCCD-binding site	2	1.13636	0.0510404	100752739, 100754380	86	4	6534	37.9884	0.999997	0.893207	0.893207
INTERPRO	IPR018376:Enoyl-CoA hydratase/isomerase, conserved site	2	1.13636	0.0510404	100768055, 100757947	86	4	6534	37.9884	0.999997	0.893207	0.893207
INTERPRO	IPR000454:ATPase, F0 complex, subunit C	2	1.13636	0.0510404	100752739, 100754380	86	4	6534	37.9884	0.999997	0.893207	0.893207
INTERPRO	IPR001753:Crotonase superfamily	2	1.13636	0.0633928	100768055, 100757947	86	5	6534	30.3907	1	0.970703	0.970703
INTERPRO	IPR002379:V-ATPase proteolipid subunit C-like domain	2	1.13636	0.0633928	100752739, 100754380	86	5	6534	30.3907	1	0.970703	0.970703
INTERPRO	IPR013126:Heat shock protein 70 family	3	1.70455	0.00567442	100689305, 100689405, 100689472	86	9	6534	25.3256	0.751966	0.231705	0.231705
INTERPRO	IPR018181:Heat shock protein 70, conserved site	3	1.70455	0.00567442	100689305, 100689405, 100689472	86	9	6534	25.3256	0.751966	0.231705	0.231705
INTERPRO	IPR016040:NAD(P)-binding domain	4	2.27273	0.080696	100764352, 100757947, 100769495, 100751427	86	78	6534	3.89624	1	1	1
KEGG_PATHWAY	cge00020:Citrate cycle (TCA cycle)	8	4.54545	6.97504e-07	100763194, 100771246, 100689402, 100764352, 103158535, 100759203, 100751457, 100750732	129	33	7984	15.004	0.000116476	1.05894e-05	9.51142e-06
KEGG_PATHWAY	cge00220:Arginine biosynthesis	4	2.27273	0.00375878	100765707, 100764163, 100689337, 100762274	129	20	7984	12.3783	0.466821	0.0348731	0.0313231
KEGG_PATHWAY	cge00630:Glyoxylate and dicarboxylate metabolism	6	3.40909	0.000119093	100763194, 100764163, 100689337, 100764352, 100759203, 100752744	129	31	7984	11.979	0.0196933	0.00152989	0.00137415
KEGG_PATHWAY	cge04964:Proximal tubule bicarbonate reclamation	4	2.27273	0.00496053	100771378, 100764352, 100773231, 100760718	129	22	7984	11.253	0.564155	0.0436004	0.0391621
KEGG_PATHWAY	cge00640:Propanoate metabolism	5	2.84091	0.00125052	100765485, 100757947, 100763159, 100754654, 100751457	129	30	7984	10.3152	0.188579	0.0130523	0.0117237
KEGG_PATHWAY	cge00190:Oxidative phosphorylation	23	13.0682	3.47743e-16	100773999, 100771246, 100689402, 100766880, 100752739, 100767451, 100774665, 100765100, 100763024, 100770431, 100757815, 100757916, 100770018, 100750797, 100750732, 100756936, 100755187, 100761333, 100760870, 100765445, 100766611, 100754380, 100774095	129	142	7984	10.0247	5.56222e-14	5.80732e-14	5.21615e-14
KEGG_PATHWAY	cge01210:2-Oxocarboxylic acid metabolism	3	1.70455	0.0401388	100765707, 103158535, 100759203	129	20	7984	9.28372	0.998931	0.268127	0.240833
KEGG_PATHWAY	cge05012:Parkinson's disease	23	13.0682	2.24715e-15	100773999, 100771246, 100765792, 100689402, 100766880, 100752739, 100767451, 100765100, 100763024, 100770431, 100757916, 100770018, 100750797, 100769087, 100750732, 100756936, 100761333, 100760870, 100765445, 100766611, 100754380, 100774095, 100759195	129	154	7984	9.24353	3.70814e-13	1.87637e-13	1.68537e-13
KEGG_PATHWAY	cge00051:Fructose and mannose metabolism	5	2.84091	0.00201415	100755179, 100771717, 100767338, 100763359, 100751427	129	34	7984	9.10169	0.285878	0.019786	0.0177719
KEGG_PATHWAY	cge00650:Butanoate metabolism	4	2.27273	0.0108499	100766113, 100765485, 100757947, 100754654	129	29	7984	8.53675	0.838271	0.0905965	0.0813741
KEGG_PATHWAY	cge01230:Biosynthesis of amino acids	11	6.25	5.64895e-07	100765707, 100764163, 100689337, 103158535, 100760751, 100755179, 100759203, 100771717, 100774376, 100762274, 100767338	129	81	7984	8.40501	9.43331e-05	9.43375e-06	8.47343e-06
KEGG_PATHWAY	cge00480:Glutathione metabolism	8	4.54545	5.46002e-05	100774867, 100771188, 103158535, 100765235, 100768932, 100763802, 100689311, 100764638	129	62	7984	7.986	0.00907703	0.000759852	0.000682502
KEGG_PATHWAY	cge00280:Valine, leucine and isoleucine degradation	7	3.97727	0.000280527	100765829, 100766113, 100765485, 100760581, 100757947, 100763159, 100754654	129	57	7984	7.60071	0.0457738	0.00334629	0.00300565
KEGG_PATHWAY	cge00410:beta-Alanine metabolism	4	2.27273	0.0154673	100765485, 100757947, 100763159, 100754654	129	33	7984	7.502	0.925966	0.123002	0.110481
KEGG_PATHWAY	cge01200:Carbon metabolism	15	8.52273	8.85505e-09	100771246, 100763194, 100689402, 100764352, 103158535, 100771717, 100757947, 100754654, 100751457, 100750732, 100760751, 100755179, 100759203, 100763159, 100767338	129	124	7984	7.48687	1.47879e-06	1.84849e-07	1.66032e-07
KEGG_PATHWAY	cge05010:Alzheimer's disease	22	12.5	1.18087e-12	100773999, 100771246, 100689402, 100766880, 100752739, 100767451, 100765100, 100763024, 100770431, 100757916, 100770018, 100750797, 100750732, 100756936, 100765281, 100761333, 100760870, 100765445, 100766611, 100754380, 100689222, 100774095	129	186	7984	7.3205	1.97199e-10	5.17123e-11	4.64482e-11
KEGG_PATHWAY	cge05016:Huntington's disease	23	13.0682	1.23862e-12	100773999, 100771246, 100765792, 100689402, 100766880, 100752739, 100767451, 100765100, 100763024, 100770431, 100757916, 100770018, 100750797, 100769087, 100750732, 100756936, 100758987, 100761333, 100760870, 100765445, 100766611, 100754380, 100774095	129	208	7984	6.84377	2.0684e-10	5.17123e-11	4.64482e-11
KEGG_PATHWAY	cge00250:Alanine, aspartate and glutamate metabolism	4	2.27273	0.0210335	100764163, 100689337, 100765485, 100762274	129	37	7984	6.69097	0.971277	0.159663	0.14341
KEGG_PATHWAY	cge00062:Fatty acid elongation	3	1.70455	0.0781893	100765829, 100757947, 100754654	129	29	7984	6.40257	0.999999	0.435254	0.390947
KEGG_PATHWAY	cge04918:Thyroid hormone synthesis	7	3.97727	0.000922311	100689305, 100771378, 100771188, 100760718, 100689067, 100689345, 100764638	129	71	7984	6.10198	0.142811	0.0102684	0.00922311
KEGG_PATHWAY	cge04961:Endocrine and other factor-regulated calcium reabsorption	4	2.27273	0.0293398	100771378, 100758987, 100760718, 100689067	129	42	7984	5.89443	0.993078	0.213032	0.191346
KEGG_PATHWAY	cge04932:Non-alcoholic fatty liver disease (NAFLD)	15	8.52273	2.30246e-07	100773999, 100771246, 100689402, 100766880, 100767451, 100765100, 100765433, 100757916, 100750797, 100750732, 100761333, 100760870, 100765445, 100766611, 100774095	129	160	7984	5.80233	3.84503e-05	4.27234e-06	3.83743e-06
KEGG_PATHWAY	cge03010:Ribosome	22	12.5	2.03252e-10	103163645, 100752957, 100765052, 100767024, 100765562, 100753709, 100774114, 100770845, 100755560, 100757682, 100756654, 100760077, 100756048, 100755355, 100754112, 100689292, 100758037, 100689045, 100763698, 100766349, 100765425, 100689400	129	243	7984	5.60334	3.3943e-08	5.65717e-09	5.08129e-09
KEGG_PATHWAY	cge04978:Mineral absorption	4	2.27273	0.0350398	100771378, 100760386, 100760718, 100689102	129	45	7984	5.50146	0.997411	0.243818	0.218999
KEGG_PATHWAY	cge01130:Biosynthesis of antibiotics	20	11.3636	2.78167e-09	100771896, 100771246, 100763194, 100689402, 100689106, 100764352, 103158535, 100771717, 100757947, 100762274, 100754654, 100751457, 100750732, 100765707, 100765829, 100760751, 100755179, 100759203, 100763159, 100767338	129	227	7984	5.45299	4.6454e-07	6.63628e-08	5.96073e-08
KEGG_PATHWAY	cge00071:Fatty acid degradation	4	2.27273	0.0434615	100765829, 100757947, 100763159, 100754654	129	49	7984	5.05237	0.999401	0.279157	0.25074
KEGG_PATHWAY	cge01212:Fatty acid metabolism	4	2.27273	0.0603843	100765829, 100757947, 100763159, 100754654	129	56	7984	4.42082	0.99997	0.360149	0.323487
KEGG_PATHWAY	cge04612:Antigen processing and presentation	5	2.84091	0.0658949	100756995, 100689096, 100689472, 100689345, 100752348	129	95	7984	3.25745	0.999989	0.379463	0.340835
KEGG_PATHWAY	cge04142:Lysosome	6	3.40909	0.0459968	100758987, 100756995, 100689406, 100772055, 100752348, 100766628	129	122	7984	3.04384	0.999616	0.284499	0.255538
KEGG_PATHWAY	cge01100:Metabolic pathways	55	31.25	5.15355e-12	100771246, 100689402, 100764352, 100765485, 100763024, 100770431, 100757815, 100754867, 100760751, 100760870, 100765445, 100766611, 100754380, 100766880, 100689337, 100767451, 100752739, 100774665, 100760581, 100771717, 100757947, 100770348, 100750797, 100756936, 100759566, 100759203, 100767338, 100689106, 100765100, 100771783, 100757916, 100762274, 100770018, 100751457, 100752744, 100765707, 100…	129	1328	7984	2.56328	8.60642e-10	1.72129e-10	1.54606e-10
KEGG_PATHWAY	cge04145:Phagosome	7	3.97727	0.0878602	100755187, 100764022, 100774665, 100689096, 100689406, 100689345, 100689477	129	192	7984	2.25646	1	0.473312	0.42513
SMART	SM00054:EFh	3	1.70455	0.0733603	100689052, 100771384, 100765281	25	57	3038	6.39579	0.862062	1	1
UP_KEYWORDS	CF(1)	2	1.13636	0.0367851	100763024, 100770431	87	3	6928	53.0881	0.981871	0.264852	0.240329
UP_KEYWORDS	Schiff base	2	1.13636	0.048747	100755179, 100771717	87	4	6928	39.8161	0.995239	0.277088	0.251432
UP_KEYWORDS	ATP synthesis	2	1.13636	0.048747	100763024, 100770431	87	4	6928	39.8161	0.995239	0.277088	0.251432
UP_KEYWORDS	Tricarboxylic acid cycle	3	1.70455	0.00307176	100689402, 100764352, 103158535	87	7	6928	34.1281	0.280489	0.033175	0.0301032
UP_KEYWORDS	Hydrogen ion transport	3	1.70455	0.00642483	100752739, 100770431, 100754380	87	10	6928	23.8897	0.498261	0.0533755	0.0484333
UP_KEYWORDS	Methylation	4	2.27273	0.00273351	100689405, 100689276, 100689472, 100689477	87	23	6928	13.8491	0.253893	0.0328021	0.0297649
UP_KEYWORDS	Ubiquinone	6	3.40909	7.30171e-05	100766880, 100761333, 100760870, 100765445, 100757916, 100750797	87	36	6928	13.272	0.00778267	0.00197146	0.00178892
UP_KEYWORDS	Chaperone	4	2.27273	0.00348713	100689405, 100689096, 100689472, 100689345	87	25	6928	12.7411	0.311869	0.0342373	0.0310672
UP_KEYWORDS	Lyase	4	2.27273	0.00770284	100689337, 100755179, 100759203, 100771717	87	33	6928	9.65239	0.562813	0.0594219	0.0539199
UP_KEYWORDS	Ubl conjugation	6	3.40909	0.000358085	100689337, 100769490, 100689276, 100689472, 100689477, 100689332	87	50	6928	9.55586	0.0375969	0.00552473	0.00501319
UP_KEYWORDS	Transit peptide	3	1.70455	0.0437434	100689405, 100689402, 100759203	87	27	6928	8.84802	0.991654	0.277088	0.251432
UP_KEYWORDS	Acetylation	10	5.68182	1.56505e-06	100689405, 100689106, 100689337, 100689096, 100769490, 100689045, 100689276, 100689472, 100689477, 100689332	87	91	6928	8.75079	0.000167447	0.000169026	0.000153375
UP_KEYWORDS	Isopeptide bond	3	1.70455	0.0627528	100769490, 100689472, 100689332	87	33	6928	7.23929	0.999026	0.308059	0.279535
UP_KEYWORDS	Phosphoprotein	11	6.25	1.4508e-05	100689405, 100689106, 100689337, 100689292, 100769490, 100689045, 100689276, 100689472, 100689246, 100689332, 100689102	87	150	6928	5.83969	0.00155117	0.000783434	0.000710893
UP_KEYWORDS	Ribosomal protein	10	5.68182	5.04226e-05	103163645, 100767024, 100755560, 100760077, 100753709, 100774114, 100689292, 100689045, 100765425, 100689400	87	139	6928	5.72893	0.00538083	0.00181521	0.00164714
UP_KEYWORDS	Mitochondrion	6	3.40909	0.00436397	100689405, 100689402, 100689337, 100766113, 100759203, 100750797	87	87	6928	5.49187	0.373726	0.0392758	0.0356391
UP_KEYWORDS	Oxidoreductase	10	5.68182	0.000226886	100689106, 100764352, 103158535, 100761333, 100759566, 100765445, 100757916, 100769495, 100689332, 100689102	87	169	6928	4.71196	0.0239871	0.00426897	0.00387369
UP_KEYWORDS	Ribonucleoprotein	10	5.68182	0.000237165	103163645, 100767024, 100755560, 100760077, 100753709, 100774114, 100689292, 100689045, 100765425, 100689400	87	170	6928	4.68425	0.0250603	0.00426897	0.00387369
UP_KEYWORDS	Cytoplasm	9	5.11364	0.00227822	100689337, 100759566, 100769490, 100689045, 100689276, 100689472, 100689477, 100689332, 100689267	87	189	6928	3.79201	0.216549	0.0307559	0.0279082
UP_KEYWORDS	Transport	7	3.97727	0.060161	100689402, 100752739, 100770431, 100773231, 100756348, 100750797, 100754380	87	225	6928	2.47745	0.998692	0.308059	0.279535
UP_KEYWORDS	ATP-binding	8	4.54545	0.0601493	100689305, 100758963, 100689405, 100689337, 100763024, 100770431, 100689472, 100689477	87	282	6928	2.25907	0.99869	0.308059	0.279535
UP_KEYWORDS	Nucleotide-binding	10	5.68182	0.042665	100689305, 100758963, 100689405, 100689337, 100763024, 100770431, 100689067, 100689276, 100689472, 100689477	87	376	6928	2.11788	0.990585	0.277088	0.251432

## Sheet: Spleen
Category	Term	Count	%	PValue	Genes	List Total	Pop Hits	Pop Total	Fold Enrichment	Bonferroni	Benjamini	FDR
GOTERM_BP_DIRECT	GO:0000413~protein peptidyl-prolyl isomerization	2	1.47059	0.033605	100769490, 100774375	48	2	2774	57.7917	0.785237	0.705462	0.705462
GOTERM_BP_DIRECT	GO:0006412~translation	18	13.2353	1.93427e-12	103163645, 100773922, 100767024, 100689408, 100753709, 100774114, 100754588, 100755309, 100750602, 100755560, 100760077, 100689292, 100753090, 100689045, 100765425, 100755051, 100689400, 100767738	48	120	2774	8.66875	8.70404e-11	8.51079e-11	8.51079e-11
GOTERM_BP_DIRECT	GO:0007017~microtubule-based process	3	2.20588	0.0480997	100689091, 100682528, 100689089	48	21	2774	8.25595	0.891203	0.705462	0.705462
GOTERM_CC_DIRECT	GO:0005885~Arp2/3 protein complex	2	1.47059	0.0801785	100774796, 100759010	54	6	3834	23.6667	0.950645	0.412346	0.400892
GOTERM_CC_DIRECT	GO:0015934~large ribosomal subunit	3	2.20588	0.00786027	100760077, 100753709, 100750602	54	10	3834	21.3	0.247299	0.0857016	0.083321
GOTERM_CC_DIRECT	GO:0030496~midbody	3	2.20588	0.0095224	100689096, 100769490, 100689089	54	11	3834	19.3636	0.291389	0.0857016	0.083321
GOTERM_CC_DIRECT	GO:0005840~ribosome	12	8.82353	2.88653e-07	100773922, 100755560, 100689408, 100774114, 100689292, 100753090, 100754588, 100765425, 100689400, 100755051, 100755309, 100767738	54	115	3834	7.4087	1.03915e-05	1.03915e-05	1.01029e-05
GOTERM_CC_DIRECT	GO:0005623~cell	3	2.20588	0.0637673	100689349, 100689332, 100689102	54	30	3834	7.1	0.906714	0.412346	0.400892
GOTERM_CC_DIRECT	GO:0005874~microtubule	3	2.20588	0.0754149	100689091, 100682528, 100689089	54	33	3834	6.45455	0.940559	0.412346	0.400892
GOTERM_CC_DIRECT	GO:0005737~cytoplasm	11	8.08824	0.00186102	100689091, 100689349, 100682528, 100770561, 100755552, 100689089, 100689045, 100689276, 100689301, 100689344, 100689267	54	250	3834	3.124	0.06486	0.0334983	0.0325678
GOTERM_MF_DIRECT	GO:0019843~rRNA binding	2	1.47059	0.0731883	100767024, 100689408	54	6	4213	26.0062	0.969688	0.56111	0.56111
GOTERM_MF_DIRECT	GO:0004689~phosphorylase kinase activity	2	1.47059	0.0731883	100762749, 100765281	54	6	4213	26.0062	0.969688	0.56111	0.56111
GOTERM_MF_DIRECT	GO:0005200~structural constituent of cytoskeleton	3	2.20588	0.0146843	100689091, 100682528, 100689089	54	15	4213	15.6037	0.493629	0.225159	0.225159
GOTERM_MF_DIRECT	GO:0003735~structural constituent of ribosome	18	13.2353	2.33374e-14	103163645, 100773922, 100767024, 100689408, 100753709, 100774114, 100754588, 100755309, 100750602, 100755560, 100760077, 100689292, 100753090, 100689045, 100765425, 100755051, 100689400, 100767738	54	120	4213	11.7028	1.07248e-12	1.07352e-12	1.07352e-12
GOTERM_MF_DIRECT	GO:0003924~GTPase activity	5	3.67647	0.00505735	100689091, 100682528, 100689089, 100689067, 100689276	54	56	4213	6.96594	0.208027	0.116319	0.116319
GOTERM_MF_DIRECT	GO:0005509~calcium ion binding	6	4.41176	0.0285547	100768079, 100689096, 100689052, 100753477, 100762749, 100765281	54	138	4213	3.39211	0.736218	0.328379	0.328379
INTERPRO	IPR024706:Peroxiredoxin, AhpC-type	2	1.47059	0.0201015	100689349, 100689332	67	2	6534	97.5224	0.986498	0.473502	0.473502
INTERPRO	IPR019479:Peroxiredoxin, C-terminal	2	1.47059	0.0300025	100689349, 100689332	67	3	6534	65.0149	0.998432	0.57823	0.57823
INTERPRO	IPR000866:Alkyl hydroperoxide reductase subunit C/ Thiol specific antioxidant	2	1.47059	0.0300025	100689349, 100689332	67	3	6534	65.0149	0.998432	0.57823	0.57823
INTERPRO	IPR002942:RNA-binding S4 domain	2	1.47059	0.039805	100767024, 100689408	67	4	6534	48.7612	0.999818	0.669393	0.669393
INTERPRO	IPR005824:KOW	2	1.47059	0.0495099	100689408, 100760077	67	5	6534	39.009	0.999979	0.699739	0.699739
INTERPRO	IPR002108:Actin-binding, cofilin/tropomyosin type	2	1.47059	0.0495099	100760435, 100772395	67	5	6534	39.009	0.999979	0.699739	0.699739
INTERPRO	IPR020902:Actin/actin-like conserved site	2	1.47059	0.0591181	100759010, 100689477	67	6	6534	32.5075	0.999998	0.727485	0.727485
INTERPRO	IPR013838:Beta tubulin, autoregulation binding site	2	1.47059	0.0686307	100689091, 100689089	67	7	6534	27.8635	1	0.727485	0.727485
INTERPRO	IPR002453:Beta tubulin	2	1.47059	0.0686307	100689091, 100689089	67	7	6534	27.8635	1	0.727485	0.727485
INTERPRO	IPR011332:Ribosomal protein, zinc-binding domain	3	2.20588	0.00621355	100753090, 100754588, 100765425	67	12	6534	24.3806	0.733234	0.328453	0.328453
INTERPRO	IPR014722:Ribosomal protein L2 domain 2	2	1.47059	0.0873726	100760077, 100753709	67	9	6534	21.6716	1	0.882047	0.882047
INTERPRO	IPR019956:Ubiquitin subgroup	2	1.47059	0.0966038	100689400, 100689267	67	10	6534	19.5045	1	0.930909	0.930909
INTERPRO	IPR018316:Tubulin/FtsZ, 2-layer sandwich domain	3	2.20588	0.0110075	100689091, 100682528, 100689089	67	16	6534	18.2854	0.904298	0.328453	0.328453
INTERPRO	IPR008280:Tubulin/FtsZ, C-terminal	3	2.20588	0.0123944	100689091, 100682528, 100689089	67	17	6534	17.2098	0.928927	0.328453	0.328453
INTERPRO	IPR017975:Tubulin, conserved site	3	2.20588	0.0123944	100689091, 100682528, 100689089	67	17	6534	17.2098	0.928927	0.328453	0.328453
INTERPRO	IPR000217:Tubulin	3	2.20588	0.0123944	100689091, 100682528, 100689089	67	17	6534	17.2098	0.928927	0.328453	0.328453
INTERPRO	IPR023123:Tubulin, C-terminal	3	2.20588	0.0123944	100689091, 100682528, 100689089	67	17	6534	17.2098	0.928927	0.328453	0.328453
INTERPRO	IPR003008:Tubulin/FtsZ, GTPase domain	3	2.20588	0.0123944	100689091, 100682528, 100689089	67	17	6534	17.2098	0.928927	0.328453	0.328453
INTERPRO	IPR000626:Ubiquitin	4	2.94118	0.0024214	100689105, 100757595, 100689400, 100689267	67	27	6534	14.4478	0.401878	0.328453	0.328453
INTERPRO	IPR012340:Nucleic acid-binding, OB-fold	3	2.20588	0.0559711	100773922, 100753709, 100755309	67	38	6534	7.69914	0.999995	0.727485	0.727485
INTERPRO	IPR002048:EF-hand domain	4	2.94118	0.0410477	100689052, 100753477, 100762749, 100765281	67	76	6534	5.13276	0.999862	0.669393	0.669393
INTERPRO	IPR011992:EF-hand-like domain	4	2.94118	0.0638406	100689052, 100753477, 100762749, 100765281	67	91	6534	4.2867	0.999999	0.727485	0.727485
KEGG_PATHWAY	cge03010:Ribosome	34	25	3.28644e-26	100773922, 100767024, 100689408, 100765562, 100774114, 100765366, 100754588, 100750602, 100757231, 100760077, 100756048, 100756201, 100753090, 100689045, 100765425, 100755051, 100689400, 103163645, 100752957, 100765052, 100753709, 103162454, 100755309, 100770845, 100757685, 100755560, 100757682, 100756654, 100754112, 100689292, 100758037, 100763698, 100766349, 100767738	100	243	7984	11.171	4.60101e-24	4.60101e-24	4.53529e-24
KEGG_PATHWAY	cge04744:Phototransduction	3	2.20588	0.0466876	100762749, 100689442, 100765281	100	28	7984	8.55429	0.998761	0.45067	0.444232
KEGG_PATHWAY	cge05133:Pertussis	6	4.41176	0.00216984	100760435, 100756135, 100766700, 100762749, 100766409, 100765281	100	74	7984	6.47351	0.262218	0.101259	0.0998125
KEGG_PATHWAY	cge00860:Porphyrin and chlorophyll metabolism	3	2.20588	0.0839125	100768929, 100757819, 100753315	100	39	7984	6.14154	0.999995	0.605129	0.596484
KEGG_PATHWAY	cge05134:Legionellosis	4	2.94118	0.0396773	100757864, 100756135, 100689276, 100689472	100	61	7984	5.23541	0.996545	0.427294	0.42119
KEGG_PATHWAY	cge05132:Salmonella infection	5	3.67647	0.01788	100764022, 100774796, 100753478, 100689477, 100764746	100	81	7984	4.9284	0.92001	0.403787	0.398018
KEGG_PATHWAY	cge05031:Amphetamine addiction	4	2.94118	0.0482861	100760810, 100689067, 100762749, 100765281	100	66	7984	4.83879	0.999021	0.45067	0.444232
KEGG_PATHWAY	cge04924:Renin secretion	4	2.94118	0.0597205	100756995, 100689067, 100762749, 100765281	100	72	7984	4.43556	0.99982	0.491816	0.48479
KEGG_PATHWAY	cge04612:Antigen processing and presentation	5	3.67647	0.0300381	100756995, 100689096, 100766126, 100689472, 100760978	100	95	7984	4.20211	0.986015	0.403787	0.398018
KEGG_PATHWAY	cge04921:Oxytocin signaling pathway	8	5.88235	0.00362337	100760810, 100764022, 100689052, 100689067, 100753477, 100689477, 100762749, 100765281	100	160	7984	3.992	0.398418	0.126818	0.125006
KEGG_PATHWAY	cge05100:Bacterial invasion of epithelial cells	4	2.94118	0.0767447	100764022, 100774796, 100689477, 100764746	100	80	7984	3.992	0.999986	0.596903	0.588376
KEGG_PATHWAY	cge04713:Circadian entrainment	5	3.67647	0.0364424	100689067, 100762749, 100689442, 100765281, 100756281	100	101	7984	3.95248	0.994468	0.425161	0.419088
KEGG_PATHWAY	cge04810:Regulation of actin cytoskeleton	10	7.35294	0.001471	100760435, 100760810, 100764022, 100767225, 100756135, 100774796, 100753477, 100753478, 100689477, 100764746	100	218	7984	3.66239	0.186241	0.101259	0.0998125
KEGG_PATHWAY	cge04728:Dopaminergic synapse	6	4.41176	0.0231124	100760810, 100689067, 100762749, 100689442, 100765281, 100756281	100	131	7984	3.65679	0.962135	0.403787	0.398018
KEGG_PATHWAY	cge04666:Fc gamma R-mediated phagocytosis	4	2.94118	0.0956525	100760435, 100767225, 100774796, 100764746	100	88	7984	3.62909	0.999999	0.610531	0.601809
KEGG_PATHWAY	cge04270:Vascular smooth muscle contraction	6	4.41176	0.0289228	100760810, 100689052, 100689067, 100753477, 100762749, 100765281	100	139	7984	3.44633	0.983574	0.403787	0.398018
KEGG_PATHWAY	cge04670:Leukocyte transendothelial migration	5	3.67647	0.0570998	100764022, 100767225, 100756135, 100753477, 100689477	100	117	7984	3.41197	0.999734	0.491816	0.48479
KEGG_PATHWAY	cge05034:Alcoholism	8	5.88235	0.00990608	100760810, 100757430, 100689067, 100753137, 100762749, 100689442, 100765281, 100756281	100	193	7984	3.30943	0.751861	0.27737	0.273408
KEGG_PATHWAY	cge04611:Platelet activation	5	3.67647	0.086447	100760810, 100764022, 100768356, 100689067, 100689477	100	135	7984	2.95704	0.999997	0.605129	0.596484
KEGG_PATHWAY	cge04145:Phagosome	7	5.14706	0.0317261	100689091, 100682528, 100764022, 100689096, 100756135, 100689089, 100689477	100	192	7984	2.91083	0.989041	0.403787	0.398018
KEGG_PATHWAY	cge04015:Rap1 signaling pathway	8	5.88235	0.0209611	100764022, 100767225, 100756135, 100689067, 100753478, 100689477, 100762749, 100765281	100	224	7984	2.85143	0.948478	0.403787	0.398018
KEGG_PATHWAY	cge05152:Tuberculosis	6	4.41176	0.0959406	100768356, 100766126, 100756135, 100762749, 100765281, 100766628	100	196	7984	2.44408	0.999999	0.610531	0.601809
PIR_SUPERFAMILY	PIRSF000239:peroxiredoxin, AhpC type	2	1.47059	0.0342654	100689349, 100689332	12	2	637	53.0833	0.318547	0.376919	0.376919
SMART	SM00102:ADF	2	1.47059	0.0427676	100760435, 100772395	34	4	3038	44.6765	0.75308	0.273712	0.265159
SMART	SM00213:UBQ	4	2.94118	0.00135986	100689105, 100757595, 100689400, 100689267	34	21	3038	17.0196	0.0426106	0.0435155	0.0421556
SMART	SM00865:SM00865	3	2.20588	0.0124868	100689091, 100682528, 100689089	34	16	3038	16.7537	0.331081	0.149933	0.145247
SMART	SM00864:SM00864	3	2.20588	0.0140562	100689091, 100682528, 100689089	34	17	3038	15.7682	0.364275	0.149933	0.145247
SMART	SM00054:EFh	4	2.94118	0.0229434	100689052, 100753477, 100762749, 100765281	34	57	3038	6.27038	0.524193	0.183547	0.177811
UP_KEYWORDS	Antioxidant	2	1.47059	0.0189637	100689349, 100689332	67	2	6928	103.403	0.821493	0.143808	0.131166
UP_KEYWORDS	Redox-active center	2	1.47059	0.0648373	100689349, 100689332	67	7	6928	29.5437	0.997602	0.368762	0.336344
UP_KEYWORDS	Peroxidase	2	1.47059	0.0648373	100689349, 100689332	67	7	6928	29.5437	0.997602	0.368762	0.336344
UP_KEYWORDS	Methylation	5	3.67647	5.80613e-05	100689091, 100682528, 100689276, 100689472, 100689477	67	23	6928	22.4789	0.00521204	0.000660447	0.000602386
UP_KEYWORDS	Isopeptide bond	6	4.41176	1.29961e-05	100689091, 100689105, 100682528, 100769490, 100689472, 100689332	67	33	6928	18.8005	0.00116897	0.000168949	0.000154097
UP_KEYWORDS	Ubl conjugation	8	5.88235	3.72025e-07	100689091, 100689105, 100682528, 100769490, 100689276, 100689472, 100689477, 100689332	67	50	6928	16.5445	3.34817e-05	5.64238e-06	5.14634e-06
UP_KEYWORDS	Acetylation	13	9.55882	3.46222e-11	100689349, 100689105, 100769490, 100689091, 100682528, 100689096, 100689045, 100689276, 100689472, 100689477, 100689442, 100689332, 100689344	67	91	6928	14.7719	3.116e-09	1.05021e-09	9.5788e-10
UP_KEYWORDS	Ribosomal protein	18	13.2353	5.55525e-15	103163645, 100773922, 100767024, 100689408, 100753709, 100774114, 100754588, 100755309, 100750602, 100755560, 100760077, 100689292, 100753090, 100689045, 100765425, 100755051, 100689400, 100767738	67	139	6928	13.3903	4.996e-13	4.7203e-13	4.30532e-13
UP_KEYWORDS	Chaperone	3	2.20588	0.0232896	100770561, 100689096, 100689472	67	25	6928	12.4084	0.880071	0.163027	0.148695
UP_KEYWORDS	Ribonucleoprotein	19	13.9706	1.03743e-14	103163645, 100773922, 100767024, 100763691, 100689408, 100753709, 100774114, 100754588, 100755309, 100750602, 100755560, 100760077, 100689292, 100753090, 100689045, 100765425, 100755051, 100689400, 100767738	67	170	6928	11.5568	9.29257e-13	4.7203e-13	4.30532e-13
UP_KEYWORDS	Cytoskeleton	4	2.94118	0.00509235	100689091, 100682528, 100689089, 100689477	67	37	6928	11.1787	0.368389	0.0514893	0.0469627
UP_KEYWORDS	Microtubule	3	2.20588	0.0307618	100689091, 100682528, 100689089	67	29	6928	10.6969	0.939917	0.199951	0.182373
UP_KEYWORDS	Phosphoprotein	12	8.82353	1.3112e-07	100689091, 100689349, 100682528, 100689292, 100769490, 100689045, 100689276, 100689472, 100689442, 100689332, 100689344, 100689102	67	150	6928	8.27224	1.18007e-05	2.38638e-06	2.17659e-06
UP_KEYWORDS	Cytoplasm	15	11.0294	1.74587e-09	100689349, 100770561, 100769490, 100689091, 100682528, 100755552, 100689089, 100689045, 100689276, 100689472, 100689477, 100689301, 100689332, 100689344, 100689267	67	189	6928	8.20659	1.57128e-07	3.97184e-08	3.62267e-08
UP_KEYWORDS	GTP-binding	5	3.67647	0.00925526	100689091, 100682528, 100689089, 100689067, 100689276	67	87	6928	5.9427	0.566928	0.0765662	0.0698351
UP_KEYWORDS	Isomerase	3	2.20588	0.0903749	100769490, 100774375, 100757548	67	53	6928	5.853	0.999802	0.483771	0.441242
UP_KEYWORDS	Nucleotide-binding	10	7.35294	0.00881158	100689091, 100758963, 100682528, 100770561, 100763024, 100689089, 100689067, 100689276, 100689472, 100689477	67	376	6928	2.75008	0.549121	0.0765662	0.0698351
