# Supplementary material for: Transcriptome analyses of nine endocrine tissues identifies organism-wide transcript distribution and structure in the Siberian hamster
Source: Sci Rep. 2022 Aug 8;12:13552. doi: 10.1038/s41598-022-16731-0 (PMC9360046; doi:10.1038/s41598-022-16731-0)
Supplement: Supplementary file 3 — Supplementary Table 3. [file 41598_2022_16731_MOESM3_ESM.xlsx]

## Sheet: Table S3
Supplemental Table 3 - Overlapping and tissue specific transcripts
The total number of transcripts and transcript identifier found to be expressed in tissues involved in either reproduction (ovary, testes, and uterus) or energy balance (Brown adipose tissue [BAT], white adipose tissue [WAT], and liver)
Names	total	Transcript		Names	total	elements
Reproductive tissues				Energy balance tissues
Ovary Testes Uterus	51	Gm13862		BAT Liver WAT	56	Tpt1
		Gm4332				Fth1
		Fth1				Car3
		Ubb-ps				Gm11930
		Gm11930				Gm47217
		Gm10736				Gm10736
		Gm48577				Tpt1-ps3
		Rpl18-ps1				Gm13771
		Gm6063				Rpl18-ps1
		Gm15610				Gm6063
		Rps14				Scd1
		Tmsb10				Hbb-bs
		Rpl32				Gm28439
		Gm14173				Rps14
		Gm50286				Chchd10
		Uba52				Gm6581
		Rps24-ps3				Fth-ps3
		Ndufa3				Gm15289
		Gm12328				Hba-a1
		Rpl18-ps2				Uba52
		Gm44389				Rps24-ps3
		Gm5745				Ndufa3
		Gm17786				Gm44389
		Gm5735				Gm5735
		Rps29				Cox6b1
		Rps25-ps1				Rps29
		Gm11942				Atp5mpl
		Gm10180				Cox8a
		Gm13685				Ech1
		Rpl38-ps2				Gm21399
		Gm5526				Dgat2
		Gm8129				Uqcrh-ps1
		Gm15733				Gm10180
		Eef1a1				Gm13685
		Gm10177				Mgst1
		Gm6607				Rpsa
		Atp5b				Gm5526
		Gm15393				Tmsb4x
		Gm12190				Cdo1
		Gm28155				Uqcr10
		Calm2				Gm2000
		Lars2				Eef1a1
		Gm10036				Atp5b
		Rplp1				Gm15393
		Ubc				Gm28155
		Gm43472				Lars2
		Gm20762				Gm10036
		Actb				Gm13772
		Rps27				Atp5md
		Rplp2-ps1				Ubc
		Rps10				Gm43472
Testes Uterus	2	Pabpc1				Gm20762
		Gm11702				Actb
Ovary Uterus	108	Gm15198				Gm45660
		Tpt1				Rplp2-ps1
		Rps3a1				Rps10
		Gm13192		BAT Liver	6	Acadm
		Gm13456				Gm12042
		Gm6023				Cyp2e1
		Gm7299				Atp5a1
		Gm46369				Atp5l
		Selenop				Slc25a5
		Gm12482		Liver WAT	15	Gm6885
		Gm4432				Ubb-ps
		Gm4925				Selenop
		Igfbp7				Gm48577
		Rpl26				Gm4977
		Gm13771				Gm8238
		Tpt1-ps3				Gm12328
		Rps4x				Gm7307
		Gm19688				Atp5g3
		Rps24				Ces1f
		Rps3				Rpl10-ps6
		Gm4977				Gm37103
		Actg1				Fau
		Gm49140				Akr1a1
		Rps9				Gpx1
		Gm28439		BAT WAT	37	Gm13862
		Pfn1				Gm15198
		Gm7266				Gpd1
		Gm7424				Rpl26
		Gm49537				Cox6a1
		Rps5				Rps24
		Rpl7				Cox7a2
		Gm46546				Gm14450
		Gm2522				Lpl
		Ppib				Gm11702
		Gm6402				Gpx4
		Gm2628				Gm33080
		Gm49017				Gm50432
		Gm16200				Cidec
		Gm10045				Pnpla2
		Hnrnpk				Gm11942
		Gm8255				Rpl38-ps2
		Gm46317				Rps16-ps2
		Mgp				Adipoq
		Rps21				Rps19-ps6
		Gm37098				Cav1
		Gm8692				Gm8129
		Rpl24				Vim
		Cox6b1				Gm12481
		Gm21399				Gm11473
		Uqcrh-ps1				Gm12190
		Rpl37rt				Plin1
		Rps6-ps1				Gnas
		Gm9800				Cryab
		Rpsa				Rplp1
		Rps16-ps2				Serf2
		Gm13408				Lgals1
		Gm7392				Gm14539
		Rps19-ps6				Aldoa
		Ptma				Rarres2
		Tmsb4x				Etfb
		Gm19029				Gm11478
		Atp5g3		Liver	97	Rbp4
		Rps12-ps19				Fgl1
		Gm47616				Hspa5
		Gm5805				Gstm2
		Gstp1				Pon1
		Gm26983				Serpina1b
		Rplp0				Cyp3a16
		Oaz1				Gm9515
		Rpl37a				Gm9765
		Rps7				Baat
		Gm2000				Adh1
		Gm39288				Ugt1a6a
		Gm11473				Gm8069
		Rpl10-ps6				Rgn
		Gm10132				Hpx
		Rps8-ps1				Atp5g1
		Gm13804				Sod1
		Gm4468				Gnmt
		Rps18				Cyp2f2
		Rpl19-ps10				Cyp3a13
		Rpl10a-ps1				Prdx1
		Gm7219				Hgfac
		Gnas				Alb
		Crip1				Fxyd1
		Rpl22				Fga
		Rpl28				Serpina3i
		Gm15500				Pah
		Rpl10a				Gm8566
		Gm9625				Hpd
		Rps8				F2
		Gm12788				Fabp7
		Rpl4				Tdo2
		Gm12947				Gstm7
		Fau				Trf
		Gm10335				Apoh
		Rpl8				Apoc1
		Rack1				Hp
		Rps27a				Ambp
		Rpl36a-ps2				Adh4
		Gm7429				Fgb
		Rpl14-ps1				Me1
		Gm5963				Fetub
		Gm12390				Gm31931
		Gm45660				C3
		Gm12517				Pzp
		H3f3a				Itih3
		Gm11478				Urah
Ovary Testes	1	Hint1				Kng2
Uterus	23	Gm6885				Gm15028
		Tpm1				Ttr
		Gm47553				Aldh1a1
		S100a6				Serpinc1
		Gm15725				Scp2
		Gm9616				Cyp4a32
		Col3a1				Scp2-ps1
		Gm7443				Aldob
		Fhl1				Fbp1
		Actg2				Gm12431
		Myl9				Gm11951
		Gm45522				Fgg
		Gm6180				Acss2
		Cnn1				Pgrmc1
		Vim				Gm7329
		Acta2				Cyb5a
		Gm15899				Stard10
		Cst3				Ptms
		Myl6				Cyp2a5
		Lgals1				C8a
		Eif4g2				Cat
		Tagln				Mat1a
		Tpm2				Fabp1
Testes	132	Cdiptos				1300017J02Rik
		1700003F12Rik				Uox
		Tssk2				Gc
		Gm15517				Hebp1
		Hspa5				Gm49245
		Fam183b				Itln1
		Slc2a3				Cyp4a31
		Znrf4				Retreg2
		Gk2				Hint1
		Lrrc51				Ugt1a7c
		Micos13				Elovl6
		Gm14046				Akr1c21
		Pfn3				Vtn
		Ybx3				Aldh2
		Gtsf1				Apoe
		Plaat1				Glud1
		Gm5617				Igfbp4
		Tspan6				Gsta1
		Gm47401				Upb1
		Tuba3b				Acsl5
		Retreg1				Adk
		Eif1				Ces1d
		Mea1				Serping1
		Tbpl1				Ifi27
		Gm8186				Sds
		Gm13570				Clu
		Fam229b		BAT	68	Ndufa5
		Cox7a2				Atp5o
		Calm1				Gm14630
		Izumo4				Hadhb
		H2az1				Ndufa10
		Spa17				Gm12529
		Prm1				Gm10053
		Gm13527				Etfdh
		Taf10				Ndufab1
		Oaz3				Ndufa4
		Tnp2				Cyc1
		H2ap				Prkar2b
		Gm5564				Uqcr11
		Ropn1l				Uqcrc1
		Cdc34				Ndufc1
		Ybx2				Csl
		Isyna1				Cox5b
		Sin3b				Etfa
		Gpx4				Sdhc
		Reep6				Atp5pb-ps
		Adam3				Cidea
		Fam71e1				Ghitm
		Spata19				Idh3g
		Gm5511				Acadl
		Dbil5				Acadvl
		Prm2				Cox4i1
		Mlf1				Uqcrc2
		Odf1				Ndufa6
		1700029H14Rik				Uqcrfs1
		Gm31931				Ndufb5
		Vdac3				Gm16149
		Tssk6				Mdh2
		Dnajb3				Ndufs4
		Gm9349				Uqcrq
		Ube2s				Idh3b
		Tubb4b				Coq8a
		Arl2bp				Eci2
		Hspa2				Ndufb2
		Gm9791				Gm4953
		Tppp2				Ndufv2
		Gm28669				Ndufs1
		Timm8b				Hadhb-ps
		Calm3				Cox5a
		Taf9-ps				Hadha
		Jpt1				Gm9711
		Tmem210				Echs1
		Gsk3b				Ogdh
		Pdcl2				Sucla2
		Gabarapl1				AW822252
		Twf1				Ckmt1
		Cox6b2				Sdha
		Dynlt1-ps1				Fabp3
		Cct7				Uqcrb
		Ip6k1				Idh3a
		Hsp90aa1				Aco2
		Hk1				Acaa2
		Ube2j1				Gm20519
		Tnp1				Suclg1
		Actl7b				Gm4707
		Pgk2				Ndufv1
		Gm12481				Ndufa12-ps
		Gm11808				Idh2
		Csnk1g2				Ndufs3
		Tsks				Ucp1
		1700034E13Rik				Gm2040
		Prm3				Micos10
		Ubb				Sdhb
		Spata3				Gm47750
		Gm9999		WAT	74	Gm4332
		Nbr1				H2ac13
		1700001K19Rik				S100a10
		Riiad1				Gm6023
		Gapdhs				Npy
		Irgc1				Gm46369
		Ptgds				Gm14046
		Acrbp				Igfbp7
		Gsg1				Lep
		Calr				Rps4x
		Klhl10				S100a6
		Odf2				Rps3
		Rgs3				Glul
		Ube2n-ps1				Gm6222
		Ppp1r2-ps4				Pfn1
		Gm10731				Gm15610
		Csnk2b				Gm5682
		Gm5693				Tmsb10
		Fam229a				Rps5
		Nscme3l				Rpl32
		Gm7308				Scd3
		1700031M16Rik				Gm14173
		Gstm5				Sncg
		Serf2				H2-Bl
		Ybx1				Anxa2
		Sh3glb1				Lbp
		Azin2				Rpl18-ps2
		2810408A11Rik				Gm46317
		Fam166a				Gm5745
		Mael				Rps21
		Akap4				Gm17786
		Hmox2				Ctsd
		Eno1				Atp6v0c-ps2
		Spata6				Gsn
		Phf7				Tkt
		Ropn1				Rps25-ps1
		Tpi1				Rpl37rt
		Dkkl1				Gm42674
Ovary	32	Gm5621				Gpx3
		Gm47217				Plaat3
		Chchd10				Gm45522
		Gm6581				Rps12-ps19
		Fth-ps3				Gstp1
		Gm15289				Gm29240
		Gm33312				Gm26983
		Rpl3-ps2				Tecr
		Aif1l				Oaz1
		Inha				Gm6180
		Sftpc				Gm10774
		Gm21909				Gm10177
		Gm12431				Gm6607
		Gm45420				Lgals3
		Gm4450				Gm10132
		Rps11				Itm2b
		Rpl15				Rps18
		Gm10275				Gm4468
		Gm5982				Gm7219
		Gm10774				Cst3
		Hsd3b1				Crip1
		Rpl17-ps9				Rpl22
		Gm8986				Rpl28
		Rpl36-ps2				Myl6
		Gm37103				Rpl10a
		Sparc				Gm10335
		Laptm4a				Gstm5
		Gm15536				Rack1
		Gm14494				Rpl36a-ps2
		Rarres2				Arpc1b
		Rpl19				Ctsb
		Cyp11a1				Rpl14-ps1
						Rps27
						Gm12390
						Gm12517
						Tpi1
