# Supplementary material for: Transcriptome analyses of nine endocrine tissues identifies organism-wide transcript distribution and structure in the Siberian hamster
Source: Sci Rep. 2022 Aug 8;12:13552. doi: 10.1038/s41598-022-16731-0 (PMC9360046; doi:10.1038/s41598-022-16731-0)
Supplement: Supplementary file 4 — Supplementary Table 4. [file 41598_2022_16731_MOESM4_ESM.xlsx]

## Sheet: Sheet1
Supplemental Table 4 - Raw qPCR data for Pomc Prlr, Dio3 and Dnmt3a
Sex	ID	Pomc	Prlr	Dio3	Dnmt3a
F	203 liv	0.68712	45.412	1.75837	4.2984
F	219 liv	0.857183	20.5953	0.0967547	1.46799
M	142 liv	1.32251	1.77749	0.086107	1.07157
M	247 liv	1.35903	0.461865	0.925353	3.31615
F	208 liv	1.02262	51.3692	1.32121	1.96988
M	248 liv	0.885789	0.662458	20.0459	4.8708
M	143 liv	0.906466	2.2722	1.28514	1.85915
M	141 liv	0.954942	0.573415	0.643622	1.1167
M	205 liv	0.725629	1.41125	0.756916	0.395623
F	220 liv	0.957965	42.9389	3.45131	2.23301
F	184 liv	1.12923	33.3569	1.18949	2.90402
F	210 liv	1.15556	57.943	1.953	3.51877
F	219 wat	0.543549	1.01175	1.12323	0.392537
F	208 wat	1.22082	0.125418	1.65533	0.179141
M	141 wat	1.04347	1.21004	0.274763	0.153671
M	247 wat	0.770054	2.77868	1.06054	0.0387409
F	184 wat	0.59642	0.0179779	0.233803	0.840885
M	205 wat	2.4161	0.306668	1.65021	4.94428
M	248 wat	0.89961	0.364664	0.872567	6.50077
F	203 wat	0.763967	0.290045	1.46221	18.6985
M	142 wat	0.671217	1.29282	1.73739	29.0769
M	143 wat	0.853032	2.05714	1.37177	2.67528
F	210 wat	0.374636	0.508115	1.78922	5.07979
F	220 wat	0.712984	12.9763	0.698537	26.7412
M	143 spl	2.99796	3.7704	0.845421	0.390929
F	210 spl	0.694267	0.660393	1.14047	0.00982008
M	247 spl	0.605296	3.08132	0.86572	0.196738
F	203 spl	1.0891		0.327665	0.116897
F	208 spl	0.762143	0.0278625	0.208482	0.0561368
M	141 spl	2.19205		0.202816	0.0766399
F	219 spl	0.931478	0.330043	0.494195	0.372936
F	220 spl	1.54379		0.429292	0.274073
M	205 spl	0.684719	0.469279	1.04757	0.00448928
M	248 spl	0.512326		0.807813	0.399537
F	184 spl	1.19327	0.314222	0.585882	0.0632869
M	142 spl	0.724714	0.183419	1.30427	0.108736
F	184 kid	0.7616	1.05367	40.9963	1.62046
F	218 kid	0.914189	12.8143	0.499579	9.37982
F	220 kid	15.9259	0.385078	0.311461	3.61501
M	141 kid	0.376903	0.0708485	1.40681e+07	1.66241
M	142 kid	1.08353	1.54013	0.336611	1.05898
M	143 kid	1.84895	16.9454	2.72003	3.74701
F	202 kid	0.553818	12.779	1.9935	4.09584
F	210 kid	1.03798	0.0561256	0.0461317	7.94491
M	248 kid	1.31659	2.62173	1.09219	13.2756
M	247 kid	0.721847	0.417712		9.14764
M	205 kid	1.39351	0.493849		5.4826
F	183 kid	2.49916	5.40263	0.238418	0.511895
M	248 adr	1.27855	1.31962	0.76901	0.334644
F	210 adr	2.5115	0.180037	0.37003	15.4657
F	202 adr	43.4158		65.0247	0.307893
F	220 adr	0.924758	0.0225405	0.448355	0.0648837
F	218 adr	1.21651	0.0454418		2.26028
F	184 adr	4.0439	0.558475	3.82966	0.328076
F	183 adr	1.24509	0.101733	1.07939	0.566976
M	141 adr	1.53235	0.0399452	17.5089	0.407451
M	205 adr	0.482723	1.27437	0.177702	2.67942
M	247 adr	0.745055	1.0417	0.793546	3.43134
M	142 adr	0.797661	3.56145	0.903011	8.40064
M	143 adr	1.77917	4.01257	0.583245	0.0513412
M	439 bat	0.58976	0.556659	0.0462394	1.48421
M	360 bat	0.144808	0.627626	2.34125	0.80452
M	407 bat	1.79142	0.842861	1.43154	0.346854
M	317 bat	1.8294	1.49893	1.34568	1.09013
M	385 bat	2.65868	1.84494	0.617999	0.301264
F	210 bat	1.01608	0.296268	0.314946	1.5671
M	411 bat	1.34389	1.22797	7.75903	0.362308
F	220 bat	2.11171	0.917816	0.0545482	1.69866
F	184 bat	0.450472	9.8156	3.80073	1.11264
F	203 bat	1.46928	1.56198	0.293529	1.77727
F	219 bat	0.450722	0.892471	3.82186	2.13376
F	208 bat	2.11083		387.05	1.48093
